# Supplementary material for: Comprehensive analysis of small RNAs expressed in developing male strobili of Cryptomeria japonica
Source: PLoS One. 2018 Mar 12;13(3):e0193665. doi: 10.1371/journal.pone.0193665 (PMC5846777; doi:10.1371/journal.pone.0193665)
Supplement: S1 File — (FAS) [file pone.0193665.s007.fas]

>CJprpt0001
TGTATATGGTGAAAATGGATACAATAATAATAGAATTGAAAGGCTAAATGAATTCACCCACAAAACCCTAGCCTAACAACAACAAAGATCCACCATAACATATGAAGATTACCTAAGACAATGTAAATAAAACAAAATCACAAAGATTATACCATCACATGTCCAATAGGGTTTTGATCTCCATTCTTCCTATCTCCATT
GATCTTGCTTGATATATTTGCTCTCAGATTTTATGTGCACAAGAGCTCAACAAAGAATGGAATGTGGTTGCAAGTAGGATCGTAGTGTAGTCAAAATGATCATTAGGGTTTGATAATGAAGGAAGCATCTCCTTAAATAGAAGACACAATATGAAATGGAAGGATAAGATTGAGAGGTGTAAAAAGGAGGTCGGCTAGGA
TTAGAGGGTAGGTAGAAGAAATAATAAAATAATGAAAGAGGTAGGTAGTGTAGGAATTAAGAGATGAATGACGTGTCATGTGTAGAAAAAGATAATGAATTAATTAAATAAATAAAGATTTATTTAATTAATGGAAGAAATGGGATCAATTAAATAAATAAAATATTTATTTAATTTAAGAAAAGGATAATTTAAATAAA
TAAATGTATTTATTTAAATGAGAAATAAGGCTAGAAGAGGATAAATGAATTAATTAAATAAATAAAGATTTATTTAATTAATAGAAGAATTAGGCTTAAATAATTAAATAAATAAAATATTTATTTAATTAGAGTGGACAATTTTGAGTGTCTACATTTTGCCCCTCTTTGAGACAATGCGGCTTGTCGCGTTGTTTCAA
AGAAGATAAGATGAACTGATACAGAGTTGCCCCAGTATGGGAATGATATGCCCCCTCGAGAGATTGGATGAAAATGTCTGAAAAGATTGCAGACAATCTCTCGATAAGAAAGAAAGGCTAGAATGGACTGACCGAATAAAGTGACAAAGTCACGGGATGAGGAAGACTGACTCGTGAAATGAAGGCTAAGGCTAGGGTAG
GCTATAAGATAGACCACGGGCAAAAGACATCCTCATTGTCATCTACACCTTCATGAGATCAAAGTGCAGAGCAAGAAAAGAGCAGCAGCAGTTAGCAGCGATGGCTTTCGTGCACAGATTCGACCGCGTTCGACGATTTCAGAGGCCAGCAGAGGCAGGAGAGCCGGTAAGTACCACCAAACCTCCTCGTACTTTGACGT
ATTTATTTTTGTCATTAATGCATGCTAGTTAGAGCAATAAATGCGCTTAGGAATAGGGTACAAAAAAGTCTAAAATTGTGTAACCGCGTCTGCGTCGGTGTCAGGCGCGTCTGTGTCCGACAGGCGCGTCTGTGTCGGTGTCAGGCACGTCTGTGTCTGGAACCGTGTCTATGTCAAATGCGGGCGCGTTTATGTCATGC
AGAGGCGTCTGCATAGTATAGTCGCGTTTATGCACAGCCTAGGCACGTCTATGTCATACAGGCGCGTCTGTGTTTTTCAGGCGCGCTTGTGCAGTCTATAGGCGCGTTTGTGAGTTAAAAGCGCGTTTATGTTGAAAAAATGTAAGTTTTGGTCTTCGAGGTCAAATCGGCAGTTCTGTGATGAACATACGCTGTCGATT
GGATAAGCTGTGGAGAGGATACACTCAAGCAGGTCCTCTAGGAAGACTAGGATAGATCAAGGCACTTTGTGATGAACAGTGAGTACCAAGATAGAGTACTTTGTGATGAACAGTGACTACCCAAAGTATGAGCAGCACTTTGTGATGAATAGGGAGTGCAAATGTGAGTAACACTTTGTGATGAACAGTGAGTGTCACAC
ACGTAGTACTTTGTGATGAACAGGGAGTACTACTAGGATAGAAGCAACACTTTGTGATGAATAGTGAGTGTCACTAGGATAGATAACCATATGCATTTAGATAAAAAGTAGCATTTTGTGATGAACAGTGAATGCCACCATGACTGACATGATTGATTTGCTTGACTGCAGGAGTATTTGCCGATGCTAGAGTCACGGGA
GAGATTCCCATCGATGCAGAGGTTGCGACCTGAGTTGTTGTTTCAGGATAGAGCTGCCATCGAGGAGATGGGTTTGAGACATATATTGTATGTGCCTGAGTTTCGGGCAAACATGGGTTTGCTGACTGCGCTTGCTGAGAGATGGCACTCGGAGACGTGCACCTTCCAATTGCCGATGGGTGAGATGATAGTCACCCTTG
AGGATGTCTACAGGATTCTGCGGATACCGATTGATAGAGATTTGATTCCATATGATCGTGATGGAGATCGGGAGGCCTTGAGATGGGTGTTCCAGGATCCCGGACTGGAGATGAGGGCAGGACACGTGGCATGGGACACCATGACCGCCACAGGGTTAGCATTGTCGGTCGTGATCGGAGGAGCGATCAGTGGATTTCTA
TGCCCAGACAGGGCGACACGGGGATTGGCAGTGGGCTGGGGGGGAGCACTGGAGACACTGGTGACACATCACACCAGATATGCCTGGGGACCATGTGTGTTGGCCCACTTATATTATGAGCTTCACCAGTTTGTATACCATGGGTCAGTGGGATTGGGCTGCGGGGTGACACTACTGCAGGTTTGGGCCTATGAGCATCT
GCCGATTACCGATACACTTCAGGGGTAGAGGTCATGGACGTAGCTTTGTGCATTTGTACGACATGATCACCTCGCAGCCGCGGATTGGCAGGTTGGAGCATTGGCAGCGGGTGCTGGATGATATTGATGTGGTCATATGGAGACCATATCTAGGCTGCGAGGAGTGGGAGGATGACGCAGTGGAGCTGCCATACACCTTC
CGGAGCAGGTACCTAATTGGACGGACACCTTATGTATTAGAGAGGCAGCTTGTGGAAAGGGTATGCAGGCAGTATGGCAGGATCCAGAGGATGCCACGGGGCTCGGGCATGTATGCCCGCACAATCAGAGATCAGGTGCAGTTTGGTCCTTTATTGTCATATGATCAGGCGCTGACACAGCTGGCAGAGATGGTGCCCAT
ACCCTGGGATATGTGGCCAGAGATCGAGGACGCCAGGATGGATGCAGAGTATGTATCATATTGGGCAGCGCATCCATTCCCCCGATTGACAGATCCAGGAGAGCTACTAGAGGGAGATGGAGGAGGAGATGATGATGATGATGGTGGGGGTGATGGGGGCAGAGGCCGACGAAGGCGGAGGGGGGTAGTTGGGGAGAGGA
GAGTTGCACCTCGGAGAGAGGGTGGATAGGAGGGACAGGCTCAGGTGGTGAGGGGTCGCGGTGGATTGCCCCTATAGGTACCGGCAGCACAGGGTCCCAGAGTACAAGGACAGAGACAGGGATAGGTACAGGGATAGGTGCCAGCAGCACAGGAGCAGGGATGGAGACAAGTACAGGGACCTAGGCATGTATAGAGACAG
GTACCCGTTCAGGCACCAGTATAGGTACAGGGACAGGGGCAGGCACCTGCTGAGGGAGAGCCACAGGCAGAGGTAGAGGGGGCTGACCTAGAGGAGGATGAGCTGATTGAGCTCAGGGAGATCTGCCAGGGCCAGGCAGATGAGATACAGGATCTGGAGAGGGAGAGAGACCGACTCAGGACGAGGCTCAGGGATACTGA
GCGGGAGAGAGATCAGGCGATTCAGCGCTACACAGAGGCTGAGACAACGCTGAGGGCAGAGAGGCAGGCGGCGAAGGACATAGGGGCAGGCTATGCATATGTCCTGCGGGCAGGAGAGGAGATTGCCTACTGGAGGGACCTTTATTATGGTGCAGTGCCAGTAGATTAGCGGGTGAGGAGCTTCCATAGACCATCGCATA
CAGCGACAGCTACGGGAGGGAGGCGGAGGAGACAGGCATCGAGTGGTGGGGTTATGGGTCCTCCACCACCACCAGATAGAGGGGACAGGAGGGATGATCCTGGGGTGGGTCCTTCGAGGGCTCAGATTCCGTCGAGGCCAGGCAGCTCTGAGGGAGGGAGTTCATCATAGCCTTAGAGGACTCCCTATGTATCAGTATTG
TACCATTTTTGTATTGTAGACACCTACGGGTGATTTTGTAGCCATATGATTTTTTGACATCATTGTATCATGACACTTTTGATTATATATATGAGATGATTCATTTTTGTGGCAGTTATATGCATGTGTACCTATGTGATGAGATGTTTCATGATGTATGTTTTATGATATGGATGCAAATATGTACATGGTGTAATGCA
ATATATTTTTGTTCTTTTATGTTTTATATGTGTATGCATGATGCAAATGTGAATGTATGTAATGTAACTGAATATAATAATGTAAGTAACGTAGATGAATATAATAATGCAAATGTAAATTGTGCTAACAGGTGTTGTGTGCAGGATGTGATGCAATTGTGATATCTATATGTATGTATAAAATGCTTATATGTGGTAAT
GCAGGTGCAGCTACATGAAATGCAAATGTTTTTGGTGTGTCATTATACTCAGTCATGTGATAGTAGACTACACAGACTCGAGGAGGACGATGGAAGTCAATCAAGAAAGGGGGATGGAAGACAGAAGATATGAAAGTGAAAGAGCTTCTTGTGCGTTATCATCATTGAGCTTTATTATGGCAAGTAGGTTATGACAATCG
AGGCATATGTTCGACCCAGAAAGTCATTGTACCTGTTTGCATGGAGATAAGACAGTCACAAACAAGGAATGCCCCAGTTCATACTAGACTCACAATGTCCTCATATCCTTGGACAAGTCATAGCATTACTAAGAGACAATCCACAGACAGCAAATACAAATAGGTGATGATACCCCATCCTCGCCTTTCTAGTCAAAGAC
ATCTTGGAGATAGAATCTCTAGTCAAAGACATCCCGGAAAAGCTAAAAGACATGTCACCAAAAAAGATGAAATCAAAAGAAAACCAAGACTCGACACCAACATCCACTGTAGTCCTCAAGTTTAGTGTCTCTTGTCACTCGTATAAGTCTTATTTGATTGTGGTCACAATGTTTACTTTCACAGAAAGGATAGATAACAC
TGAACCATATGTTGTCTGAGTCTGTTGAAAGATTTGATTTGTTGAAGCCCATTGTTGCTGCTGTGTCTCATCTGAAACTGACTGAATCCATGAAACTGATACTTTATTGCGGAGAAGACGAAACTTTATTGTGGATCTGTGATGCAAATGTTGCTTTATTACGGATTGTGTGTGAATAGACTGAAGGAAGCTGGAAGAAA
CTGTACTCCTCGAAACATGTGATGTTCTCAGTTCCACACCCATTACTAGACGTAGGATTTGCCTTAGCCACAGATAGGATCTGACTTATTATGGATAGAAAGGGAGGCGAAAAGGGAGGTTTATTATGAATGGCTAACCAATCTTGGGTAGATCAATAACAAGCCATGATGGGAATGGGTAAGTTTATTATGAACGAATT
GGTCGTGAGTGTGTGCAAAGTGAAATGATGAAAGTGAATCCTGAAGAAGGGAGGAGCAATGTCTCTACGCATGGCACTGGTGACCCAGTTTTCACCATGGTACATGCCCAGGGCGCCACCGAAGTGGTTTTCACCGTTGGACGAAATTATTTCTCTTTACTTTTTTCGATTTTTCAATGTTTTTGTGTCACAAGGCACCT
GTTTGCCAGGTTTTCACCAGGTAACGATTTTTTTTGTTTTTATAATTTTTTTGTATTTTTGAATTTTTTTGATTTTTTTGTATTTTTAAATTAGGATATTCCAAAGATCTATGTGTAGAACTTGCGAAGGTGCATGTTGTTGATAGGATCCTCCAAAGGTTCACCTTCTGTAGTTGAGAGCTGATATGCCCCAGATCCAT
AGGCTGCTGTAACGATGTAAGGACCAAGCCAGTTTGGTTTGAACTTGCCCTTCTTCTCTCTGTCTTGCTGATTCTTGGGGTTTTCTCTGAGAACCAAGTCACCTACCTCAAATGTACGAGGCTTGACCTTGTGATTGTAGCTGCGACTCATTCGTTGTTGGTAAGCCTTGAGATGATTAAAAGCAGTTTGTTTTCGTTCA
TCCAGTAGTTCTAGTTCTTGTAAGCGAGAGACCCTGTAATCTTCATCAGTGATGATGTTTTGCAAAGAGACCCGTAAAGAAGGTAACTCGACCTCAATAGGCAAGATGGCTTCAGTGCCATAAACAAGTGAATAGGGTGTAGCTCCTGTAGGTGTGCGGACACTTGTGCGGTAGGCCCAAAGTGCAGGATTGAGTTGGAT
ATGCCAATTACGGCCAGCGTCGTCGACTGTCTTCTTGAGGATTTTAAGAATTGTTTTATTAGACGCCTCAGCTTGGCCATTACCTTGGGGGTAATATGGTGTGGAGAAACGATGGGAAATATGGAAGCGGTCACAGAGTTCACGAACATCCTGATTTTTGAAGGGATGCCCGTTATCAGTAATAATGGAAACAGGAATAC
CATATCGGCATATGATATAGTTAAGGATGAAGGTAGCAATCTGTTTTCCAGTGACTTGTGTGAGAGGCACGACTTCAATCCATTTTGTGAAATACTTTGTGGCTATGATAATGAATTTATGACCATTAGAGGAAGGAGGGTGAATCTTGCCTATGAGATCAAGTCCCCACTGACAAAAGGGCCAAGGAGACGCAAGTGGT
TGTAATTCTTGTGCTGGCGCATGTATGAGGTCTCCATGAATTTGACATTGCTTACATTTCTTGACAAACTGATATGAGTCTTTTTCCATATTGGGCTAGTAATATCCAGTCCTAATGAGTTTCTTGGCCAAGGTAGGACCACTAGCATGTGGACCACATATCCCTTCATGCACTTCACGTAACGCAATCTGAGCTTCGTT
GCTTTCTAAACATCTAAGAAGAGTGCCATCTAGACCTCGCTGGTATAGGATATCAGCTAGAATGACATATCAAGAAGATTGGCGAATGAAGGTGCGGCGTTGGTTATTTGATAGATCAGGAGGTAGGATATTGTCGCGAAGGTATGTGAAGATGGAACCATATAACTGGGATTCGGGACCGACAACACATATCATTTCAG
TAGGAGTGATCTCATATGAAGGAACCAAAAGGTTATCCACCAAGAACTCATAGCAGGTCTCATTTTGAGGTAGATCAATCAATGAAGCAATTGTAGCCATGGCATTTGCAGCACGATTTTGTTCCCTTGGTATCTGCTCAAAATCTATCTTTGTGAAATGTTGTTTCAAATCGTCCACCATTTGCTTGTAAGGCAGTAAT
TTTTCATCTTTTGTTTGGTAATCATCAGTTGCTTGACGGATGACAAGTTGAGAATCCCCAAAAACACGAAGTTCCTGAATCTTCCACTGAACTGCAATTCATAATCCAGTTGTTAATGCTTCATATTCTGCTATATTGTTAGTGCAAGGAAATGATAAGCGGTATGATTTTGGTATAGAATCGCCTTGAGGAGTTATAAA
GAGAATACCAGCTCCTGCCCCATGCTGTGTGTATGAGCCGTCAAAATACAGTTGCCATGGCCTTGTATGTGATATTGTTAAAATGGATTCATCTGGAAATTTTGAATTTAGAGAAACATCATCAATCATGGGGGCATCTGCTAATTTATCCGCGATGGCTTGTCCTTTTATTGCTTTTCTGTCCACATACTCGATGTCGA
ATTCACTAAGTATCATTACCCATTTGGCCAGCCGCCCAGTAAGTGTTGCTTTATTGAGGAGGTATTTCAATGGATCTATCCTTGCAACTAACTTAGTCTTATGAGTAAGCATGTAATGTCGTAATTTTTGTGAAGTAAAGACCACGGCGAGACATGCACACTCGATTGGTGTGTAGTTTAGCTCAGATCCCACCAATGTG
TGACTGATATAGTATATGGCTTTTTCCTTGCCTTCAGCAATTTGTTGCGCCAAGAGTGCCCCTATCGCTGTTGGAGTAGCTGATATGTATAGTAGCAAAGGTTGATCTGGAACTGGTGGCATCAGAACTGGCGGATTCAAAAGATAATCTTTGAGCGTCTGAAAAGCTTGTTGACAGTTATCATCCCATTTGAATTTGAT
ATTTTTATGTAGCAAGTGTTGAAAAGGATTACACTTATCTGCCAGTTGTGCTATGAATCTTCGAATGGACTGGAGTCTTCCTTGTAAGGATCGAAGTTGACTGATATTTCTGGGTGGTTGCATGTCCAAGATAGCCTTGACTTTTGCTGGATCAGCTTCGATTCCTCTTTTGGACACAATGAATCCTAGGAGCTTCTCGG
AGGTTACTCCAAAGACACATTTCTTGGGGTTTAATCTTACTTTGTATTTTTCCAACCGATCAAAGACGACTGAAAGTATGGCCAAATGTGTATTTTTGTCTACTGATTTACCCAAGAGATCATCAACATAATCTTCCACAGTTATGTGCATGAGATCATGAAAGATAGTGGTCATTGCTCTTTGATACGTAGCACCTGCA
TTTTTTAGCCCAAAGGGCATGACATTCCAACAGAAAGTTCCCCAAGGACAAGTGAATGATGTTTTGTGTTGATCTTCGGGTGCGATCCTTATTTGATTATAACCAGAAAATCCATCCATTAATGATAACATTTCGTGACCTGCCGTGAGATCAACAATCAAGTCAATATTTGGTAATGGGAAGTCATCTTTTGGACAAGC
TTTGTTGATGTCTCTGAAATCTGTACATATTCTGATACTGCGATCCGGTTTACTAACAGGTACTAAATTGGAGATCCATTCAGGATAATCAATTGGGCGTATGAATCCGACATCCAATAACTTTTCTAGCTCTGCTTTGACTAGTAATGCCACTTGTGGATGCATTTTTCTTAATTTCTGTTTCACTGGCTTTGCCCCCG
GTTTGACTGTCAAATGATGCATTACCAAATCCGGATCTAGTCCAGGCATATCAGCATATGACCATGCAAAGTTGATTCGTCGTTCCTTGAAGAAACTTATGAACTGTGACCTTTCAGACTCTGTCAATGATTTAGCCAGGAATAGGTTGTGTGGAACCTCTTCCATACCAATGTTTGTTTTTATAGTCTCCTCTACCAGC
ATGGATGACTTTTCCTCATACGAGGCTGGGAGAATGTCGAACCTTCCATCTTCGGGTGCCTCAGAGAGGTTTTCGCCCTCAGATACGTCCTTTCTTTTTACTTTTTTGGGATCAGATAGCGCCACAGTGTGGTTTTCGCCATAAGATCCTTGATTTGCTCTTATTTTCACATTTTTGCGACTGGAAGGTCCGACACCCTC
ACCAAAATATGCCATGTTGTTGAGTTCTATAGTGTATCCTGCTTTATGGTCTCCAAGGGGAAGATCATCTCGTACGCCGAGATAGTCAATAACAGCTTCATCATTTTGGAATGTGTCAAACTGTGTTGGTCCTTCATAATCCCAGTCAATGAGTTGGTGGTGAACAAGGGGAAGGCCTTTAATGTTTTCGGAGTTTGCGG
GACTAAGAGTGAAGATGTGATTATATTCGGGTATATCAAGGCAATCGTCGAGATCATCAATGGCACTCTCCTTATCAGTTTCGATCGTGAGCGAATCCAAATTGTCGTCACTACTAGCGCATTCTGGGATAGGTGTTCTCATCCTACGTGATTTCGACCTAGAACCTTGAGACGAAGACTGTGCGGAATCCTCATGGGTT
GTTTCTTGACCAACTCTGAACTTTTTATAAAATTCTTCTTCTTCTGTAGGTTCATCTGGCTCTCTGAATGTCTCAGTGAGCTCATAGTCACTGGAGGATTTGTCTGAACCCCATTCCCATTCGTTGGAATCTGTGGAATAGCACTTCTCTTGTTGAACTTTGGCAACTTTGATTTGTGATGCCTTTTCTGTCCTTTTAGT
ATGGATCTTGGAAGTCAGAAAACCAAGTCCCTTCGAGCATTCCCTTTTTACAGTCAATTCAGGTTGTAAGGGCTCCATAATGCCTTCTTTGCGTAACCCAAGAGGGCTTTTTCCATCATACCCGAATTTTTGTAGAATCTTGAAGCCTTTGCCATATTTCTCACAGGGTATATTGATCTGATCTTGTGTGTCATCTTCAA
TGTCTTTGTAGAGCATTTTGTATAAACCTTCCTCTTCCAGTTCGCCCCATCTTTGAAAGGTAGTAGGATCCCATTTGAATACCATGATGGATATTTGCTTGTTAGGATGTGGCCTTCCATATTCTTTTGGAGAGCTCATGACTTGTCATAAATACATGGTCTGATTTAAAGTGTATTCTCCCATGCCTTTGTCCTGAAAT
TTGCCTTTAAGTTCACCTTGTTTTGATGTCGAAGGTTTCAATGACTCAGGATCAATGTATGCCGAAGAAGGAACAACTTCACGATTACTGGGAATGATGGTCTCAGTATGTGATCTCAAGTTATTGCAATATATGAACGGATTAGGATCACCGTTAACTGTTACCTCGACTCCGTTGTGAGGAAACTTAATGCATTGATG
ATATGTCGATGGGACTGCCCTCATTTCATGAATCCAAGGACGTCCTAACAATATATTATAAGTGAGATCCAGATCTAGGACCTGACAAACCACATCCTTTGTGACTGGCCCAATTCTTAGAGGTAAGGTGACTGTGCCCTTGGATGAGCGTTCTTCATCATCATATGCCTTGATGGTGATTTGATTTGTTGAATTCACAG
CTTTATCAGAATATCCCAATTGTTTAATGGTGCTCAATGTACAAATGTTTAGACCAGCTCCTCCATCTATCAGGACTCGCTTTATTCGATGTTTGTGTATGAAGGCTTCAACATGTAATGGTGCATTATGTGGTTGACTTACGGAGGCATCATCGGCTTCTGTGAATGTGAGGGAATGTGGAATGGAAAGGTATCCCACC
ATGGCTTGAAACTGGTCCACGTTAAGATCAATAGGAATGGCGGTGTCTCTCAAGATTTTGTCAAGAATAGCTTTATGAGCGGGGGATATGTGTAAAAGCTCAAGGATGGAGATGAGCGCGGGTGTCTTCCCTAACTGTTCTACAAGGTCATATTCAGGCTTCGTTGATGAAGAAGCAGTATTTTTAGTGGAGGAACCTGG
CAACGTAATTTTACCTCGACGAGTTGTAACATGACATTCAGAGGTAGGTCCGGAAGAAGATCCAACACCTCTTAGGACAATCTTGGGTCTCTGAGGAGGATTCTCAGGGTTTTTGTTCTTGATGGTAATAGTAGAGATATGATTGTCCATCGAGATATGATTGATAGTTGAATCATAGTTGTAAGGTGCTCTAGTATAGT
TGGCCTGATCATCTGTGACTTTGGCTTTTCCCTTGTCATGCTTTGGGAATGGTTCCTTAAACATCTCATGTTCTTGATTGGATGAGTGTCCCTCAATCTCAATATCACCTCTATCAATGAGATCTTGCACAATGTTCTTCAGTTGATGACAATTTCCCGTCTTATGACCCTTGCTCTTATGAAATTCACAATACTCATCA
TCATTCCACCAATTTGGTTTGACCTTTGGTTCATATGGAGGAAAATCTGGAACTGTGATCACTTTGTTTGCCACAAGCTTCTTGAAGACTGATTCAAGTGGTTCTCCCAATGGGGTGTACTTCCTTCGTGATCTGGAAGTTGTTTGAGTATTTACTTGATTGTTTGTAGAACTTGATCCTGAAAAGATGAATTTAGGTCG
CACTGTGTTGGCATCAACAACACCATCATTGACTGTGTTCTTGTTTTTATTCCAAAATCTTGGCTTGTCTTTTCCTTTAAAGTCATCTTTGTTTTCCTTAAATATCTTAATGACTCCTTGTTCAATTAGGACCTTTTCTGTTGCTAAGCCTTTTTCGATAACGTCCTTGAAGGTAGACAAACAAGCTTTCCTTAAGTCAT
AACCAATCTCTTTGTTAACATTTTGGGTGAACATCTCTACCATTTGTTTTTGTGGAATCTCACAAGAGCATCTGCTGCCTAGACTTCTCCATCTTTGTAAAAATGATGCAAAAGATTCTCCCTCTTTTTGCTTGGTGTTGCACAAAGTAGTGACTAATATGTCTGTCTCTATATTGTAGGAGAAATGTTGAATAAATGCT
TCTGCTAGGTCACCCCATGACTTAATACCAGGTGGAAGTTGGGAGAACCATTCCATAGCTTGATCACCTAAGCTTTGTGGGAATAATCTCATCAAATATGTCTCTTCTGCTGCTACCTCAATGCAAGCTGTGAAAATTTGTCTTATGTGTGCCTTAGGATCCCCTTTTCCTCTATACTTATCAAATTTAGGCGTCACAAA
GTGTGTAGGAAAAGGAGGCATTGGAATGCTCTTGTCAAATGGATAAGGACATATGTCTCTCATTGTGTATGTTGGCTGCGGTGTATTTATGTCCTCCATTTTCTTTTGTAAGTCCCTGATTTGTTGCTCCAAATTGCTCTTAGGTGGAGATTGACTTCTTGGACCATACCCCATGCTTGAGGCACCAATTGGAGGAGGTG
CATGTTGCATATATGGATGATATTGATCATACACATGTTCATATGGAGGAGGTCTGTAATGATGTTGCATATATGGACCACTTGGTATAGATTCATGTTGAGGAACACCATATCTATTTTGTGCATGTATACCATACTCTACAGGCATGTCATGTTCTATTGTATTGCCCCCAAATTTGACACGGGGTTTTCTTGTGTCC
AAATTTTGAGCATGCCTTTGAATGTCCAATTGTTTTGGTTGATCCATAGCTTGAGCATATCTATCTGCATAAGACTTCCATAATGGTCTGCGAAGGTAAGTATCATATGTTTGACCGTGTGTATGTGGGACTTCTGGTTTTTGAAGCAAAGCTGATGGTGATTCAGGTACCATGTGTGGTTCTCTATTTCCTCCACTATT
AGGTCTCCTTTGATCCATATTGGAGTGAGGTTGTTGCAAAGGTCTATGTTCCATTATTTGAGACATGTCAAAATCATGAGGTATCTTGGCTCCACTTTGTGCCATCATGTGTAAGAAGTATTGTCTATCTCTCCTCATTATTTCCTCAACCAATCGATTGAAATGGGGATTCATAATGGATTCTTCCACATCTGCTGAAT
GTACTGAAAAGTTGTCCACATTGTCATTTTGTGTAGCATTGTTGTTTATAGTGTCCATGTTCTCAACATTTGGATTGTTTCTATAGGCATCCATGTCAGGTAATGTAGTATGATCAGAATTGAAAAAGATATCATTGTCATACTCATAAGAACTCATGTTTGCAGACTCTTGAGCCTCTTTAGTTTCTCTCCTAGATTTT
TGAAGACGGGTTTCAACCATGAACTAGGTATTGACCAAGATGTGAGAGACTAGATGAAAAATGGAAAGAGTATGGAAGACCAAGAGTTGGATGAAATGTAAATGAATCTGAGGTGTACTTGCAATGTCCAAAGTGTAAGACCAAGTATGTATGTAGTAGAGTAGGTGTGACTTCCAAAGAGAGGATAGTTTCTCTTGATG
AGGTAAGTTGACCTTGACTCTAAGTAAGACCAAATGAGACCCAAAGGTAAGAAACCTTGATGAGGGACCACTTAGCAAAGTGTTGTTGTATGTAGTATGTTGACAAAGTATGATGAGGACAAGCAAGTGACCTTTTGACTCAAGTTTAGACAAGTATGAATGTAAAATGACATGTGAAGCAATGATGGACTATGTGAGAC
CCAAAAACAGGTTGAATGCTAGATGAAACCTGAAGAAACAACCTAGGAAGCTCAAGTATTCCGAAACTGATTTCTTTTGTTTGCTGGACTGTGAAATTTTCTTGCAATTTTTGAACACAGACGCGCCTGTATACTGCACAGACGCGGTTATCTGACGCAAACGTGTTTCTATTCAACACAGATGTTGTTATAAACACAGA
CGCTATTCTGCCCTTCACAGACACGTTTATATGACCCAGACGCGGTTAAAACAGACACAGACGCGTTTCTGTAAAATTTGTGTAATTTTTCCAATCTGTGAAGTCGTTTTGTTGTGACCAAATCTGACTGTTTGACTATTTTTCGTGACAAGAGGACACAATGTTGATGAGGACTCAATGTTTGCAAGTGTTTAGACTTC
AAAATGACTCCAAGAAAGTGTGTTGTTTGATGTAAAATTGTTTTGCATACACTTGAAGACACAAAAGACACAATGTTTTGCTGTTTGGTCTTGAATGTTTGAATGTTTAAAATAAGTCAAGCACAATTCTTATGGCTGGCCAAGACAATAGTTGTTGATCCCACATAGGGTTTTACCCCCGAGGCTACGCTATTCAGAGC
AGATACTTAGATGCTTGACCTCACTGGCTCCACCCTCGGCACTCACTTCTCGGGTCAGCCAAGCATCAGTCCCCATGAAAACTCCCCATGGCGAACTTTGTATCTCTACTAAGAACCGTATGTGTGTGGGCCGCTACCAGAGGTTCGACCTCCTGCCCCAACAACTAGAAGGATTTGGGCTTCTAAAACAAAATGGTGCT
AGTAAGGGCATCCGCTCGTGTGGCCATACATGAGGCACTTTCAGCTCTGTAAATACAGAAGGCTCCCAGCCGGTAGGGGTTACGCCCTACAAATGATCAAATAAATTTGATCAAACGGGTTTATGGGGAGACATAGTGTCGGTATGAACTAATCAGCACACGTTATTCATAGTTTTCACCATGAATACATTTGATTATAG
TGGTTCGGAAGAGGTGGGTTTTCCTCGCTACCACTTGGGTCGTTCTCTTCTCACTAGTAGTCCTAATGACCACACGGGAAGACAGGCCCTCTAAAGATTAAACAAAAAGAGCCTATTGCTCAAGACACAAAAGACAATGATTCAATATTAGTGCACCAATGGAAGTGTTTGCTATTCTATGAAAACAAAGCACACAACAA
AAATTCAAAACCCTAGCCAAGGACCTGCAACAAAATTTGTTAGTAGTTTGGGTTGTTTGACATAATCACCCCTTCCTGCAAACACACAAGTTAGGTACATTTTAGAAACCCAAAAGACTTTGTGACATAGGGGCCTTCAACAAAATGTTTTGCTTCCAAGACAAGCTGCACCAATTTAGTTAGCTAGATCTGAAAGTGTT
AGTCCAAAAATAAACCAGATCTGAAACCCTAAGTACAAAATCCGAAAATTGAATCAATGAAAACTTCAAAATTTTGAAACAGTAAATACACAGACGCTGTTACCCTCAACACAGACGCGGTTCTGTGATGCACAGACGCGCCTAAAAATCACAGACACTCCTTTCCGACACGGACGCGGGTAGAAATAACACAGACGCGT
TTCTGTAACACAGACGCTCCTTTCGGAAACCTGCAAAATAAAATTTGTCGAAAACACAAACGCGATTCCAGATCCCGCAAACGCGCCAGAAAATCAAAGACGCGTTCCGAAAGTTCACAGACGCGGAAAAAAACTAAAATGTTGTCGAAAAATGTCCGATCTGCAACTTCAAAAACGCAAAATCTGCAACAAGGAGGTTA
GATGCAAAGGGACAAGAGTCCCACCGGGCGTGCCAAAATGTATATGGTGAAAATGGATACAATAATAACAAAATTGAAAGGCTAAATGAATTCACCCACAAAACCCTAGCCTAACAACAACAAAGATCCACCATAACATATGAAGATTACCTAAGACAATGTGAATAAAACAAAATCACAAAGATTATACCATCACATGT
CCAATAGGGTTTTGATCTCCATTCTTCCTATCTTCATTGATCTTGCTTGATATATTTGCTCTCAGATTTTATGTGCACAAGAGCTCAACAAAGAACGGAATGTGGTTGCAAGTAGGATCGTAGTGTAGTCAAAATGATCATTAGGGTTTGATAATGAAGGAAGCATCTCCTTAAATAGAAGACACAATATGAAATGGAGG
GATAAGATTGAGAGGTGTAAAAAGGAGGTCGGCTAGGATTAGAGGGTAGGTAGAAGAAATAATAAAATAATGAAAGAGGTAGGTAGTGTAGGAATTAAGAGATGAATGACATGTGTCATGTGTAGAAAAAGATAATGAATTAATTAAATAAATAAAGATTTATTTAATTAATGGAAGAAATGAGATCAATTAAATAAATA
AAATATTTATTTAATTTAAGAAAAGGATAATTTAAATAAATAAATGTATTTATTTAAATGAGAAATAAGGCTAGAAGAGGATAAATGAATTAATTAAATAAATAAAGATTTATTTAATTAATAGAAGAATTAGGCTTAAATAATTAAATAAATAAAATATTTATTTAATTAGAGTGGACAATTTTGAGTGTCTACA
>CJprpt0002
TCGTAGGTTTGTGTCTCAACTTGCGGATCGTACCTTTCCTTTTACTCAACTTCTTAAAAAGGATATCACTTTTCAATGGAATGAGGTTTGTCAGCAAGCATTTGAAGATTTAAAAGTGTATTTGGCTAGTCCTCCTATTCTTCAACCGGCCGAACCTTCTAAACCCTTTCTTTTGTATACAGCTGCTTCTTCTCATGCTC
TCGCAGCATTGTTAGCACAACATGATAAAGATGGTAAGGAATGTCCGGTTTATTACATAAGTCGTACCTTACTCGATTATGAAACCCGATATTCTGCGATAGAAAGACAATGCTTGGCCGTGGTGTTTGCGACTCAGAAATTGAGACATTATCTTTTAAATTCAGAAGTCCACGTCATGGTTAAGTTTGATCCTTTGAAG
CATCTTTTCTCTAAAACTGATTTATCAGGACGTCTAGCTAAGTGGGTTATGATGTTAACTGAATTTGACCTTAAATTTGTTTCACAAAGAGCAATTAAAGGACAAGCGTTGACCGATCACTTGGTTGAGGCCCCTTCGCCTTTCTCCTTCCCTAACCCTGAGTCCTTTCCCGATGACTTCATTCTTTCTATAGAGAAAGA
TGAAACTTGGGAGTTATACTTTGATGGCTCTAAGTGTCGTACAGGATCGGGGGCAGGTGTTGTTCTAATTTCTCCTACAAAGAAACCCATTCCTTTATCATATCGTCTAAATTTCCTGTGTACCAATAACATTGCTGAGTATGAGGCTCTTATAGCAGGAATAAAAGTAGCCTTAGCTCTGAATATAAAACACATACATA
TCTATGGAGATTCACAATTAATTATAAGACAAGTAACAGGAATATATCAAGCAAAACAAGACAAATTATCACAATATAAAGATCTGGCTATCTCTTTATTACAAAATTTCGATTCTTATACCATGGATCCCGTTCCTCGAAAAGATAATCAACATGCGGATGCAATGGCATGTGTGGCTTCTCTAGTATCTTTAGAAGAC
CCTATGGTCGATCTTAATTTCGTTATTCACAATCTTATTTCTCCGGCTATTGAAGATGATTCTAGCTTGATAACATGTTGTGACTTTGTAGACTCAGATGAATGGTTCTCGCATATCATAAGATATTTGACCGATGGTACCTTTCCTGATTCCGCTAATAGGAACACTAGGGCTAGAATCCGCAAGCTGTCTGCTAGATA
TATCATCCTTTCTAATGTCCTTTATCGAAGGGGTTATGATGGTCTTCTCCTTCGTTGTCTTAACAAGTCAGAAATCCCCGTTGCTCTTGAAGAGGCACATTCAGGTGCCTGTGGGGGGCATTTTGGGGGCAAATCCCTAGTTCATAGGTTGCTTCGTATGGGATACTATTGGCAAACTATGCAGAAGGATTCCTTTTCAT
TTGTTAAAAAATGTCATCAATGTCAACAACACAATAATTTGATTCATGCTCCTGCCCAAGAACTTCGTTCTCAAGTAGCTTCTTGGCCTTTCTCCGCATGGGGTTTTGATCTTATTGGAAAAATTTCTCCTCCTTCATCTCAAGGACACACCTTCATTATAACTGCAACAGATTACTTTACGAAGTGGGTAGAAGCTATT
CCTCTTCGCTCTACTACTGCTGAAGTGATTTGTCAATTTCTTCTAGAAAACATCATTTCTCGATTTGGGATACCTTCCACTATTATCTCAGATAATGGGACATCGTTTAAAAACAAGGATGTGAAGAAATTCCTCGAGAAGTATCATATCAAACATTGATTTTCTACACCATATTATCCTCAATCAAATGGCCAAGCCGA
ATCATCCAATAAGATAATTGAACAAATTCTTCATAAAACCGTGAATAAGCATGGTAAGGATTGGAGTAACCAGCTGATCTATGCTCTTTGGGCCTACCGAACGAGTGTACGAATTGCTACAGGAACTACTCCTTATAATCTTGTTTATGGTGCTGATGCTATTATGCCCTTAGAATTAGAGATTCCATCACTTAGGGTTT
CTCTCAAAGGTATAGTAGATGATGATTCTTATAGGGAACAACGACTTCAATAGCTTGAGATGCTTGATGAACAACGCATAAACGCTCTTGAGCATATTCAAGCGTATCACAAAACTCTACAACGAAGCTATAATGACAAGGTTATTCAACGTTCCTTCTCAGTAGGTGACTTAGTCCTTTATGAGAATCAGCGCAATGTG
AATGCCTTGCCTGTAGAAAAGGGAAAATTCAGTCCTAATTGGCTTGGACCATACATCGTTATTGAGGATTATGGATCAGGTGCTTACAAAATAGCGGATGTAGATGGTACGCCTCTTAAAGAACCTATAAATGCTATGCACTTGCGTAGATATTATGCTTAATTCTTCATTCTTCATCTATCTTCTTTTTCAATTCTTCA
ACATTGGATAATATGTTAGTATCTCTTAATTAAAGCAAAATAGAATTAAATGTTATGTTGTTTAATCTATATTGCTTCGTTCCTTGACAAGCGTGTCTCCTTACTTTATGGTTTGTCTTGAATTCATTAATGTAAATTGTAAAAGGTTTACATTTCTCATTATGCTAGCATATTATACAATGTCTTTATGTATTAAGTAG
AATCGTATCATGTTGTGTTTAAATTCAGAATTAAATCGCATTAGTTATATGATTCTTAGGCTTAATGCATATTTCTTCCTTATTATCAATGTAGTACTTGATTAAACATTTAATTAAGTCACACATGTATCAATTTAATCATGGAGCATTGAGAAGTCAATCACATGGAAATTAAATTCTGAACATACATGTACATTTAC
CAAATGTATTAGATTTAATCAAAACAAAATATACATTGTTTTAAGCATTAAAAATAACACATTTGAGACAAAAGAGAAGCATGTATATATACATATATATGTGTGGATCGTATACAAATCTAGGTCACTGTACATCCAAAATGTGACCTCTCTTTTACATCATAAAATCATCTCCTATCCCTAGGGCTAGTGGCTGGAGA
GTGTCGACTGGACGCTCCCTCCTGATCTGGCCGTGAAGGTGGACCCATGGGTGTGTAGCGCGATACAGATCGTGAGTGACTCCGAGAGGAACTCCTACGATCCCTATCCATAAGGATCGCGCGATAGGTGGTAGCCTCGGTCTGAGCCGCTGCTAGATCTCGCCGCGCCTACTGGAGGTCCTCTGATAGGACTCTCTCTC
TCTCTGCCGCACCTGCTGAAGGTCCTCTGATAGGACTCTCTCTCTCTGCCGCGCCTGCTGAAGGTCCTCTGATAGGACTCTCTCTCTCTCCCTCCATATATCTACCTGTACTCGGAATGGGAAAAACAAATCCCCATGCCGACCCGCGTTCCCCTGAGGCCTATAGGCAATCTGTGAGGAACTGGGGATCTGTGCTATCA
TGGAAATGTCTGTCATTGCCTGCTGAATCAAGGAACGCCATTCCTGCACATTAGCTGTGGCAGTAGAACAAATTTTTGTTAGTACCATTCTATGTCATCAAAACATTAATCAATCAATATAAACCTACTATACCTGGATCTCCCTCGCGCCAGTAGGGATCATGATATGGTAGTATCTGCGATTGAGAACCGCTAGGCTC
CCCTCGCTCGTATACTCTACCCACGATGGGTGTAGGCTGGACGGTACTGGTGCCAGGTCTCCGTATCGCCTCCTGTTCCCCCTATTGGGGAATAAGAGGTGGATCCAGAGCTATGCTATCGTCTCCTGAATGGTGGGGAGCTGCATCCGACTCCTCCTCATCATCTCTATCCTCCTCCTCGTCATCCTCCTCATCATCAT
CATCCTCGTCCTCATCCGCATCATCACCTGCATCCTCCTCGTCCTCCTCTCTATCTGCATCCTCATCCTCCTCCTCCTCGTCACTGGGCTGATCGCTTGTAGGTGGATCAGGATCTCCCGCCTCCTCGTGACCCTCTCCCTCCTCTGACTCCTCTGACTTGGATCCCTCGTCCTCGTCTCGGTCTCCATGTCTCCATGGG
CCTGGATAGCCTGTCGGATGATCTGGTGGAAAGATAGGACCTGGATATGATCTCATGAACCATGAAACATATCTACGCTGTGCTCTAGGCTCTGCAGAATAGTCGGTGACTACATCCTGATCAGATCCCTCTAAGTCTGTCGTCTCAATATCATCTACCGTCGATCTCGCTATTGCTCCAGGTCTGGGAAGGACCCGTGA
GTGTCGAGTATAGATGGGCACATCGGCTGGAACACACTGCTCTAGTCCGAACTGCCTCCGTACTCGGTCAAAGTAGAAAGGGACTATGATGTGTGCATATCGTCCTCGCAGTAGGCGGTTCCTCTGTAGACATGCTAACTGTCTCTCCATACCATCCCATCTGTGCATCAGTAGGTAAGGTCTCCACACTATCACCTCGG
ATGTCAGTCTGTCAACAATCACTCTCCAATACAACAAATCACCAAATCTCCACTCTCTGGTAAGTGGACAAGCGAACACCCGAGGTCGCTCGCTCGCTGTACTCAGTGGGAAGCTGACGGGCCTGGTGCATGTGAAATGCTCTAAAATCCACACCTGTAGAAGTGTGCATGTCATCAAACTGCAACCCTGTCCGAATACA
TACTCCTCAAGGTCGTGATAGAGATGTGCAAGCATACTCCGACCCCATGCATACACTCTCCTGTGTCTCTCCATCGCTCTGATACACCATGTGAGGCCCCCATGCATGTGTGTCCCTCGCCCATTAGGGCAGACGGCTAGTGCTATGATGGCTATCATAAGGCGTCTCAGAAGTGGTACCTCCCCTGTAGGATGTAAGAG
CCAGCTGACCATGATGTGACCTCTCGTCTCGCTCGGCATGGCTCTCCCTATGCAATACACCTACTCTCTCTGATGATCCTCCGCTGACTGATCGGTCGCGTATGTAACCATCACTCCTCTGATAGGAAGACGAAGTATACGGTACACATCCTCGAGTGTGACCGTCAGCTCTCCTACTGGAAGGTGAAAGGTGCATGTGT
CAGGATCCCATCGCTCCATCAAGGCCATCAGCATCGCAGGATGAAAGCGAATGGCCGGCATCAGAATCATGTACCACAATCCTACAATAGATAGAGTGTCTCTCTCTGACTGAGTCAGCCGCGGAATCTGATCTCGCAAAGTGCGAAGAATATGTCCCGCTGTGTGCTCTCTCATGTACGGGAGACCCTGCAACACGAAA
ACATGACGATAATCAGTACTCGATCATCGAAATCGCAAAGGCAAACCGTCGCACATCGTATGCAAGCCCCGAACCTCTCGCCAGGCCCTGATTGGGGACCATGGCGCCCTGTCAGGGACCATGGAGCCCTGAGGGGACCATGGCGCCTTGCAGGGACCAGGGCGCCCCTCAGGGACCATGGCGCCCTGGGTGGGCCCCGG
TCAGCCTTCGAGGCCCGCATACGATCACGAAAAAGTCAAACATGCAAAAAATCAAAAGTCAAACGTTCAGTCAACTCACCTCGTCCAGTGGCTCGTTGTCGATCACGGCCTGGCGCAGGCTCTCAATCCTCGTAGGACGCTCCGGTCGTCGTGAAGGCATGATGATGGCTAGGTGGGTCCGCTACACTGAATATTATCCT
GAGATCGACAAAGTGACGAATACAAGTGTCACTTTCGAAGTATATACTCTTGTTCGTTTATTCTTACTTTGTGAAACCCTAATTTTTCCTCTGTCATTCATTGTATCATAACTTGAGTTTGGGAGATGCGATTTTTGAGCCGTTCGTTGCGTTGGAATCGTATTTTCCTTCTCTTACTCCCGAGATGTTCCAAAAAAGTG
CTCTGATGAAGCCTATTTCGCGAACACCCCTCATCAACACTCTCTTACACAATTTGTCGCAAGTAAACATGCTACCCTGTTTCACCTCCCTAAATAAGCAAGTCGAAACAGGGGGGGGCATATAGCTACTCACAGATTTCATCACTTTCCCTAGTAAGCATTAGGTGATTTTGTGATCTAACGTTTGTTTTGTAGGGTGC
GGTTCCTAACTGTGTACTGCAGATACCGCTGGGGGCTTCGTCCGACAACTTATGGATATATCCTTTTTTTTCAAATGATGTTTACTTTTCTGTACTTTAGCTTGCATATGCACGTAGTACTCATATGATCGCTAAAGTGGGGGCTAAATGTAGCGTCGTAAATTGTACGCACTCACTAGGGTGGTACAATTTCACACCTA
GTTTAGCACCCGCCTTAGTGCATTTTGCATTTTGCATTGCATTTCTCCTTAAGCACTTAATTAATCAAATTAATTAGGTCTAAGGTTCCATTTCATCATTCTTTACATCACAAAGTTGGGCCCTTTCACTAAAGCACGCCCTTCGCATTTTATTCCTTCAATGCATCACTTAATCAAAAACCCTAATTAAGTCCTATTCC
GAATTTGGGGGCTTGGTTTCGGGGTCAAAACATCTCGAAATCACCTGTAACTTCAGGATTCTCTCTAAAATCATCATATCCGACGGCCCTGAAAATTTGGTTAAAAGTTGTCGGGACCGTGGCGCCCGGTGCACATGGTCCCGGACATTTTTCCCGAAATTTTAGGAGC
>CJprpt0003
CGAAAGGCATCTTCTGGTACACGAACATCCCCCATTTGGTGGTGAACGTTGTCTTGTGTGGATCTTCTGGTTTTACTAGGACTTGGTTGTATCCTGAGAAACCGTCAAGCACTGAGAACATTTCTAACCCTTCCACTATGCTCAGTAATTGCTCCATTAACGGCAAGGGGTAGTGATGTTTGAGAGATTCTTGATTCAGA
TCTCGAAAATCTACACAAAGCAGGATATCTCCATTCTTTTTCCTTACAGGCACTAGATTGGACACCCATGTGCTATGTTTTATAGTGTAAATGATCCTTGATTCGATCGACTTCCTTAACTCTTGAGCCATGAGAGACTCGATCTTTGGGTTGACCGACCTTTGCTTCTGCTGAACTGGCTTAGCTCCATCAGCGAGCTC
AATGGTATGTTGAATGACACTAGGATCATAACCTTTTAAATCATCATAAGACCAAGCTAGGACACCCACATAGTCATCACAATAATGGGCCAATCTCTTTTAGTCCTCAAGAGAAACACCTTTTCCTACTTTGAGTACTCTACCATTTCCTACCAACATTTTGGTTTAATCTCCTTTGTTGGTTGTAAGCTTTTGCTTAT
CATTTTTGGCGTCGTCATGGTCAAACAGGTTCTCCAAAGTGATCAAACCATTAGGAAGCTTGTTGGATTTCAACTGGATGATCTGATCTCCATAAACCTCCTTCCCCTTAGGTTATAGTTGATCTTCAAATTCTCCTAATCTTTCATTTAATAATACGATCTACTAATCGCTCTCAAAAAATTGCCAGTGGGTATCATTA
TCAGGGATAGTCGGTCGGACGACTACACAGATCGCTTGGGAGCCGGTAAGTAAATCTATGGCAAGATCAAACTGTGATCCGATTGTGGCCATCCGGTCAACAACAGTGTTTAATTTCTAGGGGATGCTCACAATATTGAAAGCATCAAATCTTTTGATTAAATCCTACCTTCTAGCATGGTAGGATCTCATGTGGACATG
TTTGGTACTGGACACCCCTCAAAGTTGGTGGATTCACCCAAGACCTTCAATTTTTTAATGCCCATTCTTTCCGCCAAGCTCAGACCTTGGATTAGTCCCTCATACTCTGCTTCATTGTTAGAACATGCAAATTTTAGACAGAAAGACTTCAAGATTTGCTCGCCTGATGGTGGGGTGAGGCAGATTCCAGCCCCGGAACC
TATCTTGCATCTTGCACCATCGAAGTGCAGGGTCCATAGTGCCGAAGATAACTGCTCGTTAGAAAACAATTCTTTAGTAAGCTTTGGGATGACCTGGTTTTCATCAAAGATGCAATAGGTACCTAGGCCAGTGGTGTGGTAGTTGGAGAAGGGATCAAAGTTTATGAATTCATTCAGGAAAACTTCCTGTTCAGGTGAAA
TCTCCCCAGTCACTTCTTCGTCTTCTAGGAGTTCTACAACTTTCCTCATTTGATATAGAAGTGTGAGCGGGCTCAAAATTAATCATGGCCTGGTCCGCTACATGTTCGGCATGGAGGAGTTCTGAGAGAATTTTGAGCTTGGCGCCACGTTGAGTGCAGAGGATGAGGTGGGACCAATCTAAAGACAAGTAGCCTCCTAT
TTTGCAGTGAAGTCTCGGGAAAGGTAGAGCCCGAAAACAAGCTGGATGTTAATGACCACTACTTCTTGGGATACTGTAACACTAGGACATGTGAATAAAGTCAGAGGGAGACTTCTAATAAGACCTATGGTCTGGACCTTGTTCCCATCAACCTACATAACCCCCTTATTTAATGGTTCATACTTGATATTCAAAACTTT
GGTGATTTGCATAGGCATGACAGTGGTGCTAGCTCCGGAATCTATCATAGAATTATCCAAGAGTTTATCCTTGACTACAAGGGTAAGATAAAATGGGTTTCTCTTGGGATTGCCTTCCAGTTGACACTTGGGAGGCGAAACCTCATTGGTCAACACGGCCGGAGATCATGACTTGTCTACAACGCATTGGAAACCCATTT
CGTCGCTCCGTGGAGCTTTAGTCGTTCTCTCACTTGCATCTCTCCTGCCATTAGATAGGGCCTCTTTTTGCCAGTTCTTTTGCTCGGGAATACTCAAGAGATCAAATAGGGAAACATGAATCAGAGCTTTCTTCAGCTGCTTCACCATGTCTACTATTATGGGTGTTGGCACCTTCAGCTCTTTTGACTTATAGGAGGTG
AATTCTATCCTTGGATATGTAGAGCCAATCGCAAGTTATTCAGGAGTTTTATCTACACGCATTCACCCTGAAGTGATGGCATTTTCCCCGGTGAAATGCTTTTTGGAGAGGAGGTTATAATTTGAAGGCACGAAGGGGGTTCCCTCCTTTGAAGTGGACACGTCGTTGGTGAACACTGCACCCTCGTCCTCCATCCAAGA
GAATAACGCATGATCTGGGGAGATCTTTGCCTCTTGTTGCAACAACATGCCCTGCATTTGAGTGACAAGAGCCACATTATCCATACCTGGAGATGTATAAACAGACTCATCCAGCGCCATGCCTAGACTTCTTTTCTCTGCAACTTTCTACTACAAATTTCCTCTCGGGAAATTCCTCGGAGCGTGAGCATTGTTACATG
GATAGCACCAGGAATTGGTATCATCCGCAAGGTTATTCTGACCTACTGCCAGATCTTTACTAGTGTTTAGATAGACAATTTGCAATGGATTTGGGACTGGGACTATTTGACCATTCGGTTGGGCAGGCTTATCAGTATGGTGATTTGCATGTTGGTTATGCTGGTATGGAGGTTGATTCCCTTGGAAGCTCTGTTGGAAA
GGGGGTCTGGTGGGCGAAACTTGGGATCTCTTTAGAGAAGGATCTTAGCAAATTCTTCATATCACTAACTTCAATGGCCAAGGATGATGGCGGGGGAACAAGATACGAATACATAGATTGTGGGGTAGATGTGCTAGGAGCAGCTTCTTCGGGAACTTGATGAGATATCTCAGGAAAGACTGGGATGATGGGGCGGGGGG
AAAGCTTTCTGACATTGATCAAAGTATTTTTTGCTTGGATTGCTATGTCGAATGCTTGTGGGAGAGTATTGCCTCCTAGGGATTGAATCATCACTGATATATAGGAATTGAAGGCTTTTAAGTAGAATACAAATGCCATATCCACAAGAGGGTGGATGGATAGAGGTATCCTCTGCCAGGTCCTCTGAAATCTTAGATTG
AAATCAGTCAGTGCTTCCTGAGGGGATCTCTTTATTGTGATCAATTGGTGCATCAAAGATGATCTGTCAGCCTTATCAGAGATTCTCTGAAAAAAGTGGTTACCCAAATAATCCCAATCTCCTATAGTATTAGGACCCAAAGATTTGAACCAATCCAAATCTCTTCCCTTGAAAGAAGCTACGATCAATCTCAAGGTCAC
ATTCTAATCAATAATGTCATGGACAGTGCAGATAGTGGCTACATCTTGTAAATGTTCCCCAGGAGTTTTATTACATTCTCTAGTGAACCTGGGCACAACTTTCAATGCGGTTGTAGGGATGGGTCCCTAGATCACAGGCAAAGTTGGGGGAATAAGAGGGCTCTCATTATCCCAGGTCACAAAATTCCTGGGGGGAATGT
GTTCCATCGCTCTGAGGGTGACTGCAAGGAAGACGAGAAAACTTTGTGAGGATGAAGATATGGCCGAATGAACGGTCACCAAAGGTGGCAAGATTAGACTAGGATTCAAGGATATTTGGCTCCTGGTAACAGGCCTGTGACTCATAAAGTGGCTCAAAGTTTTATTCAAAATTCAGTGGTCCCACTGGGCATGCTAGAAA
AAGAACTGTTGACTCTAAATTTTACTTTGAAAGAAGACAGCCTTATGGGAAATTCAGTGATGGGGGACCTATTGCGCATAACTCACTGAATAACCTTCAAATTTAAGAATTTGGCTCTTCCTTATGGTTTGGGGGAAAGGGGAAACAAGAAACTTAAAGAAAAATGATCTAAACTACTAAGCCGATTCCCCATAACATTT
TTAAAAAAGCATTGATAACATATAAAACCCAAAAACATACGGTTTTAAAGCCCATTCAACAATCTATATATCTAAACATAACCACAATTAGGATACAATCAAGATCCCTTTGAAACATAAAGAAATACACATCATGCATCCACAAGATAACAAGTACAAAACATAGTTTAATCGATAGAGTATTAGATATATATCTTTAA
AGTCATGAGAATTACAAGAAAAGCATAGAAAACTATCAAAGCATCCTGAAAAGAGGCATCAAAAAAGTCGTAGGAACAATTTGATTAACCCTTCCTCAGAAAACAACAACAGCTAAAAGGCTAAAATTCTATCTAAGATACTTAATTGTTCCTTTTCAAAAGTTTTAAACCCCCATATCAGCAAAAAACAAAGCATAAAT
AGAGCTCGCAGCTCTGGTAACAGCTCAAACACCCTCTAGCCATGCACAACCACCCCTGAAATAGAAAAACAAAGTCATGGCATTCTGCAAGAACACACCAAGCAAAATGGCCCCGAGGTTGTTACTCCTGCTCAACTGCGACGATCTTCATCCCCACCCAAATAGAAAAGATTGCTCTAACCGCAACCTGGCAGCCAACG
CACCCTGAATAAAATGTGTCAAGCAGAGAAGCCTCCTCAAAAAAGCATCTCAACATAAACACATCCGCTAGTGCGAAGATTCCAGGTGCCTCCATCCCTCCCAAGCTATAGGGTGGGCACCAAAAAAAAGCTAAGTCACCAAAACTGATCTTGTCAACTTCGCACTCCTCCAAACCTCAAACATGAAACATGAACCATTG
AGGGCAACGCCGAGATGACATTTGGCCTGTACATCGGGCACAACTAGAAAGCTAAAAGAAAAAATAAATATATTCTACTCAAAACTCGACCCGGGGAGTTCAATTAAAAAACAATGTGAACAGGTAAATAAGAAAAGTTGATTCGACCACCTTGATTGAGAGAATGGTATAACCCTAATCTTTGTTCCAAAGCGCGTGTT
CTCAAAGGTTTTTCATCAAACTCATTTCCATGACCGCATAGATAATTGTGATAGTGGCATAGGAATGTGTGATGTTTTAAGAGGAGTATGTGATTTGTGTAAAGGAAATTTCCTTTTCTTCAAGATTTTCTTTTGACTAGATTTCCTCCATTTTAAGTCCTTCTTTTGACTAAGCTTCTTCCTCTTCAAGTAACGAGGGA
TGGTCATACAAGTGATTTGAATTTTCATGTGAAATAATCAATGATTTAGTCTTGTTTTGAATGATCAAAAGCTTGGATATGGGGTTGATATGACCCTATTGATGAAGCTAAGTAGATATGATTACAAATCCCAAGTCTAGATTCAGGTGAGGAACGATATATCCTAATGATGAACCTTGTTGTAATAGATAATCAAATGT
AACATAAGACTAATCAATGATTGTATGATGGAAAATTGTTTCTCTTGCTAAATCAGTGTTTTATAGCTTAGTTTTGCCTACTGTGATAATTGGACAAGATACTAGAGGAAAAAGGGTATCTGAAAATGTTTTTGAAATTCCTTGAAAATGACCAGAAGTGCCCTCTATTTTAAATGTTGTTTCAGATGCACAATTCTATT
GGTCAGATGCGCTAAACTATTGATCAAATGCACGACTACATGAGTTAAATGCGCTATTATGGACCTTAAATGCGCTACATTGGGTTTTATTTGATCAAATGCCATATCTTGAGTCTCAAATGTGTTAAACAGCTGGTCAAATGCATGATTCTAACAATCAAATGCATAAATTTGTTGATCAAATTGATGACTCTAGATTG
TATGTGCACTAAACTATTTTTGTTTGACTATTTTGACTATGTAAATGAATTTTCTAGATCCGAAAGTTTAATTTTGCAATGACTCGATGTGTCTTTTGGTTAAATGATCATAAAAACATAGCAAACACTTGCTCAATCACTTTTTTTCCCTAGTTATCTAGACATATAGTGTATATTCTAGGCTTTGAAGAAATCCCAGG
TTTTCGCAGGTATAACACATAGTAGACAAACTCAAGAAAGCTACCTAAAGAGATTGGCTTCACATACTATTTCTCAGCCCACATCTTGGTACCCTGTGAGCTCACACAACCTTGTCACCCCTTAGAGGGGGGCCGTGTTTTTGCCTTTGTGAGAGATAGAGGAATCCCATTAGGAGCCTAGCAATAAGGACTCAAAAGGG
GAGTTCGCGCTTACACTCAAGAGGGACATATGGTGAGTGCCTTCGGGAGAGATTCTTTCACCTCCCTGCACTGAAAGAATAATAGTGTTTGAAGGTGAACTAGTTAGGCTTCTATCTAAAATAGGTGCTAGAAAGAGCATTTGTTCGACATGACAAGGTATAAATTCCTTTTGAGAGGTCTCCCAGCCTTGAAAACCAAG
GTTTGATATAGTCGAAGGTACGGAGGAGAGCTATTCCCAGACAATGTTATCAACTATAATTTTCATCATGATTGAATTTATTTTATAGTGGATTAGATGAAATTGGCGTTATCCATTCCCACTTAGGTTGTTCCCTCTCACCCAACCTTATAGGCTACTCGGGAGGCAGACCCTCTAAAGATTATGCACTACTTGAAAGA
AAAAAGATCTAGGTGGGTTTGGATTTTTGATCACCCAATTAAGAGGAGAGAATATACATACCACTTTTGATCTTAAAACACGAAAGAAAAAATTAATTAACCCCCTAGATTAAACTAGATGCCTACTTTAGAAAAAGAAAACAAAAAGTTTTCTTGTGTTGATTCTTTGGCTTGTGAATCCGCAAGAAATCAGTCAGTAG
TTTGATATTTGAAGACTTTGGTCTGTGAGAAAGCACCTACAAGCAATAAACTAATGATTAATTCTAGAAAAATTAGTTTTTCCAAATAAAATATCAAATGCACTAAATTGGAATGCATATGTGCTAAAATGTTGATTAAATTCACTAAACCAAGATTTAAATGTGCAAAACTGGACCTTAAATGCGCAATACTCATAATT
AAATGCGTCAAAATTAAATGTGCTAGTGTAATTAGCAGTTGTGTAAAACTATAAGCTAAATGTGCTAAAAGAGACTTTATATATGCGATTCTAGGAGTTGTATGCACATAATCTATTGATCAAATACATTGTCCTGATCAAATACTCGAAACTGGGTATTGTATGCACTAAAATGTGAAAGTCCTCAACTTATTCATCAA
AATACCTAAAATTTCCTACAATAAAAAGTTGAATCTGGGCAATTCCTACCCCAAGGTGAGCGCTAGAAATGTACACAAGGAATGTGACACCTAGATGTACCAATGATACATTAGTATGAGAGAAATCAAATAAGCATGTAAATCATAAAAAAACAAAAATAACTTCCTCAAGAGAATCCTATTATCCTCTATCTCCAATG
ACCTATTGAATCTGCAAGATAGTGCTCTCAAATTGTGCACAAGACTCAATTAGATGACAACCTAGAGAATGGGATTTACAAAATGATGTGCAATTTAAACTACAATGAGAGCTAAATACAAGATATAAGAAAACTAATATGGTAATTGTTAGTAAGTATAAACAAGATGCTATGAAGATTTAACTACAAATGAAACTATG
ATTATATGCTAAAACATGCTAAAAACGTTAACAAGCTTGTAATGGTGGTGAAAGAGGGTGATGAAGAAACCAAGAGGAAGGCTTTTCTCTCCTCAAGAGAAGGAGTGAAAGTTTCACAAAAGATTATCCTTAACCTTTTCACTCACATTACATTAAAAGAGGGGGGAGAATTCACTAGATCCAATCTCAATAGGAGGAGA
TTGAATGCTAATTGAATTGAAAATGGATTTGGAAAGTAAAAGTAACCCCTCTTTTAGAATGTAAAAGATTAGATTATGTAATTTAAAACTAAGTGTAAAAGAGACAAATAAATGACTATTACTTGAGATAGGAATGAGGGATGAAGTTGTGCACCTGGAATTGGCAGTAAAATGTCGAGACGAAGCTCCCCTGCAAATTT
GAGTGAAAGTTGTTGGGACTATGTTGAAAGTGCACACGGTCCTTCGAAAAATCCGCGCGTCAAAAAGGGTTTTTCTACCTCTGAAAATGGATTCTAAATCTGTAAATACAGGTGCGCACCTGCAACCTAGAAACATAAAAGAGAGGAAATGTTATTGGGAATGGGGGTTTGCCTTCAAGTCAAACCCCAGTTTTGGATTT
AACCAAATGATGAAAAGTAGTACTTGCAAGTAAATGTAAATGGAAGAATGAAATAGAATTCACCTCAAGGGAGGATGCAATTGAAATGTAGATAGAGTTGCTTGTGTGGAATTGAATGATGAAGGAGATCTCCTCTTCAATGGTTGAATCCTTGACATGAATGCAACACCTAGCCTTCAAAGGAAACTTGAGAATGCTCA
ATGCTTGAAATGATACCTGAATGCTTGAATGCTTGATTTTTCTTAGGATCGCAATTTCCACATCATGCATGCTTGTTAAACTTATCTTTTCTTATACAAATAGGAGGGATAATGCATCTTATATATTCCTCAATTAGGGTTAATTGATTGATTTTTCGTTATAGGCCGACATAGGGAAACTTTTTTTGCTTTCCAAATGC
AAAGCCCAATGAAGGATAAATGTAGAGGGAGGCCAAAATAGGGCAAGGAAAGGGGTGCCACACCCTTGTCCTAGGGGGAACAGGGGTGCCACGCCCATGTCCTACCCTAATTCACGATAGGAAGTAGCATAGGAGAGTGTAGGGTGCGAGGAGATGCAAGCTTCAAGCAGTGTGAGCATGTCCCGGGTCTCCAATCAGGC
TTAGGGATTCGATTCGCCAATGTGAAGACCCAAATATGGTTGAAAATTGCAAGGTCGCAATTTTATGATGCTACATTTATCCCCCACTTTAGCGGGAGTATAAGCATATGCCAATACTACTGGTAAAGTACAAGGAAACAAGATTGAAAGACTTTCACGATGTCAAGGAGGTAAGATACACCAAGCCCCCAATGGCATAA
GGATCTTACGACATCGATTGACAAAGAAAAATGGAAGATCAAGAGGGAAGGACCACGACTGCATGTAGCAAGGTTTCCCTCACTATGAGTCATGAAAAGAAAGGATACCAAAAATTACAAAGTAAAGCTAGGTTCACTAAGTAACTTTGAGTATCAAGAAAGGAAAATATGAGTGGAGTGTATACCCCTATGTTAAAATG
ATAGTTCATGCCTTATCAGGAGTGATTGCTTTAAGGTAGGATACACCCGAGAGAGAGAGAGAGAGAGAGAGAGAGAGAGAGAGCACATTATCTCAAGGATTTAGCCCCCAATCGAGGAATATCCATGGATAATAAACACAAAACATAAAGCACGAGGTACTTTCTATTTCCTCAGGGTCAATATGATGTATGATAACTCA
TGTATATCATATGTATATGTGCATAGAATAATAATCATTCCCCAAAGGAAGGAAACTACCTTGGAATGAAAGGGAATAGAAGATGTCTTTTGAGTCAACATGAAAGAGACCAAAAGAGATCTCAATGCTTTGCATCGTCCTCAAGTAGACATTACTAGGGAACATAGAAGAACAGGGACACACATAGAAGAATAATCAAA
AAAGAGCAAGAAAAGAGAGAGGTAGAGGATCTACGATGCTAATGTAGCTAGTCTAGCACGTCATCCACCTCCTGATCTTGTTGATCAATATTGTAGGAAGGCGGGAAACACGCTAGAGGAGTGACATCAAAAACAGTAGATGGAGCTATCACAAGATCCAAACAAGGACTATGTTGATGTGCTAAGTCACTTTGTTCATT
TCTAGTAGCTAGGATAAAGGCTTTTGAAATTTTTGCAGATAAATGTTTGTCCATATCAACATATTCATAGTCACCATTAGAAGCATTAGGAGTTGTATTGCCATCATGAATAACATTTTCACCTATTTCTTCATCAAGATTTATAAAAAGAGGAGCGCAAACATGAATGGGAGTAAAACCATCACATGTTTTTTGCAACT
TATGATTTGGAGATGTAGGTTAAACATCTTGCTTAGGAGAAAAGGGATTCAAACTGTTGGAGTTTTGGGAGACTGGATGTTTTGAGGAACAACTTCACAAGCTCAAGCACGATGCTTTCGTCGGCAGTCTCTCGCACAACGATTTCTTTGAGTCTTAGCGGAAGATTGAGAAGGAGGAGGAATATTTGTTGAAGGAGGAA
TATTCTCATCTTTGGTAGTTGGAGGTTTAGGTTGGACAAGAGGAGAGGCAGGTCTCTTCTTTCTATTAGAGCAAGGAGGTGGAACTGCAACATATAAAGGAGGAATGTTTGGTGTAGGAAGGGGACTAGGTCCATCATGAAGAGGAGGTACAGGTCTAACCTTAGGAGTAATATTGTTATTCTTCTTAGGAGAATGTATA
GTTTCATCCATTGGAATAGGTTGAGAATCTTCCTTAGGCGGAAGGTTAGTTCTATCTATCAAGGGAAGAAGCTCATCTTCAAGAATGATAGGAATGTCAAGTTTTGGAGTTCTAGGTTGACTTAAGGATAGGACCATATCTTTCTTCCACTTTTGATAAGATTAGAAGAGAGCATCGCATCTTGATGGAAGAGATTAAAA
TTGTTTAGGCCAAAATAAATCAATAGGAACACCTGGGCTTCTTTCAACTGATGGAAATAAGCTATGGTTAATAGTTATGATCTCTCCATTGTGGGAAATTTCAAACATTGATGGATTGGAGATGCAATAGCCTTCATGGAAGATAGCCAAGGATAGCCCAACTTCACATGGAATTTCTCAGAGGAAGGAATGATAACAAA
GTTGACATCCATAGATTTAGTTTGAACCTCAATAAGAAGTGTGATAGAACCAATGGTAGGACAAGAGAATCCATCAAATAACTTAACAACCACATTAGTGCCATCATAGATTGATTTATGCAAATTTAAAGTGAAAAGATACTCCTTAGTGATGACATTAACCATGCAAGAGGGATCAATAAGCACACCACGACAAGGCA
TTTCCTAAATCTTTGCATCTATTTATAATGACCCATCAGGTGCTCTAATTGTCTCACTAGGGATAAATGTGATACATAAGTCCTTAGGTTTTCTTTGGTTCTCTACCATATTCACTAAATTTTAAACCGTGGTAGTCGCATCAGAAGGAGAGAAAGAGGTATGTTCAATCTCAGTCTCGTTAGAGGTATGAGAAGGTAAA
GGATTAGTAAAAATATTAAGATTTTGATTAGGAGGGGCTAATGATTTGTTTCCCTTATCATTCACACTTGCCATAGATATAGTATTATTATCAATCAAATCTTGAATCTTACTTTTCAATGCAAAACATTTCTCAGTGTCATGACCTGGTTGATGATGAAATTGACAAAAAGAACTATTATCAAAGTAGGGTGAGGATGC
CTTAGAAGGGTCAACTAGTTTTATGGGAGGAAGTTTAATAACATTTCTTTGTAACAAATGAGACATAATGTTATGTAAAGATTCATTCAACGGAGTAAATTGTATTTCTCTTCTAAAAAAATTAGAAATAGGAGGCACATGTGTTGTAGCATTCACATTGTTGTTGCTGATGTTGTCATTGAATTTGATGAATCCTTTTC
TTGGTTTGAACTTCGCAAACGGTTGTTGAGCATTGTCACCCTTATCACTCAGAGCCATAGGAGTGGATTGTTATAGTTGACTCACAGTTAGTTGATAATTGTGAATTATTGCGCACAACTGTGGAAAGGAAGTAAACTTGGGAAGGAGAAGTTTGTCTCTAATATCTTTTTGCAAATTAGAAATGAAAATTCTTTGAATA
TCATTATCAGACACTTGAAAAGAAATTTGAGAAAACAAATGCTTATATCTACGAATGAAATCAGTCACTTTTTCTTTAACACCTTGTTTACAATGCATTAAATCAGTCAAAGTGATTTTAGGATCTATGTTGTTTTGAAATTGTTGAATAAAATCATTTGCTAATTGTTTAAAAGAAGTAATAGAATACGAAGACAAAGA
GAAATACCATTGTAAAGCCTTATCTCTTAGTGTTCTAGTAAACATTTTTGCAAGCAATCTTTGATCATAAGCAAAGTCAATACATAAAGTTTGGAATGTCTTGACATGTGTTAAAGGATCACCTTTTCTATTATAGAGTTCCAATTGAGGGACTTCAATATGTTTAGGAGCGATGGCTCTAACAACATCAAGAGAAAGTG
GGCTCGCAACATCGAACATGGCCACACTAAACTCGGATTGACTCATAGAAGCGATTTATTGTTGCAATCATGACACAGTTTGAGCAAGATTATTAATGGTTGCTTTGCTTGAAGAATTAATATTAGACATGTTTGATTGAGAGGGTGGTGTGATGTTATTGAAAGAAGGCATTGATTGAGAGTAAGGTGGAGGAAAACAA
TGGTAAGTAGGCATAGGAGATGATTGAGTAGGAAATGGGACACTAAAAGGAGGAATAGAATGATTGGATGAATTTCCCCCTTCCATAACATTGATTGGGTGAGAGGCAAGGAGAATACTTATTAAAGGCATGGGTAAGGATGAAGGACTGAATGAAGAAGAGGGATTGCCCCCATGACTAATGGTTGTATGTATGACATT
TTGAGTTGATGTAGCCATGATGTTTGAAGTGAAAGTAGAAATACTAACCATTGGAGTGGTCAAAGGAATAGAATGATTGATTTGTGTAGAAGGCTGTGAATAACCTAAGTTCTCAGCACAAATCTTTATAAGCATGACATTAGAATCAATAATATGAGCAATGCCACACAATATATCAATTCCATTCTTATCACTTTAAA
TCATGCACTTGAGACCTTCAATTAATGGAAGAGCTTCACTATTAAGGTATTCTTGAGACATCCATTGTTGAAAGTTGTCAAATTAATTATCCAATTTTTAAAGTTGATCAGTAGATACTCTATTCAAAGCTTCTTCTTCATCATTGGATAAATAGAGATGTTGCTAGGATGGGAAGAATTAGTATTATCCTCATTGAATA
AGTAACCCAAATTAGGCACCATCTTCTTGATAATTAAACCTTGGGAAGCCTTAATTCTAATGCTTTGTCTAACAGGGATAGTGTAGGTAGGACTAATAGTGGTAAAACTCATGCACTAGAGGGAAAATTTGAATTTGGAATTTGAATTTTAAATTTTAAGAATAAAGTTTGTAAAATTGAATAATGCAAGATTCAAGGAA
ATTATGATTACACAATTTAAACTTTGTTGAAAGGAGAAATGACACAATTTCCAAAACAATTTATTAAATTGAGCTTTAAAAATTAAGGCCAATGGAATGCCACTTAATTTCAAAATAAAATTTGTCAAAATTTGAATTTTTAAAATCAGGACAGATTATAATTAAGCACTTAATTTCAATTTTTTCCTTGAAATTTGTGA
TATTGAAATTGGGAAATATTTTTTATTTAAGAGAGCAAAATTCGAGAAAATCAACCAATTTTCTGGATTTAAGCAATTAAATAAAGTCATAACAGTCTCTCAAAATTTCGCGAAAAAAGTTAGGGACCTTGTTGAAAGTACACACGGTCCTCCCAACTTTTTCACAAATTTTCAGGGATGAAAGTTACGATGGTTTTAAA
GCTAACCCCGAAAAATTGGTTGATTCTATGAAGTTTAAGATAGGCAAAATTAAGGTTTGAATGTGAAAATAAGACCTTATTAGGGTTTTGATAAATACAAGAAATCGAATTGCAAATGTGAAATAGGTCAAACCTAATGGATAAGGTCGCCTTAAATAATGTTTGAAAAACTGAAATTGATTGAAATTGATTGAAATTTA
CACAAAATCCAATTAATTTTAAAAATTAGGATTTTAGGACCTAACCACTGAATTTTAAAATTTTTAATTTTGGAAAAGGGAGGGCAATTTAAAATTTGAATTTTAAACAAGAAGACAAATCTGAAAATAGTCCTAAATCTTAAAATTAAATGTGAATTCAATTTTTTCACAAGTTCAAGTTGATTTTTGAAAATTAGGGT
TTTGACAACTAACCACTTAATTTTCTGAATTTGAATTTGCAAAATGAACAAGACAATGATGAAATTGAATTTTTCAAGCAAAGAAATTTTCAGATCTCAAACAATAGATAGCAATTTTTTACAAGAAACAAGTTCAATTCCAAATTTTGAAAACTAGGGTTTTGATTGAATTAACCACTAAATTTTGTAAATTTGTAGGA
AAATTAAACTTGTAAATGCAAATTATGCAATTATTTGTAATGTCAATCATGTAAGACGTTGGTTTCACCCAAATGTAATGGTGGTGAAAGAGGGTGATAAAGAAATCAAGAGGAAGGCTTTTCTCTCCTCAAGAGAAGTAGTGAAAGTTTCACAAAAGACTCTCCTTAACCTTTTCACGCACATTACATTAAAAGAGGGG
GGAGAATTCACTAGATCCAATCTCAATAGGAGGTGATTGAATGCTAAGTGAATTGACAATGGATTTGGAAAGTAAAGGTAACCCCTCTTTTAGAATGTAAAAGGTTGGATTATGCAATTTAAGACTAAGTGTAAAAGAGACAAAGAAATGGCTATAACTTGAGATAGGAATGGGATGAACTTGTGCACCTAGAATTGGTA
TAAAATGTCGAGATAAAGCTCCCCTGCAAATTTAAGTGAAAGTTGTTGGGACAGTGTTGAAAGTCCACATGGTCCTCCAAAAAATATGCACGCCAAAAAGGGTTTTTCCGCCTTTGAAAAATGGAGTCTGAATCTGTAAATATAGATGTGCACCTGCAACCTACACATAGAAAAGAGAGAAAATTTAGTTGGGATTGGAG
GTTTGCCTTCAGGTCAGACCCTAGTTTTGGAATTAACCAAATGATGAAAAGTAGTACTTGCAAGTAAATGTAAATGAAAGACTAAAATAGAATTCACCTTAAGGGAGGATGCAAATGAAATGTAGATAGAGTTGCTTGTGTGGAATTGAATGATGAAGGAGATCTCCTCTTTCATGGTTGAATCCTTGACTTGAATGCAA
CACCTAGCCTTGAAAGGAAACTTGAGAATGCTCAATGCTTGAAAGGATACTTGAATGCTTGAATGCTTGATTTCGCTTAGGATCGCAATTTCCACGTCATGTATGCTTTTTGAACTTATCTTCTCTTATACAAATAAGAGGGAGAATGTGTCTTATATATTCGTGAATTAGGGTTAACTGACTAATTTTTCATCATAGGC
CGACATAGGGAAACTTTTCCCGCTTTCCAAATGCAAAGCCCAATGAAGGATAAATGTAGAGGGGGCCCAAAATAGGGCAAGGACAAGGGCGCCACGCCCCTGTCCTGCCCTAACTCAAGATAGGAAGCAGCATAAGACAGTGCGAAGTGTGAGGAGATGCAAGCTTTAGGTAGTGTGAGCATGTCTCAGGTCTCCAATCG
GGCTTAGGGATTCGATTAGCCAATATGAAGACCCAAATTTGGTTGAAAATTTCAAGATCACAATTTTATGACACTAAGTTGAATCCGAGAAATTCCTGCCCCATGGTGAGCACTAGAAATGTACACAAGGAATGTGACACCTAGTTGTACCAATGATACATTAGTATGAGGGAATTCAAATAAGCATGTAAATCATAAAA
ATGCAAAAAGAACTTCCTCAAAAGCATCCCATTGTCTTCTATCTCCAAAGACCTATTGAATATGCAAGATAGTTCTCTCAAATTGTGCACAACACTCAATTAGATGACAACCTAGAGAATGAGATTTACAAAATGATGTGCAATTTAAACTACAATGGCAGCTAAATACAAGATATAAAAAAACTAAGACGGTAATGGTT
AGTAAGTATAAACAAGATGCTATGAATATTTAACTACAAATGAAACTATGATTATATGCTAAAACATGCTAAAAATGTTAACTAGATAAAATGGATGCACAAGCTAGAGGTAATTTAGCATTAGTATGATGCACAAAAGATGGATGATTTACATGTTAGAAAATGCCTCTATTTATAGACTTTCCAAGGCCAAAGGTGGT
GTAGCAAGAAATTGTGTTGAAATTCAATCCTTAAAAATGGATGGTGAGGATGCAAAGATCATTTATGATGGAAATCCAAGTATATGGAGGTTGATAATTTATTGCCAAGTCATGTGTCAATGAGACAACCTAGATTAAATGAGCATGGAGACAAGCAAGGTCCATGTACCCATGATGTAAGGGTCAAGTACCAAGGGAGT
ATGGTCCAAGTACTTATGATGATGTGAGTATTTTTTACTAATATTATTTACAAAATAGTTAATTTCACTTGTCACATGTTGATGTGGTGATGAGGTGGAAAAGGTGAGGATGTGGATTTTGAATTAATTAATTAATTAAGCTAGTTACATTTTTACTAATACATTTTTGACTAATACATTTTTTGAAGAATAGTTAATTA
TTTAAGCTAGATTTATGTGTCTATAATTAAATTGAATGAATTAAGGGGTGAGTAGAATACACATTAATAAGATAACTTTTGGTGTCTCACTCATGGTCAAGAGTTCATGTTTAGACTCAAGATGAGATTGGAAAGGCATGTATTGTAGATCAAACTATTTTGGTTCCACATGTGCAGTCAAATGGTTATCAAGGTCTAGA
GTTTGGAGAGAGTCATACTACCACGATAGCTCATGTTGATTCCATGTGATAACACTCTCCCTAATTGTATCTTAGAACCATATTCTATGTGGTGTTGTAGAAGCCTTTGGTGAAACCTGGTAATAAGACCTATTTGCTCATATGTATCCTTGTGTCCTTGTATCTTCTTTGATATTGGTTTGTCAACCTAGTTTTCTTGT
GTTGTGTGGGGCGTTGTGTTTATCTCTTGAGCATGGTGGGGTGGACCCAAGGGTTTGTCAAGGCCAGATGGTTGTTGCCAACCTCCATTAGGGACCAGTGGGCATGTTTGTGCGTTGGATGGATCCTATGTCTTCCTTCTAGTTTTCTATCAGTATTTGGTGCAGATGATTCAGTGATGTATTAGAATGTGTTATATATT
TAATTATCATTATTATTGTATCATTGTAACTATTTCATTATCATTGTAATTTGGATAATCCCTTAGGGAGGTTGATGTAATGTAAATTAATTTGATGGAATCTAAAGAATGTAATTATAGATTACTGTTAAGTGGTTTGGTGTTGGTATCGACCACTCTTGTGTATTTGGATTTACCATTATATATTTTTAAAGGTTATC
TTAGGGATACTTAAATTTTTCAATAAAATAAATATAATGTTAGATATGTTTGCTCATGTAAATGCTATGTCATGATGATTATAATGTTTTGAGTTATTTATGTTGTTTAGAGTATTGCTTAGGTAGCAACGTTAGGGAACCCACACGAGGACATAGTTAGGAGAATCATTATCTTTTGCATGTGCAAATGTAATATAAAT
AATTTCATGTTGAGTTTGTAATGTTATTGAATTTTATTTTATTTTAAATATTGCTATGTTTAATTGTTTAGTTATTTGTTGTCCTTTGGAGTTCCTTGGTGGGGTATTACACTCTACTTCCACTTCACTCATGAGAGAATATTGTTCCTAGATCCTTCCTCTACAACCTTCTAGTTGTCAAGGTCAGTGGTCTCCACCAA
GCTACATTATTCTTCATGTCTTCATAATGATGTGGATGGATGCTTCGTGATTGAGTAAAATTGTCTTGGAT
>CJprpt0004
GACATTACATTATAGATTGGATGGATGGTTGATCTGTTGGAAATATTGTTGTCATTGATGTCAAATGAGAGAAGAACAAAATCGCTGCCATCATATTGCTGTTGTTAGTGAAGGAAATCATATGCCTTAACATGTAACAATGGGGGCTTAAAAGTGTGAAGGCCAAAGGCCACAAATTGCATCATTCCAAAGAAATACTA
AAATCATCAAGGCTCTTAAAAGATGGTCGGTTTTACCTTAAGGCAGCACTTAAATTAAATCAAAATTATTATTTAAATGAGGTCGACCCCCCTTGAGGAAAAAATATAATTCTAAATGAGGCCGACCCCCTTTGAGGAATTGCCCCTCTTGGAGTAGACACCTCCTTTGGAAGGATCACCCCTCTTGGGTGAAGAGGCAC
AAAGAGGGTATAAAAGAAGGTGAGTGGGGGCAAAGAAAAGTAAGCAATAAATGTAATATTTCCAATTGAAGCAAATTTTTTAAAGAAGAGAATATATGTGAAGAAGTTAAAAGCAAATTTTATGAAGGAGATTCAAATGATCATCATCCATTAAAGAAGCAATATTCAAGGAGGTGAAAATTTTGTTCATTTGGGAGTTT
TCGCCTCTCAATAGAAGAGATTGATGTCTCTTGCTAAGTTGGTTCTTAGTAGTGGGGATCGGTGTCACCAACGGGTTTGTGCCTACAAAGATTTTTTAAGAGATTTTTATTTTTTGTGGCTAGATTTGGCTAGTAGATCCAAGCAATCCTTCTCTACGGTTTTCTCTCGAAAGGGTTTCCACATAAATCTTGTGTTTGCT
AGTTGTTAGATCTTATTTAATTTCTTTATAGTGGTTGTTGAATTTCAATAAGTAAAAGATTGTCTTATACTAATTCAAGCCCCCCCCCCCACCACAGTATAAGTGTGTGCTCACCATGATCAAGGATTCAGATTGATTTGAAGGATCAAGGGTTGGGATCGATTGAGAGGATTGGTAGAAGAAGCTTCCAAGTATCACCT
TGTGATTGGTGCACCTGAAGAGGTCCAAGATTAAAGGGATTTGGATAGCCAAGATTCTCTTCGAAAAGGATGAAGGGTGAAGAACTAAAAGGACCTTTATTGAAATCCAAAAAGTCATTTTTTTGAGACATCTGAAATGCTAGGATTTTCTTGGAGGAATCGATGGATGGGATTCGATGAGAAAAAATTGTGGGGAAGTG
GGAAGTATGGGCAATGTACATAAATGGCATGTACAAGTTTGTGGGAAGTAAGGGCATTTGACCCAAATTCCTTGTAGGAGGACATTAAAGAGCCTTAAATTTCAAGGATGCAATGCCCAAAAACAAATTCTACTCCAAGAATGCACCACCACTTCAGCATAGGAATCCTCCTAAGAAAAGTTTCCCTCAACCTAAGGTGC
TATTCCCAAAACCAAACAAGGTTGAGGAGTCCAGAAATGAACTAAAAAGAAAAAAATTATGCTTTAGTTGTAGAACCATGGCAGCCAGGTCACAAGGATTTGGGAAAGGGGCAAATACATTACATAAAAGTGGTTTTCGACGAGGATTAGGGAGTAGATGAGCTGGAGCTTGAGCCTTAGGTTATTGTGGATGAGTTTGA
GCATGAGGACCAAGGAGGAGAGCATCCAAGCACACCTGCAACACTTTCAAGAGGGCCTAGATATCACTCTTAGTGTTAGAGGAGTTTTACAAGAAAAAAGAGTGATGGTATTGATCAATATTAGGGCCACCCACAACTTCATTGATTAAGGGTTGGTGGCTAAGATGGGTTTGAGGATAGAAGATTTCGAAGAGTTAAAT
GTTACAAGAGTGGATGAGAATACTATTCCATGAAATCAAAGTATTCAACAATTGAAGTTGACTCAAGGAGGACAAAAGATGTGAGATGACTTATATGTGATTGGCATTGGTGAGATTGAATTGGTATTGGGAGTGCAATGGTTGCACTCACTTGGCAAATACATACAAAATTATCAGATCTTAGAATTGAAGTTTAAATC
TAATAGGAAGTAGTTCTTTGTGGCCTTTCCAATGGGGGTCCTATGATGGTTTCAGCCAAGAGGATGGAGAGAGATTTTCATACAGACCAAGTGGCTTGGGTAGCAGAGTGCTTGATTACATATACAAGTCCATCCAAGGATGGGAGGTCCTACCATGTTGATATTTAGTTCATCTTGGATAAACACGGTGAGGTATTCGA
CAAAATTCCTCCTATTTTACCATCAAATAGGGACTTTCAGCATGTGATTGAGCTTGAGGAAGCAGCAAAACCTGTCAATACTACTCCTTACCAAAACCCTAGGAGATACAAGAAGATTGAGAAGGCAATTAAAGAGTTATTGCACATGGGGCAAATACAACCTAATTTCAAACCATTTGCTTCATCTATGGTGTTGGTTA
AGAAAAAAATGGGACTATGAGGATGTGTATTGATTATAGAGCCCTCAACAAAAAGACGATCAAGAATCACTACCCCATACCCAAGATCAATGAGTCGATAGATGAGCTTCATGGTGCAGTGTACTACAAGATTGACTTATGGTAAGGTTATCATAAGATAAGGGCTAGAGATGAGAATGTGCACAAAACAAATTTGAAGT
GTCACCACAGGAACTATGAGTTCTTAGTTATCCCACCAACTTTCAATATGCATGAATCAAGCATTTATTTTACAATTGAGGAAACTTGTGCTAGTTTTCTATGATGACAATCTTGATTTTCAGTAAGACATGGGAGGATCACTTTAGGCACATAGATGAGATCCTTGGCATACTTGAGCAGCATTCATTCTAGGCCAAGG
CATCCAAATGTAAGTTTGGTTTGATTGACATATTATATTCAGGATATAAGATAATGCTCGACAAGTTAGCATGGATGAGGAAAAAATCAAGGCAATAGAGGATTGGCCTAGACAAGGAAATTTGTCACAATTGAGGGGATTTGTGGGACTTTGCAGCTACTATCAGAGGTTTGTGAAGGGTTTCTCATAGCTTACAGCCC
CATTGATGGATTTGTCAAAGAAAGGGGTCTTCTATTTGACAACTTCAACCAAAAGATCTTTTGACAATTTTAAGGAGGTAATGAGTTCATGTCCTATTTTGGCTATTTCAGATTTCTCACTTCCTCTTGTTTTAGAATGTAATGCATCAAGAGAGGGGATTAAAGCAGTCTTGATGCAGAATAAACACCCCATAGCATTT
GAGATTAGGAAGCTCAAGGACACAACAAAGAACTTTTCTATTTACAACAAGATGTTAGCCATCATGCATGCATTGTCCAAAGTCACGATACTTGGTTTGTGGGAGTTTGTAGTGAAAACGGATCATAACAGCTTGAAATTCTTCCTCAATCAAAAGGACTTGAAAGATAGATAGCAAAAATGGGTAAGATGTAAGCCTAT
GATTTTGACATTGAGTATGTTAAGGAAAGAATAATATGGTGGTTGATGCACTCTCTAGGAAACCTTATTTATGCTCTATGACTGACATATCTATTGATTGGAAAGGCTTCTATAATTACTGAATATGCCAAGAGCACATTTCTTATTGACATTTTAGATGGGAAGTTACAAGATGACAAGTACAAAGTGGATGATGAGCT
TATCCTATAAAGAGTAGTGCATATCTTGTACCAAAATCAAAGGTGAAAGAGAGAAAATTGAGGGCATGTCACCACACCAAAATATTAAGCAAGGGAGCATTTTTCATGGAAGGGGCTCAAAGTGCCATGTCTCCTCCGTATAGGAGCAATAAAATTTTAATTTACTAACAATATAATATTATTATTAATAAAGATAAATT
AAAAATATTTAAAAATAAATTAGCTGGGTTAGCCCGCATTATAAAGTAATAAGTTTAAATATTTGAATTTTCTTTTGGAGCCGACTTGCGGACTTTAGGGCCCAAGTACAGACACATATAAAAGAGCGAATGTTTTGACATATATCATCATCCATTTTTTATTTGTCATTGCAATTTGCATAATATCTACACTTGGAACA
AAACCCTGACAGGTGGGAATTCACTGGAGCTTATTTGAATTTGCTAATTCCAGATCTGTGGTGGCAAAGGAGAAGGTTTTGAGAGAATTTTCCAACAAACAACATTTCAAACAGAAACCCTATTGTGTTGATCAAGAATTTGTGAACAAATCACATTAGGGCAAAAGTTGTAGAAGGGTGATATCAATTCCACAACAAAT
TGTCAGCCTGTGACTTGCACACCAGATCAGATTGAAACAACAGATTTAAGTGGCAGCTTCCAAGTCCATGGCAAGCATGCTAGATCAGCTAGATACAACAGATTTAAGTGGGCTTTGAGTGGAACACTACAAACCCTCAACTTGTCTGAAGCAATCTATATTCACTAACAGTCCAAGAAGCCATAATGCATCATACCAAC
ATTAGTGGTCTGGCACTAATATGCTAAAGATGAAACTGAAATAGTAATCGATTGAATGAATTACAAAGGAGATGAAATCTCCTTAAATAAATAGTGACAAACAATGTTTCTAAAATAGAAAGAATTGTGAACGAAAGCAAGAATAGAAAATTACTAAAACTAACTAAAGTAACTAAAATACATAAACGCCCATTATATGC
TATATATTAACAATACTACTTTAATACCCTCCCTTAATGGTCATTCTACTAAATACACCAAGTTCCTAAATTGTACAAACTTGTCTAGGCTCAAAGACTTGGCTAGAATGTCTATGGTCTAATCCTTAGTTGGAACATGTTGCAACACCATAGATCCATCTTCAATAAGCTATCGTATGAAGTGACAATGAAGCCCTACA
TGCTTTGTTCGCTCATGAAAGACTAGATTTTTGGCAAGCTTTAGCACCCCTTGATTGTCACAAAACAAGGTTGAAGACCCTGCTTGAGACATTTTCATGTCAAAAAGCATCATCCATAGCCATACTACCTCACATGCTACTTTAATAGTTCCCCGATACTTTGCTTCTTATTGGTCCATGTGACTGCACTCATGCCAAGA
TTGAAGACATATCATCTGTAGATTTTGCCCAATTTGAGTCTATAAAACCGATTAGCCAAGGATCTTTTCTTCTGCAATATAGAATGCCAAAGTAAAGTGTCCCTTTCACATATCTCAGTACACGCTTTGCTACAACCCAATGTTTATCCTTAGGGGTTGTCATGAAATGAAATGAGAGATGTAGCTCATAGCATAACTTA
GATTAAGTCTAGTTATCAAATAGATGAGGTTGCCAACTAGTTGCTTGGATTTTGACTCATTCACCACTAGTGAATCTGATTTGGCTAAAAGTTTTAACCCTTTCTCCATAGGTGTAGATGAAGGTTTGCAATTCGTCTCCTAAACTTGTCCACCAAACTCCTTGCATACTTTGATTGAGAAATGAAGATACTACCACCAA
TCTACCAAACCTCTACATCGAGACAATAATGCAAAAAACCCAAATCGATCATATCAAAAGCCTGGCACAAATTCAATTTGATATGCTCAAGCAAATGTGCCCCATTACCAATAATGATGATATCAACCACATAGATAACAAGAATAATGATGTCATTACTAGTGCTCTTAACATACAAGTTGGGATCGGAAAGTCTCTAA
AAGCCCTGTGCAGCCAAATATTTGTCAATCTTGATGTACCATGGCTTGGGGGCCTGCTTTAGGCCCTAAATAACCTTCACCAATCTACATGTGTGGTGCTCTTTGCCTACAACTTTGAAACCTTGAGGCTACATCATGTATACCTCTTCCTCCAAATCACCATTGAGTAAGGCACTCTTCATGTCCATTTGATGGACTTC
CCAGCCACACTGTGTTGCAATGGTTAGAACTAGTTAGATGGTTCTCATCTTTGCTATAGGATCAAAGGTCTCCTCATAATCAATTCCTTTTCTCTGTGAGAACGCTTTGGCCACCAACTGAGCTTTGTATTTATCAAGAGTTTCATCAACTTTGTATTTTACTTTGTAGACCCATTTACAACCAATGGGTTCCTTGCCTG
GTGGAAGATCTGACAAAACCCAACTGTTGTTATTCAAAAGACTATGATACTCAACTTCCATAGCCTTTTCCCATTCAAATTTACCTTTCACCTCTGAATAATCCTGAAGTTCATAAACCCTCTGAATGTTATCCATAAGAGAAAAATTGGCTGTACTCTTCTTGCTCTTGCCTCTAGATGATCTACCCTCAACAAGTTCA
TCATCCCAAACATTACAAATGAGATTTTCCCACCACTTAGGCTGAAGAGTAGATCCATCTTCCAAATCAAGACGATGATCATGACTTGGGCTGCTTGGAATTAAATCATCTGGATGTTGATCTAGGTTGTCTTGAGGGAAATTTGCTTGAATAGGATCGTGCCTAGGAGATTCCACATGTTCAAAATCATCAAAATCCCT
CCCTTTAGGTGGAGCTAATGGAAGCCTAACACCCAAATCTTTAGTCTACATAGGCTGATCATCTAGATTCTTGATGGGAGAAGAGAGTTGAAAGGGCCCACCTTCTTCATCAAAAGCGTCTTAGCTGAAAGTGAGAAGATTAGTGTCCACATCAAACAACCAATATAGGCTTTATGATTGTCACTGTAGCCTGCAAGCAT
CAACTTCTGACTTTTGGAATCTAGTTTGGTTCTCTTGGCCTCTGGAATCCAAACATATGTTGCTGAACCAAAAAACTTTGAGATGGCTGATTTTTGGTTTACTCCCACACCAAGCTTCGGCTGGGGTCATCTTCTTGACAACCTATGTGGGAGACCGGTTAAGAAGCTATACTGTAGTGTACACTACCTGAACCCAAAAC
TTCTTAGGAACATTTATGTTCTCCAACATACAATGGGCCATTTCTATAATAGTATGGTTCCTCTGCTCAACAACACCATTCTACTGAGGGGTATAGGGTGTGGTAAGTTGACGCTTAATATCATGTTTAGCATAGAATTTGGTGAATTCGTTGGAGCAAAATTCACCCCCATTATCTAACCTAAGAATTATGATCTGACA
TCTTGACTCTTTTTCAACTAATGCTTTAAACTCTAGGATTCATTAAAAACATCTAATTTTTCCTTTAGGAAAAACACCCACATTTTCCTACTAAAATCATCAACAAGAGAAAATACCTAGCACCAATGACCAATGCAATTTTCATTGGTCCACAAACATCTAAATGAACCAACTGTAGGATCTTGGATGCTCTCCAAGCT
TGTTCATCTGAAAATGGAGTTTAATGTTGCATCCCTAAAAGTTTGATGTTGCTTCCCTACTTGGCAAGCTACACTGTGTATCTCCTCGTCAACAAGAAGACAAGAGCCATTTAAAGCTTTCCAACAAGGTGGAAGTGAAGTTACCTCAAGCAAGAACAAAGCTTTAAATGCCAATATGTATATTAGAGAAACGCATGCAA
GTCATAAGAAAGCAGAAGGCTCACTTTTGGATTGTAGCAATCAACCTTCGCCTACATTCTTGGAGACTGCAGATTTTATTAGTGCTTTGAGTAAATGATGGTGGAAAAGAGGACAGGGACAGATGAGAAGTTTGGTTGGTCTTTTATTCCTCATCTATTAATGTTTTTTGTGCATGGCAATAACAAAACAGAAATGGAAA
GAGGTTATCAAGGCAGATAGAGACAAGTGAATTATGTACTTGTAGGTATGATATGGCAAACAGAGGTAATAAGTGCAATACATAATGGATAGAAAGAAGGGGAGTGAGTGTTGATGACGTAGGACAAAAATGAAGAGGCACTGGGGGTAATGGACAGAGAAGGGTAAGTGAGCGTTGATAAAGCAGGACAGAAATGGCAG
GATGGAAATAATGAGGTTAGAATACAATTTTCCCATATTGCAGTTTACAGAAATAATAGATGCAGATGCCTATAACTTAGGAAATAAAGTCTGGGAGAATTGGAAAAACAAAAATAAGTGGAGATAAGAGAAAAGGGATAATCAGAAATGGCAGGATGAAAATAACAGGATTACAATAAAGTTTCCCATATTTCAGTATA
TAGAAATAATAGATGCAAACACCTATACCTTAGGAAACAAAGGCCAAGATAATTGAAAAAAAAAAGAATGCAGAAAAATAAGTGGAGACAAAAAAAATGGGATAATTTGAATGCACAATAGGATGATGGTGATAGCTATGCTGAACTTTTTAAATTTGTGTGTTTGTTTTGTTTGTTATTTAAAATCTGTTTTTGATATC
ACATTGTGAACTAGAGTACTTTCCTATAATAGACAAGGAATGCATGCCCGCTTATACAAGTGGTTGAACACCATTGAATGAAGAAGAGCTCCATATGTAACATTTATATTCTTACATAATCTCATATATGATACCTTTTAATCAAGGGAGATGTCTCTTAATCATGATTATTTAAGATTATTATATATGTACTAATTATA
CGTTTAGTTTCAGTTATAAATTATAAGATTAATATTATTTTACTTCTAACCCTAGCTATAGCATTGCACTCAAAGATATCGATTTTCATTTAGCCGGCATTTTGTATAATTGTATTTGATTTACTTCCCCTAGAACTATTCTATTATTTAGGTTTATAGTTTTTCAGTTTACATCACTAAAACTTTTTAGTTATTTAATT
CTAAATATTCTATGCTTTAGATAAAAAGCAATTACATATGTTTAAATACAAATATATCCTTTTATTGCATATCTTAATTACTGGCCATATGATGCAAGCTCCATAACTGATACATTCTCTTGACATGCTAGTGTTTCTGTTTGCATTTCTTATTTTGGTAATTTCCCTTTCCATTCTTGAAAGGGATTTTGGAAAAATAA
GGGCATGAAAAAATTCAGAACAGACAAAAGCAGAAAAAATGGAAGTGGATCCAACCCTCAACTCATTCTTACCTGTCCAAGCGAAGCGGCAGCAACAGGTTCAGATGATATTTCTTTCAATACTTCTTCCACTGGCCTACCTAGTCCCTCTTCAATCAATTGCTTTGCTACTTCATTTGAAAATGGGGGTACTCTATCTT
GAAGCTTTTGCAGTTCCCCAAGATATGCAACTGGCAGAATATCAGGCCGTATACTTAGAGCTTGTCCTATCTGTTCACATCAAAATAAAAAATATGTTTTTTTTAATGTGCAGTGCCCATAGCATAAAATTACAATTTCTAACAAAGGTTAGTTCATGTCATAAGACCTTCTTTACCTACAACATCAGAAAAAAAATATC
ATCACATAATTTTGTTGTGCATAAAGTGACTCCCAAGTACAAAAAACTCCGTCTACAAATGTCCCTTGGAATAATACAGTGAAAGACTCGTAAATGGCTCAAGCGACCAAGGGTCATAAGCTAATCCTAAATAAGGCTAAAAATGCACTTTAGGTAAAGAAAATATGAACCACAACAATAAGACTCCATCAAATAGGGTG
TTTGCAATGCTGAACAGATCTATGGGGATGAAAACAAAGCACAAATGTCAAGTTTTGAACCACCCATGTCTCATTTGGCTATACTATACAAGCTTCTTGCTCAACATCAAACTTATATTCAGACTTTAAGACTGCAAATGACTTGTTCTATTGCCTCAAGGGTCATAGACTCACAATGTCATAGTCAATGACTTAATACC
AATCAAGTATCAAAATATCTTCACATTCATTGGAATTTTTACATTCTGTCCTATTTAACTTGTGTTTTCAGCTCGGAAAGCTTAATGAATCAGATGCTTATCTAGCTAATCTAATATTAGAATGTAAATACTATTTAAGTTTACTGTGCTTATACTTCATAAAATAGCTATTTGAAATGATTATAATCATCTAAAGGCAT
GCATTCAAATTAACATCTCATGATTGATTGAGATTTCAAATTACCTTAAACTTCTATTTTCGTTCAAGGGCCTCTCTATTCCCATGAGCCAAACATTTAAATAATTTGTGTTGGCGTGAATATGGTATGTTACCTAACTATTTTCACTTTAGGGCCTATTCACACCTAGTTGATTAGGCTTAGTTGGGTTATTCACTTTT
TGTGTCTCGTATCATAAGATAAGACACTTGTCATGATCTTAGTATGTCCTAGGGTTTCATCATTGTCTTTATAACAAGGATTTCATCATAGTGTGTTGTACCAGTTCCATTTTGCATCTAATTAGTTATCTAGCTTCATAGCATTTCGATTGCTTCTCTCTTGTGTGAAAGGTTGTTTTGATTGCAAGTGATCCTTGGGC
TATTGTGAGGTTGATTAAAAACTCTTAAATGGTATCAGAATCAAAGATCTGCAATTCCTTTCCCTCTTTTGGAGAGTTTCGGCCAAATGCTTTATACAGTGCATCAAAATGCAAAACAAACTTCACAATTGAGCTCAAAAAGCCCAAAAACCTACAAATCAATATAAAATTCAATAGAGCTTGGTGCCAAAAAAAAATTG
GAGCTATTTTTGTGGATTCAAAGAATTTCACGCAAACAAATGAATACAATTCTATATGGTCGCCATAGCATCGTCAGGTTGTTTGTCACCATCACTGCAGGAAATTGGCATATTCACAAATATTCTCTGCACCACTGCTATGTTATCCAAAGTAGAAAATCCATTCTTAGGGTGACATCAACATAGAGTCAACAAACTAT
CAAAGGTTTTAAGCCACGATCATATTGTCAACCATGGGCCAAAGCTAAAGGTCTGAACACACAAGGGCGTGGTCAGGTGAACACCCAAACCTCTAGTCATTATCAGGCAAAGGGCTACATTATTCAACTATGCCACCGCAAATCGCATCGCCCCTAACCTCCACCACACTGCCTCCCAATTTGCCGACATCACGCCACCG
ATTCCAACCATCCTAGAGGTGCCACCACAGAGCCGCCCAAATAGTGGCTAGCACTTTTTTATGCCATTAAGGAGCAAATTTTTTAGAACCATAACTTACACATATGATGTTAATTTTTCAAAAATAAATAACCATTGGAAAGCTAGTTCCGAGCACTACACAGCCATCCACTTGGTTTTTCCTAATTTTGCTTCAAGTAC
CCATTATTTAAATTTGAAGTCAATTTATCTATTGATTTGTACTTTAGATATTTTACAAAATATGGGGCCATTTTTTATGCTACAAAGTTTCCAATTTCACATGTATTAACCTCTAATCTATCTATGACTCCATCATTGTAAAATCATGGGTTTTTCAATTCATCCTTCCATAATCACCATGAACAAAGGGAATTATAAGT
CTTGACAAGATGGCATCTTAAAACATCCTAGGTGACTTCATTTCTTGCCCCATCTCTATGGACTTGTCGCTAAACCAAGTAGACCTGATTGGAAAAAAGCTGAGGATATCAAGAATGATCATCTAATTCAGTTAATTAGTAGTAGAGTTGATTTTGACATTTATTATATCTCATAGATTGAGTGTCCACACACCCTTTGA
ACCAAAATTTGGTAGATCTTTTTAGACACACATCTCTGTCCATTCCTAGATGATCCTATTATGGACAGTATTTTACCCCTTGATCAATGCGATAACCTACCATTTGATGATAATAAAAAAGAGCGACTTGATTATTTGGCAAGTCTTGAGAGCTGTGATGACATTAAGGCTTCACCTTATGCTTGTTTGCCTCCTAAAGA
GATCTTTATTGGTTCCTTGGCTTCTGTGATTCCTAATCCAGATTCAAAGGCTTCAACTTCTTTATCTAGGTATCTAGGTGGAATGACCCACAACACTCACCTTGTATTTGACTGATCACTATTGGGAAGATGTTCATTCTTTAAACTATATCACAGAATATGCTAATTTTAGCTGAGGAGGTTCACATATTTGGCATCTT
GATCCGTTGCTTGTTTTCTCACGACTTAATCATATATTCAGATTCCCTTTTACACAAATATTGAGAATAATCAAGAAAACTTAATTTGTTTATCTAATCTTTAGATTAATTAGTTTTGGTATAAAATTTAAATCTATCAAAGACTAATAAGGACCTTCTTTATTGTCTCAAGTTTCTTATCATAAAAGAGTGTAGTAAAA
GTTTGCAGTTTGCACAGACATGTACAAACATCAAGTCATAGATTTTTGGTCAAGTTTCCAAGCTTGGATTATTTTGACTTCTACCTACGATTCTTGATTCAAAATCTGATATATTTGTTCAGCACCTCGAAAGAAGAATTAAATGGTTATATGCATCCTTTCTCTATTACTTCTTGGACTTGTTTCTTGACTTCAATATT
CCAAAGAAGCTTAATCTATATGGGGATCTAAATAGTGCTTCAGTATGGTTCAAGTTAAATTTGATGGTCTACAATTTGGGGTAGGGGTCTAATTGCCGGGCAATTTAGATCACCATTGTGTTTAAATTTGGTCTCTACTTCTATCCATATTGTGGGTTCTTCATTTGTATTGCTCAAACTGGATATTGCATAACAATAGC
TTTGTTTCCTCATCAGATCCTTATCATCTTCCGATATCTGGATAGACAGTACGCAGCACTAACACCCCATTTTGTCAACATACATATTCTTAAGAATCAACTTGTAACTTCCCCATTATGCTCCGTGACATAAAAAATTGAAAATGCAATAAAACCCTCCTATGGAAAACCACGCCCATACCCAGAGATGCTAAGTATTA
GGTGTTAATCGACCAGCTTAATGATTTCGTTTCTCAGCCCATCATGAGAATAAAGGAATGGGCTTAGGGGTCCACACACGACTAATTAATGAAAAAGGGGCATTACAGATTAGAAATACCCCAGCACATGTTTTTCCAAACAAAGAAGACATTAAATATGTTGGTCCGACAATGGTGAATGTGAATCAGGGGACAGATAA
TACACCGCAATTTATCAACATTGGTAAATTGGTAACCATCAGGATCCAGTGATAAAGGCTACGCCTTTCCATTGATATCATGCACATGGACTGTTATAAACAGTTAACTCCATATAAAGTATCTTATAAGTTATACTTTTATCAAATCAAATGAAAGAGTAAGCAGTCTTAGCAGTTTAAATCAAACACCACATCTGATG
ACAACATAGAAAATTAACAAGTATAAAACACAAATAGAAAAGAAAATAGACTATTTAGCAAAAAGTACACTACCTTTATTGTGGTAGGTCCAAGTCTGGTTATCAATTGCACAAACTCTGCAGCTCTCTGTTTCTCATTCTCCTTAACCATACCGGTAGCTATATCAATTGCAAGATTAGCTGCAAGATACGAGCACTCC
AATATGACCTCAAGCACGCGAGAAATAACATCCACAGGCCTATTCCCAAAGTATTTACCAACACCTTCAGGGTCGTATCGCAGTGGCAAAGCATCGCCTCCCTCCAAATTCCTTTTATCAAATGCAGTCTTTACAGCAACAGAACCAGCTAAGGTTGCAAGAGCAGTGGTGGCTACTGGAACAGGCGCCATGCTAAGCTT
TCCCGAATACATACCCAATGCAGCCCCTATTTGCCCTGATACTGCATTAAACTTTTGAGGATCATCCACTACCCCAGCCAATAAATTGCCCAACTGAGAGCCTAAGTAAGCACTCAAAATCCAGAGCCGTTCCAAGAGATTAACTACAGAATGGCTCAATTCAACAACACTTTCACTATTATTCAAATTACTGGTAGCAA
CTAGCAGTTTATGCAGCAAACTGGAAGCCGATCTTTCCAATAATACAAAATTGTCCGCCAATTTTAAATCTACACCACTACCGAAACTCTCCGCAATATTTCCACTATTCTCCACTAAGTATCTAACTTTCTCCACTAAAAATGAAGCAGAGCCTTCCAATAGCTCAATCTTCTCACTTAATTTTTCTCTGCTTACAATA
TTTTCCACGCCTAAGCTGTGCATGAAATTCGAAGCAGAGCTTTCGAATCCTTGCAATCTCTCACTTAATTTTCCCCCGTTGACCAGATTTTCAGTAATGTTTTCGAAACTTGAGTGGCTCTTATCCACAATGTCTTTTACTAAGTCCGGCAGCTGTGCCGTGCAGTGAACTGCCGGACGGTTAAGATTCGACTTCAGGCA
ATTTCTTCTTCTAAATTTTAAGGATTTGTGAATAAAGAGGGGTTTGAAACCTTGAGTAGCGAGACAACTTTGATACATATCTGGAAATCGGTTAGTGCAGGCGTAAGGTCGTCGGATACAATGCAGCTCCATTGATACTGCAGGCATAGTCAGAAAGGCTAACCAGTTTGTTTGTCAGCAGCCTTGCTTAATCCATGAAA
ATGATTTCCTCTACTGTATCTCCCCCTGTGTATCTGATCATTGTAAGCGTACTTAAATCGCAGGACTCTGGGTTTTCCTGTTTGTGGCTGAGTTAGGTACAGACAAAGAAAAGCCCATGATCAATAAGTGATGCATCTTCTTACACGAATTTAGTGTTCTTCTAAATAGTTTTTTAATTGACAGAATTGATTTTTTTAAT
TAAAAATAATTGAATCATATAGATATTGGTATCTTTATTTTTTAATAGATATTATATATTATGAAGAATATACTATTATTAAATCAAAAGTCATTTTCTAACTAAATTGTTAATTTCAGACATAGACAATTGTTAGTTACAGACAAGATATGATATTAATGTATTCCTGGTAAACATCATGTGTCTCAATAGCAATTAAA
TAGTAATAGGGATAGCAATAATAATATGTATTTGTGTTATATATTATTAGTTCTTCTACATTATAATATTAATGCATTATTGAATTTTTTAATGTACAAAACTTGATGAAAGCAAGACCAATAAAAATCAGAATTAAAATATGTTGACTTAATTTTCTATTGTTTTTTTTCTTCCTTTTAACTAAATTGTTAGTTCAGAC
AAAAAAGATAAGATATTAATGTATTCCTGGTTAATATCGGGTGTCTCAATAGCAATTATATAGTCTTTGTTATATATTATTAAGTCTTCTACATAAAATAATAATGCATACATAAAATAATAATGCATTCATCAAGTTTTTTAATGTAAAAAAATTATGAAAGTATAGACCAATAAAAATCTAGAATTAAAATATGTTGA
CTTGATTTTCTATTTTTTTTATTTTTTTTTCCAAATTTATTATTGCTATTATATGTTGATACATTGGATAATAGCAATTTACGGTATTATTATCATGATATAAAATGTGTGCTATTGTTTCAAATTTTCTTTGCATTTTCATAGTACCACTTAAATAATAGTTTTATTTGGAAAATAGTGTTACCAATATGAATAGTGTT
GTGAATTAGAATTATTTTCCCTATTTTCTTTGACTATGCAATAATGATAGGTGGAGCCATTTGAATTTTAATCCTAATAATTTAAAAATAAGAGATGCATTACATCGGGTTCTTGTCAATAGTTATTATTAGATAGAGTAATTGATGACTAGTTAGATTAGTCACTATCATTTATTCCTTATTTTTGTAGTTGTATTTGG
CTCACTCTCGTACATTTGTCCTTTTAATCCAAAAAATCACAAAGTTAAAAAAAAAACACTTCTAAGAAGACAATAATAATGTACACAAAGAAGGTTGTTGAAGGGGTATTTCATTCTACAAAGGAAATGCATGGCTCATGAAAATCTCTCATCTTTTTATTGTTTTTAATTAGTACTATGCCAAATCTCATGTGCCTTGA
TTCCAAAGTTTTGAAGATTTTGATTTTAGTCTAGATTTTTGCTAGGTTTTACAAACAATAAATGGGTATCAACTCGTAAGTTTAGAAACGTAAAAATGGAACAATGAATGATTTTGAAATGATTTGCAACCCATAAAAAACTAACTCTCACCTTTCGTAATATAATCCAAAATAGTTTAAGTGGTCATTCAAGTCTATTT
TAGAAAAGAATATACACAAGATTGATCTCTCATTTGAAGAAGAATAGAGGTTCACATTAGGATATTGTGGACAAATTGAGTTGGTAATCACTAAACACGCAACTGTCAATCAATGAGTACAAAAATCCTCTTCCTTGTTCCGAGGAAAAAAGGTGGGTGGGGAAAACTGCATAGATACAATACACAGTTTCTGAAGATTC
AAGAACTAAATTTTAGATCAGGCATCTATCAAAGTAGAAGACAACTCCTCCAACCCCAATTCATCTCCTCTTGACAAAATGTTACTCAAAAAATGAAATTTAATATAGAGATTAATTCATTAACATAATAACCTATAATTTTTTAAGAAGGATAAACAAATTTGAGTAATTACAATTCATTGGAATTATTCAACCACATT
GGACTCCATCACACTTATGTGTTAAAAATCATAGACTCAAAAAATTGTAGAAGAAAACAACAGACAAGAGATATCTAATCATAAGCTTTAAGCAACAAAGGGCTAATGGACTCAAGACACCTAACAACAATAGATTGACTGTGACCATTAATGGCTATGAATTGCATAGGACCTCATAAAATACTTATTTTAGTCAAATA
TTCCTTCTAAACTAGGTAATACTTATATGTTATCTAATATTTTAAGAATATTGACAAACCCTTTGTTAACTATAAGTTAACAATGCCATGGCTTAGAACATATTCAAATAAATCAATAAAAGCACCTATAACAGTAGTTACAAAAAAAAATTAAATAATAAAAATTAAAAAAATGCAAGTTTTCAATGTCCAACAAGCAA
AAATTTATCACTAAAATTAGGGACTAATTTCTTTTAATTTTTGTGCCACTA
>CJprpt0005
GGGACTTTCAAATTTTGCCTCCAAGTTCAAGGTGATTCACCTGATTTCAGAAAAAAGGTGGCCACTTATACCCCACTTTTTGACCACCATCTTTGTGCACTTACCCTAAAATCATATTATTTATGTGAATATATGTATAATATTGATTATGCTTAATATTATTATAATTATTTGTATATTATACACTTTAAATTAACATT
ATATTATAGCTTATTATTTATTGTATTAATTTCATGTTATATAATAACTAACATTTCATATTTAATCTTCCTCCAAACTCTCACACATCTTCCTCATTGGTATGATTTGTAGGTACAATGAATTGACTCACAAGAGCCACAAATGCTTTCCCAATGCTTGTGCAATATGCAATACTATCAAACAAGTAAAAAATGTCAAG
GAACAATAGCTATATTCATCCTCAATATTAATAATCTTAAAGTGACATAGTTAGGGAAAGATATCCGACCAATATAGGGATGTACATGACTAACACCAAAGACTTCTAAAATCACTTCACAAACTGGTGCAGGAGCACCTATGGAGCACCTATGAAGACCTATGGAGGTAAGGTGCACTAGGGTCATTGATAGGCCCTCA
TGAAGAATCAATGAGTAATGAAGTCTAAAAGGCCTTTAAGGCCTTAAAACAATGTAATCATGGCCATTAGAGCCAATAAATGCAATGAAAAGGTCAAAAAGTGTAAAATTGTCAAAATTGGCAATTAGGCCTAGAAAGGGCTAAAATTGGGTTTTGAAGGGTAGAATAGGTTTGTGAGGAATAAAACATGTTTGAAATGT
TTATAAGGTCATATTAAGACCATTTTTGTGTGTTGGTAGAGTTAGGAGTCCAAGTTGGTCATGTTGACAACTTTGTTTGTCAAATGACAACTTTTGAGAGCAACTTTTATTGTCAAAAATGCAAAAATAACAAAAATAGGTGGTTAGAGGTAGTTGGGTGGTTATGGTTCGGTCTTGAAGGCCACAAGTGATATAAAAGG
TTGTAAAAAAATGATACTGGGAGATATTGTGAGTGTATGGTCGAAGACAATCATTTGGAGCAATAAAAGCCTTATTTTCATGTGCATTTTCTGAGTTTTCAACATGGACAGTCAGATATTTTGTTAATTTTGATTCATTTCATATTTGTATTTTGAAATATTTTTGTTTGGGGATGATAAAGGAATGAGCTAACTTTTTT
TTGGAGGCAGTGGCATTTGATTTGGTGTTCATTTCAGAAAGATATCAAAGTTTTACTAAAATCTGCCAAAACCTTGAACTAGGGTAACCAGTGGCTTCATAAATGTGACATATTTTGTTTTTATGCTTAACCAAACCTCAATTTGGGAAAGGATGAGGCCAAGGATGTATTATACCTATCCAAGGTGTGTGCAGGGTTCC
ATCAAGGAGTTGGCACGTGCATGCAAGAGGTTTTTATGACTGTTGTTGTCACAAGGGCAGATTGATTGTTACAGTCAAATGGTGGAGGCTTTGTTTGTTATGGAAGAGCATGTTAAGACTAGGAGGGATTAGAGGAGTGTTGTTTGGTGTTTATAATACCTTCCTAAGGTGTTGGAGCAAGTGGAGTTCCCAAGGAAGGG
CTTAAACCAGAGGGTTTCCAAAGATAGCAGCATACTGTCATAGTGTGACAGAATGACAGTGCAGCCTGATGTGGGGGCCATATCTCGGGGTTGCACCATTGGATTTGTCTATATTTTGGATATGATGTTCTAACTAAAGTTCTTAAGAATCTCACCAGAGCGATTGAGGATTTGTGTAACGATTAAAAAGTTATATACCT
TTGTGTATAGGTATATCTAAGAGGACATCAAGAAGGTAACTTTGGTTTTATTTAATCAAAGTGTTGAGCATTTTTGTCTTGAAAACCTAGTTTCGAGTCTAGTGGATTTTAGGGCTTTCAAATTCAACGTGGGAAGAATATACCTTGGATTTAGGGTATTGAGGAGACTTAAGAGCAAGTGTTGATCCTTGAGTAGGGTC
CAAAGGAGTGAGTAGATTATCAAGAGTGCAGCCTTAGACAATTGATGAGATGATCAATCATGATCAATAGGAGTTTGAATGGGGAGTTGGTTTCACCTAGCATGTAGAAGGATCCTCTAGAGTGTCACCTTGAGTGACTGAACCCTTGAGAGGTCTAGAGTAGGGGATCCAAGCAAAAATAAAATACTTAAAAACAATGT
GATATTCTTTGCAAATAAAGAAATATCAAACAATAATTTGGAAAACTTGACTTACAAACATATTTGTAATATTAAGATAAAAGCGCCAAACCTAGTTAGGAGGGTAACCCTAAAATTAGTATTTCTAGAGGGTTTCATCCTATAAAAGAAGAAGCATCAAATCTACTTAGAGAAAAAGCAAATTTGAAAAATCATAATCC
TTTCTATTCTTAGCTCCTTTTATGACTTTTCCTAGTGAATAAAATATTTTTTTTGGCTTGATATTCACTTTAATATTTTAAAACTATTTTAGTGTGCAAAAAATATCATCTTTTTCTCCTTTAATTTAACACCTCCTTTTTCACAACTTAGTCACTTTTTCACTTTTTAAATAATTAAAATAAGTTGTCAATATAAAAAT
ATTGCTTTTGACAACTTAATTACACAATTTACTCTCTTTTTTATGCCTATTAGCTTACAAAAAAATATGAAAAACAAGTTAATGGTCACAAATTTTCTTGTGTGGGAATGGGACATTACAATCCTCTCTCCTAAAAATTTATTGTCTCCAAGAAATTGCAAATCAAGATGTTCTATAATTTTCTCCCCTTCCCATGTAGA
ATCCTCTACTAGAAGATTTATCCATTTCACTAGATATTCATTTATGCTCTTGTTTCTCAACTTGTACTCTTTAAATTCATTCACTACATCATAAATCAAAATGAGCTTCCCTTATTCATCCAAGGAAGGTAACTCAACAAGAGAAACTACGTTATGATCTAATGCCTTCTTTATAAGGTATGAAACATGAAACATATTAT
GCAACTTAACTACCAACTAGTAGCTCCAATTCATAAGCCACTTCTCTAAATATTTGTATGGTCCTAAACGGACCATAGAATCATGTCTTAAACTTCTCAACACCACTCATTTTAAGAGTATACTACTTATAGGGCTGCGGCCTCAAATATATCATATCATTTACCTCAAAGAAGTGCTCAACTCTATGTTGATTAACATA
CAAATTTTGTTGAGTTTGATCATGTTAGAGGTTACCTTTTAGTGATTCCAAGAAATATTGGCTCTACTACAATAAATCTTTGGCCCTCAAAACTCTATCGTCACAAAACACAAGGCCAATAAAACTAGGAGCTTCATATCCATATAATTCCATAATAATGATAATTTTACAGACATATGATGAGATGTATTATAATATTA
TTCTCCAATATGAAGCTATTTTATCTATACCTTTTTATACCCTAAAACATAATTTATTAGATACCCTTCCACCCACTTATCACTAATTTTAATTTTCCCATATGTTTGTGGGTCATAACTAGTATTGGGAGTGAGTTCTATTCTAGTCAATTTGATTAATTATTGTCAAAAAGGACTTAGAAACTGTAGCGTCGTAAATT
GTACGCACTCGCTAGGGTGGTACAATTTCACACCTAGTTTAGCACCCGCCTTAGTGCATTTTGCATTCTGCATTGCATTTCTCCTTAAGCACTTAATTAATCAAATTAATTAGGTCTAAGGTTCCATTTCATCATTCTTTACATCACAAAGTTGGGCCCTTTCACTAAAGCACGCCCTTCGCATTTTATTCCTTCAATGC
ATCACTTAATCAAAAACCCTAATTAAGTCCTATTCCGAATTTGGGGGCTTGGTTTCGGGGTCAAAACATCTCGAAATCACCTGTAACTTTGGGATTCTCTCTAAAATCATCATATCCGACGGCCCTGAAAATTTGGTGAAAAGTTGCCGGGACCGTGGCGCCCGGTGCACATGGTCCCGGACATTTTTCCCGAAATTTTA
GGAGCGCGATCCAATCATAAAATAAAGCTTAACCCCAAGAAATTGGCAGGATATTCAATCTCTAGGTCGGCCAAAATACGAATTTATGATCTAGGGTTTCATACATAAAAGGCTCTCTTTCCTCATTTGAAGGGATTGGAATTTTTGTTTCCAGGAACTTCATATGCAGCGAAAGAGCAGATCTTTGAGGACTTCAACAA
CATTCAACATCTTTCTATCAAGCATCCATCAAATTCATTCATTCACTTAGGGCTTGGAAGACATTGAAGAACAATAGGAGATTACTGACTGAAGATTGGCTTGTACTCCTCCCTTGAGGGTTGGGTATGATCTTGTATTGTTTTCATGTCTTTGTGTAAGCTTTGATGCATCATTTATCCATGCTTTAGATCACATTGCA
TCTTGATTTAGAGCATTTACATTATCATTTGCAAGAAATTAGGGTTTACTTTCTAGGTTGCTCTAGTTTGCTTTCTTGCATTTTTGGACCTTGCACACACACTAGGTCTGCACACACAATATATTTTACAAAACAACTTGGCTATTCGTGGAGGTGGAAATCACCGAAGCGGGGGTTTGACTAAGGCAAAACCCTATATA
GCTGCCCCTCCCCCTTTTCAAATATTATTGCAGGTTTCGGGATTCGGACAACGCCACAGGATACAGATCCGAAGAGAGAAAGTTGGGACAGCACTCTGTGTGAAATTGCAGAGCAGGAGACCGGGACAGGGGCGCTGGGCGCCCTGGTCCTGCCAGGACAGGGGCGCTAGGCGCCCTGGTCCCTGGGACAAAGGCGCTGG
GCGCCCTGGTCCTCAGGACAGACAGTTTGCAAACAGTTTCCAGACAGTGTTTCAGAGTGCAGAATAGTGGTTTCCGGTGCAGTTTTCAGGACAGTGGCGCCTGCGCCCCCGTCCCGAACATTTTCAGTCCGATTTTGACTACGGGTACATATCTGCATTCTTATTTCATCCTTGTACTTACAGCTGTTCATTGTTTAATC
TCAATTCTGCAATCTTGTTATTGGTTCATACTTGCATTTTGGGATTAGAGGTTTGAACTTGCATTGCTTGATCTTACAATTTCAACAAGGGAATAGGAATCCTAATAGATATCACGTGGCTCTCTCTTTCACTAAAAGAAGTAGCCAATTGTGCGATATCTCTAGGCTCTTTCGTATTCCGTAATGTGTGTCAAAGAGTA
GGATTAGGGTATGTTGACCTAGTCTCGCTTTTTCCCTCACACATTTTGGTGAACCCGACGTGATTCTATTATTGCTTCCTCTTGCATTACATTTGTTAGATCTAGATCTAGATTTAGTGTGTTTTCATTTTCATTAAAAGAGAAAAGGAAAAAAAGAGAAAAAAAAAGAGTGTGTTTCTTTGCATTGGGTGTTTAAATTT
TATGCAATCTTTTCAAAATGTCAGATTTTTATTTACAAAATGTTCATGCTTTTGATGATTATTATGAGTATAGCCAAGATGAATTAGATGAAGCTTTAGATGAGTTTTTAAACCCTAAGGATGCTAAACCTTCATTTTACCAAAAACTCATAAACCTTGTTACTATGCCATTTAGGTGTGATGAGAAAGATAAGTTGAAT
GATTCCTCTCAAGGATACATTCCTATCAACTCTTCCCCTGAATCTAGTAACATGGTTGTTTTCAATAATCCCCTATATGAGGAAATGTCTCCTTTTGAATCAAAAAACAAACCTTTTAACCGATATGATCATGCTTTGTTGGATGATGCTCTTGATGACTTTGTGGCTTTGTCGAAACCTATAAACAAAAACAAGACCTC
TAAATTGGTTAACATGATAAATTTGAATGAACATAATAAGCCTCTCTTTGAAGTCCAAGGTGCTTATCCTTCTCCTACCTTTCAAATTCCTAAATCACCCCTCCTTACTGTCCAAGGGAGGTATGATCATGATTCCTTTCGTACCCCGAATAAACCAATCATCACTGTACAAGGGAGAAAACCTATAAGTCCTTACAATT
ATGCTAAACAAATAACTAGAGAGAGTTATCATGCGGTTGCCCATACTTATCATACTAGAAATAATAGGCAACCTAATCCTCCTCCTGTTATTCCAGTTTCCCTTCCTAATCCTCAACCAATTCTTCCTCAAGTTCCCCGTATTTCTCAAGTTATGGGTAAGGAATATGATCTCATAGAACAACTTAAAGCTACCCTTGCT
AAGA
>CJprpt0006
GGCATATTTTGTAATTTCAATTACCTTGTTGGATTTTAGCTAGAGAATAAATGGAATAAATTAGGCACTCGAAAGAACTATTTATAATATATACACCTTAAGGAGGAAAAACACTTAGTGGAATGACTTAAGGTGGAAACCATTAACTGGGATCCAGAGGGGGCCTCCATTCATGTCTTCGAGATTGAATGCATTAAAAC
CCCTGCAATTTAAAATGCAGAAAGGCCCCTCCCATAAACAATCAAACTTGGTGTGTTGTTCGAGCTTCGTCTCCCTTTCATTGTACTTCAGCACGAGATCTCTATGGCTGAAAACTGGATTAGAGCTCTTTTTACTATCAAACCACCTTTTGATGGTTTCCTACCTGTCCTGGAGAGCTGCAAAGGTTATCTCTCTGGCC
TCTTCCAACTCCATAATTTATACCAATCTTACGGCCATGGGGCCATTTTCTGCCACCTCCATAGACTTAAGTAGTTGCAGGGCTGGGATCTCTAAAGAGGTAGGGAAAAGTGCATCTTTTCCATAAACCAGCTTATATGGGGAGGTTTTTAGGACCTGCTTGGGTGTTATTCGGTCCACCCATAATGCGCTTCTCAAATG
ATGGTGCCATTCCCTCTTATATTTTGAACCTATCCTCTTGATAAGCCTGATCAAGTTCTTGTTGGTGGACTCGGTGAGTCCATTCCCTTGAGGGTACTAGTTAGAAGAGGTTTTCAAATTGATACCTCTGTTGAGGGTGAATTGGGTAATTTGTGAGCTAGTGAATGCATGTGCATTGTCTGATATGATGGTTTTGGGAG
AATCGTATCGGCACACCAGGTCTTCCAGGAAAGCCAACACTTCACTTTCTGATGAATTCTTTAAAGGAACGGCTTCAGACCATCTAGTGAAATAGTTAGCGGTGGTCAAGATATATTTTTGTCCAGCCAAACTTGGGGGATTGATCATCCTGATGAAATCAAGCCCCCATTGGGCAAAAGGCTCTTCTACTAACACATGC
CTGAGGGGCATTACTTCTTTTCTACCTCTACCAGTATAATACTGGCACTCCTTGCATCCTCTTACCAAGTTGTGTGCATCTTTAAACATGGAAGGCCAAAAATATCCGACCTAGGTGATTTTGAAAATGGTTGTGGGTGCAAAGAAATGACCTCCCGATGAGCCATAGTGAAATTCATGTAGGATTTTATCCGCTTGGCT
TTGATCTACACAACGGAGCAAGACTCCATCAAAATTCCTTTTGAAAAACACTTTGTCTATCAAGCAGAAACCACTATTTTGGAGTCTATAGAACCTTTTATTTTCAGGAGGGAGGTCCTCGGGAAAACCCCAATTTCATGAATTGCTTCATGGCCTCCATCCAGCATGCATTTGGAGACTCGGGCGAAAGCATAACGACT
TCTTCTGCGGCCATCTCGTCTTCACGGGGTTCGCACCCCTGAACTATATACTCACATATGCCCCTGCTGCGAACAAGTTTGGTTGTCTTGACGTCAACATCATACTCTAGGATCTTAGTGATCCAATTAGCCCTCTTTTCGGTGATGTCACCCTCCATGATGTATTCTTGGATTGCAGGATGAGCTACGTACACTGTGGT
TTTATTGCAGGCAATGAAATGCCTGAATTTCTTCTGTCCCTTTACCGTGACCAAGGCCTATTTTTCAACAAAGTTATATTTCACCTCGTATTCTTTGAGGGTCTTTGAATGCAAGGCTATAGGATTCTCACTCCCTTTTTCGGCATCCTTCTACGTCAGGACCATGCCAATGCTATATTGACCAGAGAAAACGTACATTA
TGAAGTCTTTTGACATATCCGGGTTAAACAACACAGGGGTTGAACAAATAGCATCTTTGATTCTATCAAAATCTCTTTTGGCCTCAAGAGTCCATTTGAAGTGTGTGTCCTTCTTGAGCATTCGGGTCATGGGCCTTATAATTTTGGCAAAATCAAAAATAAAACAGCTAACAAAATTGACCTTTCCTAGAAAGGACTAG
ACTCCCTTTTTATTGTTAGGAAGGGGGAGGTCTTTTATGGCCTTGACTCTATTTGGTCGATGGAAACACCTTCTTTGGACACTATATGTCCAAGTAGATTGCCTTGAGGGACACCGAAGATACATTTCTTTGGGTTTAGAGAAATTCCAAATTCGAGGCATTTTTGGAAAACTAGCTCGAGATGATCAAAATGATCCTCT
CGGCATTTAGAAAACACTGTCAGGCCATCCAAGTATATCAAAATAATCTTATTGATGAGCTCTTTGAAGGCTAAATCCATATCTCTTTGAAAATTTGCTCCGGCATTTGACAACCCGAAAGGCATCTTCTGGTACACGAACATCCCCCATTTGGTGGTGAACGTTGTCTTGTGTGGATCTTCTGGTTTTACTAGGACTTG
GTTGTATCCTGAGAAACCGTCAAGCACTGAGAACATTTCTAACCCTTCCACTATGCTCAGTAATTGCTCCATTAACGGCAAGGGGTAGTGATGTTTGAGAGATTCTTGATTCAGATCTCGAAAATCTACACAAAGCAGGATATCTCCATTCTTTTTCCTTACAGGCACTAGATTGGACACCCATGTGCTATGTTTTATAG
TGTAAATGATCCTTGATTCGATCGACTTCCTTAACTCTTGAGCCATGAGAGACTCGATCTTTGGGTTGACCGACCTTTGCTTCTGCTGAACTGGCTTAGCTCCATCAGCGAGCTCAATGGTATGTTGAATGACACTAGGATCATAACCTTTTAAATCATCATAAGACCAAGCTAGGACACCCACATAGTCATCACAATAA
TGGGCCAATCTCTTTTAGTCCTCAAGAGAAACACCTTTTCCTACTTTGAGTACTCTACCATTTCCTACCAACATTTTGGTTTAATCTCCTTTGTTGGTTGTAAGCTTTTGCTTATCATTTTTGGCGTCGTCATGGTCAAACAGGTTCTCCAAAGTGATCAAACCATTAGGAAGCTTGTTGGATTTCAACTGGATGATCTG
ATCTCCATAAACCTCCTTCCCCTTAGGTTATAGTTGATCTTCAAATTCTCCTAATCTTTCATTTAATAATACGATCTACTAATCGCTCTCAAAAAATTGCCAGTGGGTATCATTATCAGGGATAGTCGGTCGGACGACTACACAGATCGCTTGGGAGCCGGTAAGTAAATCTATGGCAAGATCAAACTGTGATCCGATTG
TGGCCATCCGGTCAACAACAGTGTTTAATTTCTAGGGGATGCTCACAATATTGAAAGCATCAAATCTTTTGATTAAATCCTACCTTCTAGCATGGTAGGATCTCATGTGGACATGTTTGGTACTGGACACCCCTCAAAGTTGGTGGATTCACCCAAGACCTTCAATTTTTTAATGCCCATTCTTTCCGCCAAGCTCAGAC
CTTGGATTAGTCCCTCATACTCTGCTTCATTGTTAGAACATGCAAATTTTAGACAGAAAGACTTCAAGATTTGCTCGCCTGATGGTGGGGTGAGGCAGATTCCAGCCCCGGAACCTATCTTGCATCTTGCACCATCGAAGTGCAGGGTCCATAGTGCCGAAGATAACTGCTCGTTAGAAAACAATTCTTTAGTAAGCTTT
GGGATGACCTGGTTTTCATCAAAGATGCAATAGGTACCTAGGCCAGTGGTGTGGTAGTTGGAGAAGGGATCAAAGTTTATGAATTCATTCAGGAAAACTTCCTGTTCAGGTGAAATCTCCCCAGTCACTTCTTCGTCTTCTAGGAGTTCTACAACTTTCCTCATTTGATATAGAAGTGTGAGCGGGCTCAAAATTAATCA
TGGCCTGGTCCGCTACATGTTCGGCATGGAGGAGTTCTGAGAGAATTTTGAGCTTGGCGCCACGTTGAGTGCAGAGGATGAGGTGGGACCAATCTAAAGACAAGTAGCCTCCTATTTTGCAGTGAAGTCTCGGGAAAGGTAGAGCCCGAAAACAAGCTGGATGTTAATGACCACTACTTCTTGGGATACTGTAACACTAG
GACATGTGAATAAAGTCAGAGGGAGACTTCTAATAAGACCTATGGTCTGGACCTTGTTCCCATCAACCTACATAACCCCCTTATTTAATGGTTCATACTTGATATTCAAAACTTTGGTGATTTGCATAGGCATGACAGTGGTGCTAGCTCCGGAATCTATCATAGAATTATCCAAGAGTTTATCCTTGACTACAAGGGTA
AGATAAAATGGGTTTCTCTTGGGATTGCCTTCCAGTTGACACTTGGGAGGCGAAACCTCATTGGTCAACACGGCCGGAGATCATGACTTGTCTACAACGCATTGGAAACCCATTTCGTCGCTCCGTGGAGCTTTAGTCGTTCTCTCACTTGCATCTCTCCTGCCATTAGATAGGGCCTCTTTTTGCCAGTTCTTTTGCTC
GGGAATACTCAAGAGATCAAATAGGGAAACATGAATCAGAGCTTTCTTCAGCTGCTTCACCATGTCTACTATTATGGGTGTTGGCACCTTCAGCTCTTTTGACTTATAGGAGGTGAATTCTATCCTTGGATATGTAGAGCCAATCGCAAGTTATTCAGGAGTTTTATCTACACGCATTCACCCTGAAGTGATGGCATTTT
CCCCGGTGAAATGCTTTTTGGAGAGGAGGTTATAATTTGAAGGCACGAAGGGGGTTCCCTCCTTTGAAGTGGACACGTCGTTGGTGAACACTGCACCCTCGTCCTCCATCCAAGAGAATAACGCATGATCTGGGGAGATCTTTGCCTCTTGTTGCAACAACATGCCCTGCATTTGAGTGACAAGAGCCACATTATCCATA
CCTGGAGATGTATAAACAGACTCATCCAGCGCCATGCCTAGACTTCTTTTCTCTGCAACTTTCTACTACAAATTTCCTCTCGGGAAATTCCTCGGAGCGTGAGCATTGTTACATGGATAGCACCAGGAATTGGTATCATCCGCAAGGTTATTCTGACCTACTGCCAGATCTTTACTAGTGTTTAGATAGACAATTTGCAA
TGGATTTGGGACTGGGACTATTTGACCATTCGGTTGGGCAGGCTTATCAGTATGGTGATTTGCATGTTGGTTATGCTGGTATGGAGGTTGATTCCCTTGGAAGCTCTGTTGGAAAGGGGGTCTGGTGGGCGAAACTTGGGATCTCTTTAGAGAAGGATCTTAGCAAATTCTTCATATCACTAACTTCAATGGCCAAGGAT
GATGGCGGGGGAACAAGATACGAATACATAGATTGTGGGGTAGATGTGCTAGGAGCAGCTTCTTCGGGAACTTGATGAGATATCTCAGGAAAGACTGGGATGATGGGGCGGGGGGAAAGCTTTCTGACATTGATCAAAGTATTTTTTGCTTGGATTGCTATGTCGAATGCTTGTGGGAGAGTATTGCCTCCTAGGGATTG
AATCATCACTGATATATAGGAATTGAAGGCTTTTAAGTAGAATACAAATGCCATATCCACAAGAGGGTGGATGGATAGAGGTATCCTCTGCCAGGTCCTCTGAAATCTTAGATTGAAATCAGTCAGTGCTTCCTGAGGGGATCTCTTTATTGTGATCAATTGGTGCATCAAAGATGATCTGTCAGCCTTATCAGAGATTC
TCTGAAAAAAGTGGTTACCCAAATAATCCCAATCTCCTATAGTATTAGGACCCAAAGATTTGAACCAATCCAAATCTCTTCCCTTGAAAGAAGCTACGATCAATCTCAAGGTCACATTCTAATCAATAATGTCATGGACAGTGCAGATAGTGGCTACATCTTGTAAATGTTCCCCAGGAGTTTTATTACATTCTCTAGTG
AACCTGGGCACAACTTTCAATGCGGTTGTAGGGATGGGTCCCTAGATCACAGGCAAAGTTGGGGGAATAAGAGGGCTCTCATTATCCCAGGTCACAAAATTCCTGGGGGGAATGTGTTCCATCGCTCTGAGGGTGACTGCAAGGAAGACGAGAAAACTTTGTGAGGATGAAGATATGGCCGAATGAACGGTCACCAAAGG
TGGCAAGATTAGACTAGGATTCAAGGATATTTGGCTCCTGGTAACAGGCCTGTGACTCATAAAGTGGCTCAAAGTTTTATTCAAAATTCAGTGGTCCCACTGGGCATGCTAGAAAAAGAACTGTTGACTCTAAATTTTACTTTGAAAGAAGACAGCCTTATGGGAAATTCAGTGATGGGGGACCTATTGCGCATAACTCA
CTGAATAACCTTCAAATTTAAGAATTTGGCTCTTCCTTATGGTTTGGGGGAAAGGGGAAACAAGAAACTTAAAGAAAAATGATCTAAACTACTAAGCCGATTCCCCATAACATTTTTAAAAAAGCATTGATAACATATAAAACCCAAAAACATACGGTTTTAAAGCCCATTCAACAATCTATATATCTAAACATAACCAC
AATTAGGATACAATCAAGATCCCTTTGAAACATAAAGAAATACACATCATGCATCCACAAGATAACAAGTACAAAACATAGTTTAATCGATAGAGTATTAGATATATATCTTTAAAGTCATGAGAATTACAAGAAAAGCATAGAAAACTATCAAAGCATCCTGAAAAGAGGCATCAAAAAAGTCGTAGGAACAATTTGAT
TAACCCTTCCTCAGAAAACAACAACAGCTAAAAGGCTAAAATTCTATCTAAGATACTTAATTGTTCCTTTTCAAAAGTTTTAAACCCCCATATCAGCAAAAAACAAAGCATAAATAGAGCTCGCAGCTCTGGTAACAGCTCAAACACCCTCTAGCCATGCACAACCACCCCTGAAATAGAAAAACAAAGTCATGGCATTC
TGCAAGAACACACCAAGCAAAATGGCCCCGAGGTTGTTACTCCTGCTCAACTGCGACGATCTTCATCCCCACCCAAATAGAAAAGATTGCTCTAACCGCAACCTGGCAGCCAACGCACCCTGAATAAAATGTGTCAAGCAGAGAAGCCTCCTCAAAAAAGCATCTCAACATAAACACATCCGCTAGTGCGAAGATTCCAG
GTGCCTCCATCCCTCCCAAGCTATAGGGTGGGCACCAAAAAAAAGCTAAGTCACCAAAACTGATCTTGTCAACTTCGCACTCCTCCAAACCTCAAACATGAAACATGAACCATTGAGGGCAACGCCGAGATGACATTTGGCCTGTACATCGGGCACAACTAGAAAGCTAAAAGAAAAAATAAATATATTCTACTCAAAAC
TCGACCCGGGGAGTTCAATTAAAAAACAATGTGAACAGGTAAATAAGAAAAGTTGATTCGACCACCTTGATTGAGAGAATGGTATAACCCTAATCTTTGTTCCAAAGCGCGTGTTCTCAAAGGTTTTTCATCAAACTCATTTCCATGACCGCATAGATAATTGTGATAGTGGCATAGGAATGTGTGATGTTTTAAGAGGA
GTATGTGATTTGTGTAAAGGAAATTTCCTTTTCTTCAAGATTTTCTTTTGACTAGATTTCCTCCATTTTAAGTCCTTCTTTTGACTAAGCTTCTTCCTCTTCAAGTAACGAGGGATGGTCATACAAGTGATTTGAATTTTCATGTGAAATAATCAATGATTTAGTCTTGTTTTGAATGATCAAAAGCTTGGATATGGGGT
TGATATGACCCTATTGATGAAGCTAAGTAGATATGATTACAAATCCCAAGTCTAGATTCAGGTGAGGAACGATATATCCTAATGATGAACCTTGTTGTAATAGATAATCAAATGTAACATAAGACTAATCAATGATTGTATGATGGAAAATTGTTTCTCTTGCTAAATCAGTGTTTTATAGCTTAGTTTTGCCTACTGTG
ATAATTGGACAAGATACTAGAGGAAAAAGGGTATCTGAAAATGTTTTTGAAATTCCTTGAAAATGACCAGAAGTGCCCTCTATTTTAAATGTTGTTTCAGATGCACAATTCTATTGGTCAGATGCGCTAAACTATTGATCAAATGCACGACTACATGAGTTAAATGCGCTATTATGGACCTTAAATGCGCTACATTGGGT
TTTATTTGATCAAATGCCATATCTTGAGTCTCAAATGTGTTAAACAGCTGGTCAAATGCATGATTCTAACAATCAAATGCATAAATTTGTTGATCAAATTGATGACTCTAGATTGTATGTGCACTAAACTATTTTTGTTTGACTATTTTGACTATGTAAATGAATTTTCTAGATCCGAAAGTTTAATTTTGCAATGACTC
GATGTGTCTTTTGGTTAAATGATCATAAAAACATAGCAAACACTTGCTCAATCACTTTTTTTCCCTAGTTATCTAGACATATAGTGTATATTCTAGGCTTTGAAGAAATCCCAGGTTTTCGCAGGTATAACACATAGTAGACAAACTCAAGAAAGCTACCTAAAGAGATTGGCTTCACATACTATTTCTCAGCCCACATC
TTGGTACCCTGTGAGCTCACACAACCTTGTCACCCCTTAGAGGGGGGCCGTGTTTTTGCCTTTGTGAGAGATAGAGGAATCCCATTAGGAGCCTAGCAATAAGGACTCAAAAGGGGAGTTCGCGCTTACACTCAAGAGGGACATATGGTGAGTGCCTTCGGGAGAGATTCTTTCACCTCCCTGCACTGAAAGAATAATAG
TGTTTGAAGGTGAACTAGTTAGGCTTCTATCTAAAATAGGTGCTAGAAAGAGCATTTGTTCGACATGACAAGGTATAAATTCCTTTTGAGAGGTCTCCCAGCCTTGAAAACCAAGGTTTGATATAGTCGAAGGTACGGAGGAGAGCTATTCCCAGACAATGTTATCAACTATAATTTTCATCATGATTGAATTTATTTTA
TAGTGGATTAGATGAAATTGGCGTTATCCATTCCCACTTAGGTTGTTCCCTCTCACCCAACCTTATAGGCTACTCGGGAGGCAGACCCTCTAAAGATTATGCACTACTTGAAAGAAAAAAGATCTAGGTGGGTTTGGATTTTTGATCACCCAATTAAGAGGAGAGAATATACATACCACTTTTGATCTTAAAACACGAAA
GAAAAAATTAATTAACCCCCTAGATTAAACTAGATGCCTACTTTAGAAAAAGAAAACAAAAAGTTTTCTTGTGTTGATTCTTTGGCTTGTGAATCCGCAAGAAATCAGTCAGTAGTTTGATATTTGAAGACTTTGGTCTGTGAGAAAGCACCTACAAGCAATAAACTAATGATTAATTCTAGAAAAATTAGTTTTTCCAA
ATAAAATATCAAATGCACTAAATTGGAATGCATATGTGCTAAAATGTTGATTAAATTCACTAAACCAAGATTTAAATGTGCAAAACTGGACCTTAAATGCGCAATACTCATAATTAAATGCGTCAAAATTAAATGTGCTAGTGTAATTAGCAGTTGTGTAAAACTATAAGCTAAATGTGCTAAAAGAGACTTTATATATG
CGATTCTAGGAGTTGTATGCACATAATCTATTGATCAAATACATTGTCCTGATCAAATACTCGAAACTGGGTATTGTATGCACTAAAATGTGAAAGTCCTCAACTTATTCATCAAAATACCTAAAATTTCCTACAATAAAAAGTTGAATCTGGGCAATTCCTACCCCAAGGTGAGCGCTAGAAATGTACACAAGGAATGT
GACACCTAGATGTACCAATGATACATTAGTATGAGAGAAATCAAATAAGCATGTAAATCATAAAAAAACAAAAATAACTTCCTCAAGAGAATCCTATTATCCTCTATCTCCAATGACCTATTGAATCTGCAAGATAGTGCTCTCAAATTGTGCACAAGACTCAATTAGATGACAACCTAGAGAATGGGATTTACAAAATG
ATGTGCAATTTAAACTACAATGAGAGCTAAATACAAGATATAAGAAAACTAATATGGTAATTGTTAGTAAGTATAAACAAGATGCTATGAAGATTTAACTACAAATGAAACTATGATTATATGCTAAAACATGCTAAAAACGTTAACAAGCTTGTAATGGTGGTGAAAGAGGGTGATGAAGAAACCAAGAGGAAGGCTTT
TCTCTCCTCAAGAGAAGGAGTGAAAGTTTCACAAAAGATTATCCTTAACCTTTTCACTCACATTACATTAAAAGAGGGGGGAGAATTCACTAGATCCAATCTCAATAGGAGGAGATTGAATGCTAATTGAATTGAAAATGGATTTGGAAAGTAAAAGTAACCCCTCTTTTAGAATGTAAAAGATTAGATTATGTAATTTA
AAACTAAGTGTAAAAGAGACAAATAAATGACTATTACTTGAGATAGGAATGAGGGATGAAGTTGTGCACCTGGAATTGGCAGTAAAATGTCGAGACGAAGCTCCCCTGCAAATTTGAGTGAAAGTTGTTGGGACTATGTTGAAAGTGCACACGGTCCTTCGAAAAATCCGCGCGTCAAAAAGGGTTTTTCTACCTCTGAA
AATGGATTCTAAATCTGTAAATACAGGTGCGCACCTGCAACCTAGAAACATAAAAGAGAGGAAATGTTATTGGGAATGGGGGTTTGCCTTCAAGTCAAACCCCAGTTTTGGATTTAACCAAATGATGAAAAGTAGTACTTGCAAGTAAATGTAAATGGAAGAATGAAATAGAATTCACCTCAAGGGAGGATGCAATTGAA
ATGTAGATAGAGTTGCTTGTGTGGAATTGAATGATGAAGGAGATCTCCTCTTCAATGGTTGAATCCTTGACATGAATGCAACACCTAGCCTTCAAAGGAAACTTGAGAATGCTCAATGCTTGAAATGATACCTGAATGCTTGAATGCTTGATTTTTCTTAGGATCGCAATTTCCACATCATGCATGCTTGTTAAACTTAT
CTTTTCTTATACAAATAGGAGGGATAATGCATCTTATATATTCCTCAATTAGGGTTAATTGATTGATTTTTCGTTATAGGCCGACATAGGGAAACTTTTTTTGCTTTCCAAATGCAAAGCCCAATGAAGGATAAATGTAGAGGGAGGCCAAAATAGGGCAAGGAAAGGGGTGCCACACCCTTGTCCTAGGGGGAACAGGG
GTGCCACGCCCATGTCCTACCCTAATTCACGATAGGAAGTAGCATAGGAGAGTGTAGGGTGCGAGGAGATGCAAGCTTCAAGCAGTGTGAGCATGTCCCGGGTCTCCAATCAGGCTTAGGGATTCGATTCGCCAATGTGAAGACCCAAATATGGTTGAAAATTGCAAGGTCGCAATTTTATGATGCTACATTTATCCCCC
ACTTTAGCGGGAGTATAAGCATATGCCAATACTACTGGTAAAGTACAAGGAAACAAGATTGAAAGACTTTCACGATGTCAAGGAGGTAAGATACACCAAGCCCCCAATGGCATAAGGATCTTACGACATCGATTGACAAAGAAAAATGGAAGATCAAGAGGGAAGGACCACGACTGCATGTAGCAAGGTTTCCCTCACTA
TGAGTCATGAAAAGAAAGGATACCAAAAATTACAAAGTAAAGCTAGGTTCACTAAGTAACTTTGAGTATCAAGAAAGGAAAATATGAGTGGAGTGTATACCCCTATGTTAAAATGATAGTTCATGCCTTATCAGGAGTGATTGCTTTAAGGTAGGATACACCCGAGAGAGAGAGAGAGAGAGAGAGAGAGAGAGAGAGCA
CATTATCTCAAGGATTTAGCCCCCAATCGAGGAATATCCATGGATAATAAACACAAAACATAAAGCACGAGGTACTTTCTATTTCCTCAGGGTCAATATGATGTATGATAACTCATGTATATCATATGTATATGTGCATAGAATAATAATCATTCCCCAAAGGAAGGAAACTACCTTGGAATGAAAGGGAATAGAAGATG
TCTTTTGAGTCAACATGAAAGAGACCAAAAGAGATCTCAATGCTTTGCATCGTCCTCAAGTAGACATTACTAGGGAACATAGAAGAACAGGGACACACATAGAAGAATAATCAAAAAAGAGCAAGAAAAGAGAGAGGTAGAGGATCTACGATGCTAATGTAGCTAGTCTAGCACGTCATCCACCTCCTGATCTTGTTGAT
CAATATTGTAGGAAGGCGGGAAACACGCTAGAGGAGTGACATCAAAAACAGTAGATGGAGCTATCACAAGATCCAAACAAGGACTATGTTGATGTGCTAAGTCACTTTGTTCATTTCTAGTAGCTAGGATAAAGGCTTTTGAAATTTTTGCAGATAAATGTTTGTCCATATCAACATATTCATAGTCACCATTAGAAGCA
TTAGGAGTTGTATTGCCATCATGAATAACATTTTCACCTATTTCTTCATCAAGATTTATAAAAAGAGGAGCGCAAACATGAATGGGAGTAAAACCATCACATGTTTTTTGCAACTTATGATTTGGAGATGTAGGTTAAACATCTTGCTTAGGAGAAAAGGGATTCAAACTGTTGGAGTTTTGGGAGACTGGATGTTTTGA
GGAACAACTTCACAAGCTCAAGCACGATGCTTTCGTCGGCAGTCTCTCGCACAACGATTTCTTTGAGTCTTAGCGGAAGATTGAGAAGGAGGAGGAATATTTGTTGAAGGAGGAATATTCTCATCTTTGGTAGTTGGAGGTTTAGGTTGGACAAGAGGAGAGGCAGGTCTCTTCTTTCTATTAGAGCAAGGAGGTGGAAC
TGCAACATATAAAGGAGGAATGTTTGGTGTAGGAAGGGGACTAGGTCCATCATGAAGAGGAGGTACAGGTCTAACCTTAGGAGTAATATTGTTATTCTTCTTAGGAGAATGTATAGTTTCATCCATTGGAATAGGTTGAGAATCTTCCTTAGGCGGAAGGTTAGTTCTATCTATCAAGGGAAGAAGCTCATCTTCAAGAA
TGATAGGAATGTCAAGTTTTGGAGTTCTAGGTTGACTTAAGGATAGGACCATATCTTTCTTCCACTTTTGATAAGATTAGAAGAGAGCATCGCATCTTGATGGAAGAGATTAAAATTGTTTAGGCCAAAATAAATCAATAGGAACACCTGGGCTTCTTTCAACTGATGGAAATAAGCTATGGTTAATAGTTATGATCTCT
CCATTGTGGGAAATTTCAAACATTGATGGATTGGAGATGCAATAGCCTTCATGGAAGATAGCCAAGGATAGCCCAACTTCACATGGAATTTCTCAGAGGAAGGAATGATAACAAAGTTGACATCCATAGATTTAGTTTGAACCTCAATAAGAAGTGTGATAGAACCAATGGTAGGACAAGAGAATCCATCAAATAACTTA
ACAACCACATTAGTGCCATCATAGATTGATTTATGCAAATTTAAAGTGAAAAGATACTCCTTAGTGATGACATTAACCATGCAAGAGGGATCAATAAGCACACCACGACAAGGCATTTCCTAAATCTTTGCATCTATTTATAATGACCCATCAGGTGCTCTAATTGTCTCACTAGGGATAAATGTGATACATAAGTCCTT
AGGTTTTCTTTGGTTCTCTACCATATTCACTAAATTTTAAACCGTGGTAGTCGCATCAGAAGGAGAGAAAGAGGTATGTTCAATCTCAGTCTCGTTAGAGGTATGAGAAGGTAAAGGATTAGTAAAAATATTAAGATTTTGATTAGGAGGGGCTAATGATTTGTTTCCCTTATCATTCACACTTGCCATAGATATAGTAT
TATTATCAATCAAATCTTGAATCTTACTTTTCAATGCAAAACATTTCTCAGTGTCATGACCTGGTTGATGATGAAATTGACAAAAAGAACTATTATCAAAGTAGGGTGAGGATGCCTTAGAAGGGTCAACTAGTTTTATGGGAGGAAGTTTAATAACATTTCTTTGTAACAAATGAGACATAATGTTATGTAAAGATTCA
TTCAACGGAGTAAATTGTATTTCTCTTCTAAAAAAATTAGAAATAGGAGGCACATGTGTTGTAGCATTCACATTGTTGTTGCTGATGTTGTCATTGAATTTGATGAATCCTTTTCTTGGTTTGAACTTCGCAAACGGTTGTTGAGCATTGTCACCCTTATCACTCAGAGCCATAGGAGTGGATTGTTATAGTTGACTCAC
AGTTAGTTGATAATTGTGAATTATTGCGCACAACTGTGGAAAGGAAGTAAACTTGGGAAGGAGAAGTTTGTCTCTAATATCTTTTTGCAAATTAGAAATGAAAATTCTTTGAATATCATTATCAGACACTTGAAAAGAAATTTGAGAAAACAAATGCTTATATCTACGAATGAAATCAGTCACTTTTTCTTTAACACCTT
GTTTACAATGCATTAAATCAGTCAAAGTGATTTTAGGATCTATGTTGTTTTGAAATTGTTGAATAAAATCATTTGCTAATTGTTTAAAAGAAGTAATAGAATACGAAGACAAAGAGAAATACCATTGTAAAGCCTTATCTCTTAGTGTTCTAGTAAACATTTTTGCAAGCAATCTTTGATCATAAGCAAAGTCAATACAT
AAAGTTTGGAATGTCTTGACATGTGTTAAAGGATCACCTTTTCTATTATAGAGTTCCAATTGAGGGACTTCAATATGTTTAGGAGCGATGGCTCTAACAACATCAAGAGAAAGTGGGCTCGCAACATCGAACATGGCCACACTAAACTCGGATTGACTCATAGAAGCGATTTATTGTTGCAATCATGACACAGTTTGAGC
AAGATTATTAATGGTTGCTTTGCTTGAAGAATTAATATTAGACATGTTTGATTGAGAGGGTGGTGTGATGTTATTGAAAGAAGGCATTGATTGAGAGTAAGGTGGAGGAAAACAATGGTAAGTAGGCATAGGAGATGATTGAGTAGGAAATGGGACACTAAAAGGAGGAATAGAATGATTGGATGAATTTCCCCCTTCCA
TAACATTGATTGGGTGAGAGGCAAGGAGAATACTTATTAAAGGCATGGGTAAGGATGAAGGACTGAATGAAGAAGAGGGATTGCCCCCATGACTAATGGTTGTATGTATGACATTTTGAGTTGATGTAGCCATGATGTTTGAAGTGAAAGTAGAAATACTAACCATTGGAGTGGTCAAAGGAATAGAATGATTGATTTGT
GTAGAAGGCTGTGAATAACCTAAGTTCTCAGCACAAATCTTTATAAGCATGACATTAGAATCAATAATATGAGCAATGCCACACAATATATCAATTCCATTCTTATCACTTTAAATCATGCACTTGAGACCTTCAATTAATGGAAGAGCTTCACTATTAAGGTATTCTTGAGACATCCATTGTTGAAAGTTGTCAAATTA
ATTATCCAATTTTTAAAGTTGATCAGTAGATACTCTATTCAAAGCTTCTTCTTCATCATTGGATAAATAGAGATGTTGCTAGGATGGGAAGAATTAGTATTATCCTCATTGAATAAGTAACCCAAATTAGGCACCATCTTCTTGATAATTAAACCTTGGGAAGCCTTAATTCTAATGCTTTGTCTAACAGGGATAGTGTA
GGTAGGACTAATAGTGGTAAAACTCATGCACTAGAGGGAAAATTTGAATTTGGAATTTGAATTTTAAATTTTAAGAATAAAGTTTGTAAAATTGAATAATGCAAGATTCAAGGAAATTATGATTACACAATTTAAACTTTGTTGAAAGGAGAAATGACACAATTTCCAAAACAATTTATTAAATTGAGCTTTAAAAATTA
AGGCCAATGGAATGCCACTTAATTTCAAAATAAAATTTGTCAAAATTTGAATTTTTAAAATCAGGACAGATTATAATTAAGCACTTAATTTCAATTTTTTCCTTGAAATTTGTGATATTGAAATTGGGAAATATTTTTTATTTAAGAGAGCAAAATTCGAGAAAATCAACCAATTTTCTGGATTTAAGCAATTAAATAAA
GTCATAACAGTCTCTCAAAATTTCGCGAAAAAAGTTAGGGACCTTGTTGAAAGTACACACGGTCCTCCCAACTTTTTCACAAATTTTCAGGGATGAAAGTTACGATGGTTTTAAAGCTAACCCCGAAAAATTGGTTGATTCTATGAAGTTTAAGATAGGCAAAATTAAGGTTTGAATGTGAAAATAAGACCTTATTAGGG
TTTTGATAAATACAAGAAATCGAATTGCAAATGTGAAATAGGTCAAACCTAATGGATAAGGTCGCCTTAAATAATGTTTGAAAAACTGAAATTGATTGAAATTGATTGAAATTTACACAAAATCCAATTAATTTTAAAAATTAGGATTTTAGGACCTAACCACTGAATTTTAAAATTTTTAATTTTGGAAAAGGGAGGGC
AATTTAAAATTTGAATTTTAAACAAGAAGACAAATCTGAAAATAGTCCTAAATCTTAAAATTAAATGTGAATTCAATTTTTTCACAAGTTCAAGTTGATTTTTGAAAATTAGGGTTTTGACAACTAACCACTTAATTTTCTGAATTTGAATTTGCAAAATGAACAAGACAATGATGAAATTGAATTTTTCAAGCAAAGAA
ATTTTCAGATCTCAAACAATAGATAGCAATTTTTTACAAGAAACAAGTTCAATTCCAAATTTTGAAAACTAGGGTTTTGATTGAATTAACCACTAAATTTTGTAAATTTGTAGGAAAATTAAACTTGTAAATGCAAATTATGCAATTATTTGTAATGTCAATCATGTAAGACGTTGGTTTCACCCAAATGTAATGGTGGT
GAAAGAGGGTGATAAAGAAATCAAGAGGAAGGCTTTTCTCTCCTCAAGAGAAGTAGTGAAAGTTTCACAAAAGACTCTCCTTAACCTTTTCACGCACATTACATTAAAAGAGGGGGGAGAATTCACTAGATCCAATCTCAATAGGAGGTGATTGAATGCTAAGTGAATTGACAATGGATTTGGAAAGTAAAGGTAACCCC
TCTTTTAGAATGTAAAAGGTTGGATTATGCAATTTAAGACTAAGTGTAAAAGAGACAAAGAAATGGCTATAACTTGAGATAGGAATGGGATGAACTTGTGCACCTAGAATTGGTATAAAATGTCGAGATAAAGCTCCCCTGCAAATTTAAGTGAAAGTTGTTGGGACAGTGTTGAAAGTCCACATGGTCCTCCAAAAAAT
ATGCACGCCAAAAAGGGTTTTTCCGCCTTTGAAAAATGGAGTCTGAATCTGTAAATATAGATGTGCACCTGCAACCTACACATAGAAAAGAGAGAAAATTTAGTTGGGATTGGAGGTTTGCCTTCAGGTCAGACCCTAGTTTTGGAATTAACCAAATGATGAAAAGTAGTACTTGCAAGTAAATGTAAATGAAAGACTAA
AATAGAATTCACCTTAAGGGAGGATGCAAATGAAATGTAGATAGAGTTGCTTGTGTGGAATTGAATGATGAAGGAGATCTCCTCTTTCATGGTTGAATCCTTGACTTGAATGCAACACCTAGCCTTGAAAGGAAACTTGAGAATGCTCAATGCTTGAAAGGATACTTGAATGCTTGAATGCTTGATTTCGCTTAGGATCG
CAATTTCCACGTCATGTATGCTTTTTGAACTTATCTTCTCTTATACAAATAAGAGGGAGAATGTGTCTTATATATTCGTGAATTAGGGTTAACTGACTAATTTTTCATCATAGGCCGACATAGGGAAACTTTTCCCGCTTTCCAAATGCAAAGCCCAATGAAGGATAAATGTAGAGGGGGCCCAAAATAGGGCAAGGACA
AGGGCGCCACGCCCCTGTCCTGCCCTAACTCAAGATAGGAAGCAGCATAAGACAGTGCGAAGTGTGAGGAGATGCAAGCTTTAGGTAGTGTGAGCATGTCTCAGGTCTCCAATCGGGCTTAGGGATTCGATTAGCCAATATGAAGACCCAAATTTGGTTGAAAATTTCAAGATCACAATTTTATGACACTAAGTTGAATC
CGAGAAATTCCTGCCCCATGGTGAGCACTAGAAATGTACACAAGGAATGTGACACCTAGTTGTACCAATGATACATTAGTATGAGGGAATTCAAATAAGCATGTAAATCATAAAAATGCAAAAAGAACTTCCTCAAAAGCATCCCATTGTCTTCTATCTCCAAAGACCTATTGAATATGCAAGATAGTTCTCTCAAATTG
TGCACAACACTCAATTAGATGACAACCTAGAGAATGAGATTTACAAAATGATGTGCAATTTAAACTACAATGGCAGCTAAATACAAGATATAAAAAAACTAAGACGGTAATGGTTAGTAAGTATAAACAAGATGCTATGAATATTTAACTACAAATGAAACTATGATTATATGCTAAAACATGCTAAAAATGTTAACTAG
ATAAAATGGATGCACAAGCTAGAGGTAATTTAGCATTAGTATGATGCACAAAAGATGGATGATTTACATGTTAGAAAATGCCTCTATTTATAGACTTTCCAAGGCCAAAGGTGGTGTAGCAAGAAATTGTGTTGAAATTCAATCCTTAAAAATGGATGGTGAGGATGCAA
>CJprpt0007
TTTGCAACTTATGATTTGGAGATGTAGGTTAAACATCTTGCTTAGGAGAAAAGGGATTCAAACTGTTGGAGTTTTGGGAGACTGGATGTTTTGAGGAACAACTTCACAAGCTCAAGCACGATGCTTTCGTCGGCAGTCTCTCGCACAACGATTTCTTTGAGTCTTAGCGGAAGATTGAGAAGGAGGAGGAATATTTGTTG
AAGGAGGAATATTCTCATCTTTGGTAGTTGGAGGTTTAGGTTGGACAAGAGGAGAGGCAGGTCTCTTCTTTCTATTAGAGCAAGGAGGTGGAACTGCAACATATAAAGGAGGAATGTTTGGTGTAGGAAGGGGACTAGGTCCATCATGAAGAGGAGGTACAGGTCTAACCTTAGGAGTAATATTGTTATTCTTCTTAGGA
GAATGTATAGTTTCATCCATTGGAATAGGTTGAGAATCTTCCTTAGGCGGAAGGTTAGTTCTATCTATCAAGGGAAGAAGCTCATCTTCAAGAATGATAGGAATGTCAAGTTTTGGAGTTCTAGGTTGACTTAAGGATAGGACCATATCTTTCTTCCACTTTTGATAAGATTAGAAGAGAGCATCGCATCTTGATGGAAG
AGATTAAAATTGTTTAGGCCAAAATAAATCAATAGGAACACCTGGGCTTCTTTCAACTGATGGAAATAAGCTATGGTTAATAGTTATGATCTCTCCATTGTGGGAAATTTCAAACATTGATGGATTGGAGATGCAATAGCCTTCATGGAAGATAGCCAAGGATAGCCCAACTTCACATGGAATTTCTCAGAGGAAGGAAT
GATAACAAAGTTGACATCCATAGATTTAGTTTGAACCTCAATAAGAAGTGTGATAGAACCAATGGTAGGACAAGAGAATCCATCAAATAACTTAACAACCACATTAGTGCCATCATAGATTGATTTATGCAAATTTAAAGTGAAAAGATACTCCTTAGTGATGACATTAACCATGCAAGAGGGATCAATAAGCACACCAC
GACAAGGCATTTCCTAAATCTTTGCATCTATTTATAATGACCCATCAGGTGCTCTAATTGTCTCACTAGGGATAAATGTGATACATAAGTCCTTAGGTTTTCTTTGGTTCTCTACCATATTCACTAAATTTTAAACCGTGGTAGTCGCATCAGAAGGAGAGAAAGAGGTATGTTCAATCTCAGTCTCGTTAGAGGTATGA
GAAGGTAAAGGATTAGTAAAAATATTAAGATTTTGATTAGGAGGGGCTAATGATTTGTTTCCCTTATCATTCACACTTGCCATAGATATAGTATTATTATCAATCAAATCTTGAATCTTACTTTTCAATGCAAAACATTTCTCAGTGTCATGACCTGGTTGATGATGAAATTGACAAAAAGAACTATTATCAAAGTAGGG
TGAGGATGCCTTAGAAGGGTCAACTAGTTTTATGGGAGGAAGTTTAATAACATTTCTTTGTAACAAATGAGACATAATGTTATGTAAAGATTCATTCAACGGAGTAAATTGTATTTCTCTTCTAAAAAAATTAGAAATAGGAGGCACATGTGTTGTAGCATTCACATTGTTGTTGCTGATGTTGTCATTGAATTTGATGA
ATCCTTTTCTTGGTTTGAACTTCGCAAACGGTTGTTGAGCATTGTCACCCTTATCACTCAGAGCCATAGGAGTGGATTGTTATAGTTGACTCACAGTTAGTTGATAATTGTGAATTATTGCGCACAACTGTGGAAAGGAAGTAAACTTGGGAAGGAGAAGTTTGTCTCTAATATCTTTTTGCAAATTAGAAATGAAAATT
CTTTGAATATCATTATCAGACACTTGAAAAGAAATTTGAGAAAACAAATGCTTATATCTACGAATGAAATCAGTCACTTTTTCTTTAACACCTTGTTTACAATGCATTAAATCAGTCAAAGTGATTTTAGGATCTATGTTGTTTTGAAATTGTTGAATAAAATCATTTGCTAATTGTTTAAAAGAAGTAATAGAATACGA
AGACAAAGAGAAATACCATTGTAAAGCCTTATCTCTTAGTGTTCTAGTAAACATTTTTGCAAGCAATCTTTGATCATAAGCAAAGTCAATACATAAAGTTTGGAATGTCTTGACATGTGTTAAAGGATCACCTTTTCTATTATAGAGTTCCAATTGAGGGACTTCAATATGTTTAGGAGCGATGGCTCTAACAACATCAA
GAGAAAGTGGGCTCGCAACATCGAACATGGCCACACTAAACTCGGATTGACTCATAGAAGCGATTTATTGTTGCAATCATGACACAGTTTGAGCAAGATTATTAATGGTTGCTTTGCTTGAAGAATTAATATTAGACATGTTTGATTGAGAGGGTGGTGTGATGTTATTGAAAGAAGGCATTGATTGAGAGTAAGGTGGA
GGAAAACAATGGTAAGTAGGCATAGGAGATGATTGAGTAGGAAATGGGACACTAAAAGGAGGAATAGAATGATTGGATGAATTTCCCCCTTCCATAACATTGATTGGGTGAGAGGCAAGGAGAATACTTATTAAAGGCATGGGTAAGGATGAAGGACTGAATGAAGAAGAGGGATTGCCCCCATGACTAATGGTTGTATG
TATGACATTTTGAGTTGATGTAGCCATGATGTTTGAAGTGAAAGTAGAAATACTAACCATTGGAGTGGTCAAAGGAATAGAATGATTGATTTGTGTAGAAGGCTGTGAATAACCTAAGTTCTCAGCACAAATCTTTATAAGCATGACATTAGAATCAATAATATGAGCAATGCCACACAATATATCAATTCCATTCTTAT
CACTTTAAATCATGCACTTGAGACCTTCAATTAATGGAAGAGCTTCACTATTAAGGTATTCTTGAGACATCCATTGTTGAAAGTTGTCAAATTAATTATCCAATTTTTAAAGTTGATCAGTAGATACTCTATTCAAAGCTTCTTCTTCATCATTGGATAAATAGAGATGTTGCTAGGATGGGAAGAATTAGTATTATCCT
CATTGAATAAGTAACCCAAATTAGGCACCATCTTCTTGATAATTAAACCTTGGGAAGCCTTAATTCTAATGCTTTGTCTAACAGGGATAGTGTAGGTAGGACTAATAGTGGTAAAACTCATGCACTAGAGGGAAAATTTGAATTTGGAATTTGAATTTTAAATTTTAAGAATAAAGTTTGTAAAATTGAATAATGCAAGA
TTCAAGGAAATTATGATTACACAATTTAAACTTTGTTGAAAGGAGAAATGACACAATTTCCAAAACAATTTATTAAATTGAGCTTTAAAAATTAAGGCCAATGGAATGCCACTTAATTTCAAAATAAAATTTGTCAAAATTTGAATTTTTAAAATCAGGACAGATTATAATTAAGCACTTAATTTCAATTTTTTCCTTGA
AATTTGTGATATTGAAATTGGGAAATATTTTTTATTTAAGAGAGCAAAATTCGAGAAAATCAACCAATTTTCTGGATTTAAGCAATTAAATAAAGTCATAACAGTCTCTCAAAATTTCGCGAAAAAAGTTAGGGACCTTGTTGAAAGTACACACGGTCCTCCCAACTTTTTCACAAATTTTCAGGGATGAAAGTTACGAT
GGTTTTAAAGCTAACCCCGAAAAATTGGTTGATTCTATGAAGTTTAAGATAGGCAAAATTAAGGTTTGAATGTGAAAATAAGACCTTATTAGGGTTTTGATAAATACAAGAAATCGAATTGCAAATGTGAAATAGGTCAAACCTAATGGATAAGGTCGCCTTAAATAATGTTTGAAAAACTGAAATTGATTGAAATTGAT
TGAAATTTACACAAAATCCAATTAATTTTAAAAATTAGGATTTTAGGACCTAACCACTGAATTTTAAAATTTTTAATTTTGGAAAAGGGAGGGCAATTTAAAATTTGAATTTTAAACAAGAAGACAAATCTGAAAATAGTCCTAAATCTTAAAATTAAATGTGAATTCAATTTTTTCACAAGTTCAAGTTGATTTTTGAA
AATTAGGGTTTTGACAACTAACCACTTAATTTTCTGAATTTGAATTTGCAAAATGAACAAGACAATGATGAAATTGAATTTTTCAAGCAAAGAAATTTTCAGATCTCAAACAATAGATAGCAATTTTTTACAAGAAACAAGTTCAATTCCAAATTTTGAAAACTAGGGTTTTGATTGAATTAACCACTAAATTTTGTAAA
TTTGTAGGAAAATTAAACTTGTAAATGCAAATTATGCAATTATTTGTAATGTCAATCATGTAAGACGTTGGTTTCACCCAAATGTAATGGTGGTGAAAGAGGGTGATAAAGAAATCAAGAGGAAGGCTTTTCTCTCCTCAAGAGAAGTAGTGAAAGTTTCACAAAAGACTCTCCTTAACCTTTTCACGCACATTACATTA
AAAGAGGGGGGAGAATTCACTAGATCCAATCTCAATAGGAGGTGATTGAATGCTAAGTGAATTGACAATGGATTTGGAAAGTAAAGGTAACCCCTCTTTTAGAATGTAAAAGGTTGGATTATGCAATTTAAGACTAAGTGTAAAAGAGACAAAGAAATGGCTATAACTTGAGATAGGAATGGGATGAACTTGTGCACCTA
GAATTGGTATAAAATGTCGAGATAAAGCTCCCCTGCAAATTTAAGTGAAAGTTGTTGGGACAGTGTTGAAAGTCCACATGGTCCTCCAAAAAATATGCACGCCAAAAAGGGTTTTTCCGCCTTTGAAAAATGGAGTCTGAATCTGTAAATATAGATGTGCACCTGCAACCTACACATAGAAAAGAGAGAAAATTTAGTTG
GGATTGGAGGTTTGCCTTCAGGTCAGACCCTAGTTTTGGAATTAACCAAATGATGAAAAGTAGTACTTGCAAGTAAATGTAAATGAAAGACTAAAATAGAATTCACCTTAAGGGAGGATGCAAATGAAATGTAGATAGAGTTGCTTGTGTGGAATTGAATGATGAAGGAGATCTCCTCTTTCATGGTTGAATCCTTGACT
TGAATGCAACACCTAGCCTTGAAAGGAAACTTGAGAATGCTCAATGCTTGAAAGGATACTTGAATGCTTGAATGCTTGATTTCGCTTAGGATCGCAATTTCCACGTCATGTATGCTTTTTGAACTTATCTTCTCTTATACAAATAAGAGGGAGAATGTGTCTTATATATTCGTGAATTAGGGTTAACTGACTAATTTTTC
ATCATAGGCCGACATAGGGAAACTTTTCCCGCTTTCCAAATGCAAAGCCCAATGAAGGATAAATGTAGAGGGGGCCCAAAATAGGGCAAGGACAAGGGCGCCACGCCCCTGTCCTGCCCTAACTCAAGATAGGAAGCAGCATAAGACAGTGCGAAGTGTGAGGAGATGCAAGCTTTAGGTAGTGTGAGCATGTCTCAGGT
CTCCAATCGGGCTTAGGGATTCGATTAGCCAATATGAAGACCCAAATTTGGTTGAAAATTTCAAGATCACAATTTTATGACACTAAGTTGAATCCGAGAAATTCCTGCCCCATGGTGAGCACTAGAAATGTACACAAGGAATGTGACACCTAGTTGTACCAATGATACATTAGTATGAGGGAATTCAAATAAGCATGTAA
ATCATAAAAATGCAAAAAGAACTTCCTCAAAAGCATCCCATTGTCTTCTATCTCCAAAGACCTATTGAATATGCAAGATAGTTCTCTCAAATTGTGCACAACACTCAATTAGATGACAACCTAGAGAATGAGATTTACAAAATGATGTGCAATTTAAACTACAATGGCAGCTAAATACAAGATATAAAAAAACTAAGACG
GTAATGGTTAGTAAGTATAAACAAGATGCTATGAATATTTAACTACAAATGAAACTATGATTATATGCTAAAACATGCTAAAAATGTTAACTAGATAAAATGGATGCACAAGCTAGAGGTAATTTAGCATTAGTATGATGCACAAAAGATGGATGATTTACATGTTAGAAAATGCCTCTATTTATAGACTTTCCAAGGCC
AAAGGTGGTGTAGCAAGAAATTGTGTTGAAATTCAATCCTTAAAAATGGATGGTGAGGATGCAAAGATCATTTATGATGGAAATCCAAGTATATGGAGGTTGATAATTTATTGCCAAGTCATGTGTCAATGAGACAACCTAGATTAAATGAGCATGGAGACAAGCAAGGTCCATGTACCCATGATGTAAGGGTCAAGTAC
CAAGGGAGTATGGTCCAAGTACTTATGATGATGTGAGTATTTTTTACTAATATTATTTACAAAATAGTTAATTTCACTTGTCACATGTTGATGTGGTGATGAGGTGGAAAAGGTGAGGATGTGGATTTTGAATTAATTAATTAATTAAGCTAGTTACATTTTTACTAATACATTTTTGACTAATACATTTTTTGAAGAAT
AGTTAATTATTTAAGCTAGATTTATGTGTCTATAATTAAATTGAATGAATTAAGGGGTGAGTAGAATACACATTAATAAGATAACTTTTGGTGTCTCACTCATGGTCAAGAGTTCATGTTTAGACTCAAGATGAGATTGGAAAGGCATGTATTGTAGATCAAACTATTTTGGTTCCACATGTGCAGTCAAATGGTTATCA
AGGTCTAGAGTTTGGAGAGAGTCATACTACCACGATAGCTCATGTTGATTCCATGTGATAACACTCTCCCTAATTGTATCTTAGAACCATATTCTATGTGGTGTTGTAGAAGCCTTTGGTGAAACCTGGTAATAAGACCTATTTGCTCATATGTATCCTTGTGTCCTTGTATCTTCTTTGATATTGGTTTGTCAACCTAG
TTTTCTTGTGTTGTGTGGGGCGTTGTGTTTATCTCTTGAGCATGGTGGGGTGGACCCAAGGGTTTGTCAAGGCCAGATGGTTGTTGCCAACCTCCATTAGGGACCAGTGGGCATGTTTGTGCGTTGGATGGATCCTATGTCTTCCTTCTAGTTTTCTATCAGTATTTGGTGCAGATGATTCAGTGATGTATTAGAATGTG
TTATATATTTAATTATCATTATTATTGTATCATTGTAACTATTTCATTATCATTGTAATTTGGATAATCCCTTAGGGAGGTTGATGTAATGTAAATTAATTTGATGGAATCTAAAGAATGTAATTATAGATTACTGTTAAGTGGTTTGGTGTTGGTATCGACCACTCTTGTGTATTTGGATTTACCATTATATATTTTTA
AAGGTTATCTTAGGGATACTTAAATTTTTCAATAAAATAAATATAATGTTAGATATGTTTGCTCATGTAAATGCTATGTCATGATGATTATAATGTTTTGAGTTATTTATGTTGTTTAGAGTATTGCTTAGGTAGCAACGTTAGGGAACCCACACGAGGACATAGTTAGGAGAATCATTATCTTTTGCATGTGCAAATGT
AATATAAATAATTTCATGTTGAGTTTGTAATGTTATTGAATTTTATTTTATTTTAAATATTGCTATGTTTAATTGTTTAGTTATTTGTTGTCCTTTGGAGTTCCTTGGTGGGGTATTACACTCTACTTCCACTTCACTCATGAGAGAATATTGTTCCTAGATCCTTCCTCTACAACCTTCTAGTTGTCAAGGTCAGTGGT
CTCCACCAAGCTACATTATTCTTCATGTCTTCATAATGATGTGGATGGATGCTTCGTGATTGAGTAAAATTGTCTTGGATCTAGTTGGTTATCTCTCAACTTAAAACTATCAAGATTCTTGAGCAAGAGGTTTAAGAAGGAAGAAGTTGTTAATGTTGGATGGGAGAATTTAAATAGTGGTAGAGATTTGCATGGTGGTA
GGTGGAATAATTCAATGATTAGAACCATGCTCCTACTTTTGGAATAGCCCTTGTGGCTTAGTGTGTGTTTTCATTTCATGACAATCAAGATTGTAATTTAATAGCTCTTTCTTTGTTAGAGTTGTAAAATTTCTCATTGTGTGGGAGGCCCTTCTTTAAGGCCATCTTCCTTCTTTTTTTTTATTCTCAATTTTAGAAGT
TTAACTTTGAGACATGATCTTATACTGCCCACTATTTTGAATATTTATTCCCAACATGGTGAATTTAACTTTGAGACATGATTTTATTTGAAAACTTAACTATATATTTACATCAAGAGGCATTCTACAATGATATCAAGAATTATCATGTCATTAATTTGTACATAAAAATTAAAATACAATTGACTTATTTATTTATT
TTTTAAGCTAAAACTATAAACTTAATAAAATAACATTATTCTAGAATAAAATAACCTTTTAAGTAAATAATTCTTAATAAACTAAAATAATTTTTTAATAAAATAAATTATAATAATTATTAAGAATTATTATTATAACAATTATTCTTGACTAGTTGTATGTGGCCTTTCTAGCCTATTATTGTATAGGGTAAATGCCC
TTGTTTTGTTGCTATTTAATTTCAGAAATAATTATTCTTACCTATTATAATAAATAAATATTAAATAGATTTAAAGTAAAATACAAGTAAATAAATAAAACAATTATGAATTAACTGGGACTCGTAGTCAATAAAAGTCTCTAGATGGCCATGCTCAGGTTATCAAAGAGGTTATGGTTATACATGACAATATTATTCAC
AAGGACATGGAAGCTACAAATTTTTTGAAAGTATTACAATAGGTTGGTTCAGGCTTTGTCCCTATTTTGTTTGTGGTTGTGTCTATTTTTTGGATAATGTTGTTGGTTTGTTGTTGATTTCAATCTGTTTTACCTAATCAAAAACTATCTTAAATAAATTAATGTTAAAAAAATTACATTTATTCTAACTAAATATAATT
TAAAGCATTTGTTTTAATATTTTTTTGAATTATTTTAATACAATTTTTACATCAATAGACATAAGTATATAGTGGTAGTGAGTTTGTGTATATTTTCATTTATAAGCAAATTAAAAGTCGGGCATGAAAGAAAACATGATTGTAAGTGGGCACTCTATGCACTACGAACCCCCCCACCCCCTATTAATATCATAGCTGAC
AACATTGAATAACAAATGACTTATAACTATTCAAGGAAATTGCAAAATACTTATATTTAGTCTTTGGTGACTAAGAGTATAAAAATATAATTATTTTTATAAATTTAATTAATTATAGAATATAATATAATATCGATTATAGTAATATAATAATATAATAATAATTATAATATAATAGCTAACTTTAATATGTGTATTAT
AAATTATTGTAATAAATTATATAATTTTAATTTATTGTTAAATAAATAAATTATATAATTTAAATTTATTGTTAAATAAATAAATTATATCATTTTAATTTATTGTTAAATAAATAAATTATATAATTTTAGTTTATTGTTAAATAAATAAATTATATAATTTTAGTTTATTGTTAAATAAATAAATTATATTAATACAT
ATAGAAAATTACATATAATTGTGTTTTGTGGGATGACTAGAGAGTTTGATGATGGAACCTTTTTTTCAAATTAGATTGGGATTACATAATGTTTGGGTTCCACTCCAATCTATTATGTGACATTTCCACTTTAACCTCACTTGTGGGCAAGCTGATTTTCACATTGGAGTATAAAGTGATCAATTGAGAAACATTTTCTA
TAATAGTAAGCTATTTTTTTGTAGTCCATAGACTGCTTCCAAAAATAGTCCCACAACTTTTGTAGAGAGACCTTTGGATAGAATAAATGACCATGCTTAGGTTATCAAAGAGGTTATGGTTATACATGACAATATTTTTCACAAGGATATGGAAGCTATAAATTTTTTGAAAGTATTACAATAGGTTGGTTCGGGCTTTG
TACCTATTTTCTTTGTGGTTGTGTCTATTTTTTTGCTAATGTTGTTGGTTTGTTGTCGATTTCAATCTGTTTTACCTAATCAAAAACTATCTTAAATAAATTAATGTTAAAAAAATTACATTTATTCTAACTAAATATAATTTAACACATTTGTTTTAATATTTTTTTAAATTATTTTAATATAATTTTTACATCAATAG
ACATAAGTATATAGTGGTAGTGAGTTTGTGTATATTTTCATTTATAAGCAAATTAAAAGTCGAGCATGAAAGAAAACATGATCGTAAGTGGGCACTCTATGCACTACGAACCCCACCACCCCCTATTAATATCATAGCTGACAACATTGAATAACAAATGACTTATAACTATTCAAGGAAATTGCAAAATACCTATATTT
AGGCTTTGGTGACTAAGAGTATAAAAAATATAATTATTTTTATATATTTAATTAATTATATAATATAATATAATATCAATTATAATAATATAATGATATAATAATTATTATTATAATATAATAGCTAACTTTAATATGTGTATTATAAATTATTATAATAAATTATATAATTTTAATTTATTGTTAAATAAATAAATTAT
ATTAATGCATATAGTAAAATTACATATAATTGTGTTTTTTGGGATGACTAGAGAGTTTGATGATGGAACCTTTTTTTTAGATTAGATTGGGATTACATAATGTTTGGGTTCCACTCCAATCTACTATGTGAGATTTCCACTTAACCTCACTTGTGGGCGAGCTGCTTTTCACATTGAGTGTAAAGTGATCAATAGAGAAA
TATTTTCTACAATAGAAAGCTATTTTTTTGTAGTCCATAGGCTGCTTCCAAAAATAGTCTTACAGCTTTTGTAGAGAGACCTATGGATAGGTCTATTTCCACATAAATGTACACACAGGAGAAATTTTTATAATCGATTATTTCATTTGATTGTGATGCTTCCACAACATGTGGCCCTTAAGCATGCCAATTACTAGAAT
TGAAATGGATAAAAGGGTAAGTGTACCCAAAAAAAGCCAAGGTAAAAGTCTATATTCACAAATGAAATGAAGGATACCAGGGTTTAAAGCATAAGAAGCCACCTTGAAAAACCCAAGGACCATTTTCCAACACCCTTTCTTTGTTGAAAAGAGATTCAAATTTGAGAATAGGAAATCCTCTGGTGCAGGGAAATAAACAT
ACTTCTTCCTCCATAAGTTCTTTCTAGATCTTAGAAATCAAGGCATGTAAGTCAATTTTGCTCACAAGTTCATGAATTTGTAGATTAAAGAAATTTTGAGCAAGAAATCCTCTCAGTCACAAACTAATCCATCATAACCAATTTCTATAATAGAGGTTGACTAGCACAACCAAACAATGAAGCCATGATGTACAACATTT
TCAATCTAAATAGTGGTTTTTATCAAAATGGAGGGGGAAAGAATTGCATCCTTCCACCCTAAATTGGAATCTCCAATGCCATGGAATAGGGCTTGTTACCTGAAGACTAAGGGTGAGGGAGATGTCACTAAGATGGGGGCACTATGGAATTAGTGCAAACCCTAGCTCCATGTCACAACACATTCGAGAAATTCTTCTTG
TCACCTATGTTTAGCAAAGAAACCTTACATTGGGGAGCATAAGAATTCAATCTTCTTGTCCACCCAGAGAGTTGAAGCAAGGAATTTAGGAGCCCTTGCAAGGAGAGAAAAACTTGTTATCACTAGAGGAGTAAAATGAAGCATGGTGAAAATTTTCAACACTACAATATTTTATTTTCTTATATTGTAATTAGTATTAT
TATAATATAATATAATATTATTATTATAAGTATTAATATAATATAATATATAATATTATTATTATATTATGGGATCGAGCTACAACTGTATTATAATAATTATAATAAATCTATTGAATTATTTATATTATATTGTTAAACTTTTTGTATTCATAAGAAGTTGTGGAAATGGGGTTTACTTCTATATATAAAATAGTATG
AAAAACCAGAATCACAACCCTCTAATAAGGGTGCATCCAATAGGTCCCTAGGTGGGGACAATAAAAGAAATGGGTCATATTGGACCAAATCTAAATGATTATTGTTGTAACTTATAAAAACAAAACTCCTACTCATAACCAAAAAAGTAATATACCTACTAGCCCATATGGTTGAATTAATGTAATTATGTTTCCACATC
TTTCCACTTCGTAGGGGACCTCAAATTCATTTGATGTTGAGAGACTTTGTGTTTTCTCTTCTTCACCAGCATCCATCCATGATCATTTGGATGGAAGATCTCTACTTCACTACTAATCACAATTGAATTCTGCAACAACATAAGGAATATCACCGTGACAAAACCCTTCAAGGAGAATGTCATCTATGAGGTTTGGGAGA
CCACCATGAAGCAATTCTCAAAGAAAACATCAAACAGAGATGATGGATGAGCACTAGGTTAAGGAGGGGAGAAAGCCTTAGTATCTTTAGAATAAGCATGGAGTTGATCTAAGTCTTGAGGAGAGTTGGGAGGAATGACATAGTGATGTGTCCCAACTACCTCCCACTATGATGGTTTGCTAGATGATGATGAATTGCCC
AATACTTGTATTATTTGGCATTGGGGTGTAAAGTGGTCCATGGAGAAGCATTTCCTACATTTGAAGACAATTCTCTCATAATCAACAGGTTGCCCCATGCTTCTATTGCCCACATTCAATATTATTTATATAGGGAAGTTGTTAGATAAATCCATTTAAACACATATTCAAGTATAAGTAGAATTTTGATAATCAATAGT
TTCCTTGGAAGTGAAATAATACTTCCCTAAGACATTTGTAATGGCTCACAATTAGTCATTTTTCTATAAATTTATAGGAAGATATAGTAACCACGCCCATAAATATGTTGTACTAAAGATTTATGTACACAAATGAAAAGTAGGAAACCATGGTTTCATATATAGAAAGTCACCTTGAAAGATCCAAGGACCGTTCTCTA
GCACCAACTCCTTATCCTCCCAAGAGTTAAATTCTAAATAAAGACCTCTTTCGCATATAGGTAATCCAAATTTCCCCCTCAATATATTCTTTCTATTTCTCAAAAACCCATGAGAAAATATCACATAATTCTGGTTGTCTTTGTGAATCAACAAATTAGGGCCTGATCCTACATACAATTCTCCTTATCCTTTACAAAAT
CATCCAAAAGCGCTTCAAGGATTATAGATAGGGGTGAACAAGAAGAGGGGGTTATGTTGAGTATCGTCACCAAAGTTGGAGGATCTCAATTCACCTAAGGAACCCTCGACTCTCACTCTGCCATCTTGCATTACCAAACATAGCACCCCTTGAAATTTTTGATAGTTACAGCAAAAACTACTAGTATCATCATTAGTTTG
GCAAGCTTAGGGTTAGATAAAGAAACCTCAAAATTCACCTAGGGTCGAGGGCACCAATGATTTATGTACATTGAGAGCATCCAACCTTTCCCCACACAAATTGTGACACTTGAGCCAAGTAAATCCCCACAACAACAAAGCCATCACATCACAACATAGTTCACAAGCCCAAACGATTTGAGCAAAAACCATGGCTTTCC
TAGACTTTAAACAAATCTAAGTGTGTGCAAGTGCAAAGGAGTGAGCAAAGTGAACCATTTATCCTATCTTTTTTTAATATCTAATTCTTGTTGAACTTTGATGTCTATATTATATTGTTATTATAATAATTTTTAATATTACTACAGTATTATTAAAAGTGGACTTTAAATTTGTTATTATTATTTTTTATTTATGCTTT
TTTTTGCTAAATTTTATAATACACATTGTTTTGTTTTTATGTCTACCAAATTATAAATAAATTTTATTTAATTCTAGATAATTTTTTTAGCCTTTTTTAAAAAGAAGGTTGAAATAAAACTTTAAGAAAACTTTTAATTTTATATTTCTCCCTATTGTTTTTATTTTTTTTCAATATATATGTTTTTTCTAACTTTTTTA
AATACAATCAGTGAATTTTTTCATATCTACTAAATTATAAATAAATTTTATTTAACTATAGATATAAATTGATTTAGTCTCTTTTTTAAAAATAACATAAAAGAGTGTCTATGTGTCCCAAAGTAAGAGAATTGATTTGGCGAGTGAGGGTGTGGCTCTTCAACTACATCATGAGGGTTGGACAACAACATTCATCAATA
GTACATGGAGGAGACCAAATCCTCCTCCATGAGGTTCTAGAAAATAAAAATAAAACCCTATTGACAAAACATATAAAGAGATCATCTCTAAAGATAGACCCCAAGTCAACCATAACATGAAGTTTCTAGTCCTAAACCATGGTGGGGAAGGGGAAGGAGAGGATGGAGGAACCATTGGAGGGCTCTTCAAACACTCCTAA
ATATTTCTCTCTCTATTTCTTTCAATTTGGAAATGTCTCAAGCTATAAAAATGAAAGTAACAAGTCAAAGAATATAGCTATTTTTATGGTGACAATGGATGCCACTAAGTTACTAGCCCAAAAATTCCTAGATAACTAGATCTCTAATGTATGGCATAACAAATGAGCAATACAAGTTTCATTTTGCCACATACTTCAAA
AGGGGATTTTCTTTCATTTACTTAGGAATCGCGAAATGTAAAAAATAGTTACATCAAAATAGTTCTAGAATGTTGGAAAATGCATTTTCCATGCCCTATCTTGGACACTCGGAGCTATAAATGAAGAAATTATTTCCTTATTATGCCCTATATAGATCACAATTAGGAATGTACCTCCCTTTTGTGGAGATTTTCTTCCA
GAGTTAAAATGGATTATTTTGGTAATATGCTCAGAGTGGATAAGGCCAACACAACCCTCCCACATATGAATGCTACAATCTTGATTTCCCTCTCACTAGGGGTATAAATTCCTATCTCTCTTGAGATTAATCTTATTAAGGGAACCCACACTTGTAAAATTGAACTTTTAGGTTGGATTAACACTTGTTATTTGTGTCAA
AAAGAGGGTCATATACAGGGGAAATATCCTATGATCCTCAATAGAAGAAACCAAGCTAAGGGAAAAGGTAACAATGAGCTTCTGAGTAATAAAAATAATTAATAACAACAACCCATTTGGGTCTGGATCTCATTATAAATCTCTAGTTTTTGTATTAGATAACCATAATCATAATAGATCATTGGACCTAAAAAGTACTT
CTATATCTCAGAATAATACTCAATCCAATACTATGAATACTATGTCTAGGAACGATACTTAATCCAATACTCTTGTCTAATAAGGATCCTATGTATTATAGAGATTTCAAGCTTACTAATAAGTTTTTTAAACATGTCAGCATTAACAATAATAATGCCAACAACATAATCTCTTCCACCAAAGAGTTATCTAATCCTAA
AGGCACAAAGGGGTTTGTTAGAGCACTAAAAGATAATACCCCTTTTGATTGGGTGCTTAAAAAAAAATAGTGTCTTGAATAAGACATCCAACGACCCTGATAATAAGTAGATTCTTGAGGATCTTGGTATGAAGAAGTCCCTTGGATCTGATGTAAATGAACTTAGTGTCAACCTTCCTAATGTTGGTTCGATTAAAAGG
AATGCTCAGCAAATATTTTTGGAGAGAATTACTGTAAACATTGCTAGAAACAAAAATTGAACCCATTCTTAGAAGTATGTTGATTCTAAAAGAAATGTCTCTAGTTACACTATTAAAGGCTTTAATGACAATTGTAGCAATAAAAAGCTAAATGAAAATGATAACCTTAATGAAAACCATTGCAACATCCAAAATGGTAT
TGATACTACTGCTAACCATAATCATAACTGTAAAAAGAAGTTAAATGAGAACCCACTCGTAGAGACTAACAATTACAACAAAAACATAATCAAATCTAGTTAAGGAAATGGTGTTTGAGGTTTAAGTTAAACACTAGATTTTTAGCAATCTCATTGGAAGTATTAGGAATTTTGATCCCCATCCCCTAATTGGTGTTGAG
AAAATAATTTTAATTGTGTCAAAAAGTGTCGGTCATACACATGCATGGTATGGTCCTAAAATAGCCATTTTTAAAACATAGTTTTTAGAAATCCATTCAAAAGTTTATTTTTTATTATGTGGGTATTAAAATAAATTACATATTTGGAAAGTAGACTCAAAGGGATATCTTTTATGTTGCTGACTCTTTCCAAGATTCAA
TCTCCAAGTGTTTCAAAATTTAATC
>CJprpt0008
TACCATGGGTCAGTGGGATTGGGCTGCGGGGTGACACTACTGCAGGTTTGGGCCTATGAGCATCTGCCGATTACCGATACACTTCAGGGGTAGAGGTCATGGACGTAGCTTTGTGCATTTGTACGACATGATCACCTCGCAGCCGCGGATTGGCAGGTTGGAGCATTGGCAGCGGGTGCTGGATGATATTGATGTGGTCA
TATGGAGACCATATCTAGGCTGCGAGGAGTGGGAGGATGACGCAGTGGAGCTGCCATACACCTTCCGGAGCAGGTACCTAATTGGACGGACACCTTATGTATTAGAGAGGCAGCTTGTGGAAAGGGTATGCAGGCAGTATGGCAGGATCCAGAGGATGCCACGGGGCTCGGGCATGTATGCCCGCACAATCAGAGATCAG
GTGCAGTTTGGTCCTTTATTGTCATATGATCAGGCGCTGACACAGCTGGCAGAGATGGTGCCCATACCCTGGGATATGTGGCCAGAGATCGAGGACGCCAGGATGGATGCAGAGTATGTATCATATTGGGCAGCGCATCCATTCCCCCGATTGACAGATCCAGGAGAGCTACTAGAGGGAGATGGAGGAGGAGATGATGA
TGATGATGGTGGGGGTGATGGGGGCAGAGGCCGACGAAGGCGGAGGGGGGTAGTTGGGGAGAGGAGAGTTGCACCTCGGAGAGAGGGTGGATAGGAGGGACAGGCTCAGGTGGTGAGGGGTCGCGGTGGATTGCCCCTATAGGTACCGGCAGCACAGGGTCCCAGAGTACAAGGACAGAGACAGGGATAGGTACAGGGAT
AGGTGCCAGCAGCACAGGAGCAGGGATGGAGACAAGTACAGGGACCTAGGCATGTATAGAGACAGGTACCCGTTCAGGCACCAGTATAGGTACAGGGACAGGGGCAGGCACCTGCTGAGGGAGAGCCACAGGCAGAGGTAGAGGGGGCTGACCTAGAGGAGGATGAGCTGATTGAGCTCAGGGAGATCTGCCAGGGCCAG
GCAGATGAGATACAGGATCTGGAGAGGGAGAGAGACCGACTCAGGACGAGGCTCAGGGATACTGAGCGGGAGAGAGATCAGGCGATTCAGCGCTACACAGAGGCTGAGACAACGCTGAGGGCAGAGAGGCAGGCGGCGAAGGACATAGGGGCAGGCTATGCATATGTCCTGCGGGCAGGAGAGGAGATTGCCTACTGGAG
GGACCTTTATTATGGTGCAGTGCCAGTAGATTAGCGGGTGAGGAGCTTCCATAGACCATCGCATACAGCGACAGCTACGGGAGGGAGGCGGAGGAGACAGGCATCGAGTGGTGGGGTTATGGGTCCTCCACCACCACCAGATAGAGGGGACAGGAGGGATGATCCTGGGGTGGGTCCTTCGAGGGCTCAGATTCCGTCGA
GGCCAGGCAGCTCTGAGGGAGGGAGTTCATCATAGCCTTAGAGGACTCCCTATGTATCAGTATTGTACCATTTTTGTATTGTAGACACCTACGGGTGATTTTGTAGCCATATGATTTTTTGACATCATTGTATCATGACACTTTTGATTATATATATGAGATGATTCATTTTTGTGGCAGTTATATGCATGTGTACCTAT
GTGATGAGATGTTTCATGATGTATGTTTTATGATATGGATGCAAATATGTACATGGTGTAATGCAATATATTTTTGTTCTTTTATGTTTTATATGTGTATGCATGATGCAAATGTGAATGTATGTAATGTAACTGAATATAATAATGTAAGTAACGTAGATGAATATAATAATGCAAATGTAAATTGTGCTAACAGGTGT
TGTGTGCAGGATGTGATGCAATTGTGATATCTATATGTATGTATAAAATGCTTATATGTGGTAATGCAGGTGCAGCTACATGAAATGCAAATGTTTTTGGTGTGTCATTATACTCAGTCATGTGATAGTAGACTACACAGACTCGAGGAGGACGATGGAAGTCAATCAAGAAAGGGGGATGGAAGACAGAAGATATGAAA
GTGAAAGAGCTTCTTGTGCGTTATCATCATTGAGCTTTATTATGGCAAGTAGGTTATGACAATCGAGGCATATGTTCGACCCAGAAAGTCATTGTACCTGTTTGCATGGAGATAAGACAGTCACAAACAAGGAATGCCCCAGTTCATACTAGACTCACAATGTCCTCATATCCTTGGACAAGTCATAGCATTACTAAGAG
ACAATCCACAGACAGCAAATACAAATAGGTGATGATACCCCATCCTCGCCTTTCTAGTCAAAGACATCTTGGAGATAGAATCTCTAGTCAAAGACATCCCGGAAAAGCTAAAAGACATGTCACCAAAAAAGATGAAATCAAAAGAAAACCAAGACTCGACACCAACATCCACTGTAGTCCTCAAGTTTAGTGTCTCTTGT
CACTCGTATAAGTCTTATTTGATTGTGGTCACAATGTTTACTTTCACAGAAAGGATAGATAACACTGAACCATATGTTGTCTGAGTCTGTTGAAAGATTTGATTTGTTGAAGCCCATTGTTGCTGCTGTGTCTCATCTGAAACTGACTGAATCCATGAAACTGATACTTTATTGCGGAGAAGACGAAACTTTATTGTGGA
TCTGTGATGCAAATGTTGCTTTATTACGGATTGTGTGTGAATAGACTGAAGGAAGCTGGAAGAAACTGTACTCCTCGAAACATGTGATGTTCTCAGTTCCACACCCATTACTAGACGTAGGATTTGCCTTAGCCACAGATAGGATCTGACTTATTATGGATAGAAAGGGAGGCGAAAAGGGAGGTTTATTATGAATGGCT
AACCAATCTTGGGTAGATCAATAACAAGCCATGATGGGAATGGGTAAGTTTATTATGAACGAATTGGTCGTGAGTGTGTGCAAAGTGAAATGATGAAAGTGAATCCTGAAGAAGGGAGGAGCAATGTCTCTACGCATGGCACTGGTGACCCAGTTTTCACCATGGTACATGCCCAGGGCGCCACCGAAGTGGTTTTCACC
GTTGGACGAAATTATTTCTCTTTACTTTTTTCGATTTTTCAATGTTTTTGTGTCACAAGGCACCTGTTTGCCAGGTTTTCACCAGGTAACGATTTTTTTTGTTTTTATAATTTTTTTGTATTTTTGAATTTTTTTGATTTTTTTGTATTTTTAAATTAGGATATTCCAAAGATCTATGTGTAGAACTTGCGAAGGTGCAT
GTTGTTGATAGGATCCTCCAAAGGTTCACCTTCTGTAGTTGAGAGCTGATATGCCCCAGATCCATAGGCTGCTGTAACGATGTAAGGACCAAGCCAGTTTGGTTTGAACTTGCCCTTCTTCTCTCTGTCTTGCTGATTCTTGGGGTTTTCTCTGAGAACCAAGTCACCTACCTCAAATGTACGAGGCTTGACCTTGTGAT
TGTAGCTGCGACTCATTCGTTGTTGGTAAGCCTTGAGATGATTAAAAGCAGTTTGTTTTCGTTCATCCAGTAGTTCTAGTTCTTGTAAGCGAGAGACCCTGTAATCTTCATCAGTGATGATGTTTTGCAAAGAGACCCGTAAAGAAGGTAACTCGACCTCAATAGGCAAGATGGCTTCAGTGCCATAAACAAGTGAATAG
GGTGTAGCTCCTGTAGGTGTGCGGACACTTGTGCGGTAGGCCCAAAGTGCAGGATTGAGTTGGATATGCCAATTACGGCCAGCGTCGTCGACTGTCTTCTTGAGGATTTTAAGAATTGTTTTATTAGACGCCTCAGCTTGGCCATTACCTTGGGGGTAATATGGTGTGGAGAAACGATGGGAAATATGGAAGCGGTCACA
GAGTTCACGAACATCCTGATTTTTGAAGGGATGCCCGTTATCAGTAATAATGGAAACAGGAATACCATATCGGCATATGATATAGTTAAGGATGAAGGTAGCAATCTGTTTTCCAGTGACTTGTGTGAGAGGCACGACTTCAATCCATTTTGTGAAATACTTTGTGGCTATGATAATGAATTTATGACCATTAGAGGAAG
GAGGGTGAATCTTGCCTATGAGATCAAGTCCCCACTGACAAAAGGGCCAAGGAGACGCAAGTGGTTGTAATTCTTGTGCTGGCGCATGTATGAGGTCTCCATGAATTTGACATTGCTTACATTTCTTGACAAACTGATATGAGTCTTTTTCCATATTGGGCTAGTAATATCCAGTCCTAATGAGTTTCTTGGCCAAGGTA
GGACCACTAGCATGTGGACCACATATCCCTTCATGCACTTCACGTAACGCAATCTGAGCTTCGTTGCTTTCTAAACATCTAAGAAGAGTGCCATCTAGACCTCGCTGGTATAGGATATCAGCTAGAATGACATATCAAGAAGATTGGCGAATGAAGGTGCGGCGTTGGTTATTTGATAGATCAGGAGGTAGGATATTGTC
GCGAAGGTATGTGAAGATGGAACCATATAACTGGGATTCGGGACCGACAACACATATCATTTCAGTAGGAGTGATCTCATATGAAGGAACCAAAAGGTTATCCACCAAGAACTCATAGCAGGTCTCATTTTGAGGTAGATCAATCAATGAAGCAATTGTAGCCATGGCATTTGCAGCACGATTTTGTTCCCTTGGTATCT
GCTCAAAATCTATCTTTGTGAAATGTTGTTTCAAATCGTCCACCATTTGCTTGTAAGGCAGTAATTTTTCATCTTTTGTTTGGTAATCATCAGTTGCTTGACGGATGACAAGTTGAGAATCCCCAAAAACACGAAGTTCCTGAATCTTCCACTGAACTGCAATTCATAATCCAGTTGTTAATGCTTCATATTCTGCTATA
TTGTTAGTGCAAGGAAATGATAAGCGGTATGATTTTGGTATAGAATCGCCTTGAGGAGTTATAAAGAGAATACCAGCTCCTGCCCCATGCTGTGTGTATGAGCCGTCAAAATACAGTTGCCATGGCCTTGTATGTGATATTGTTAAAATGGATTCATCTGGAAATTTTGAATTTAGAGAAACATCATCAATCATGGGGGC
ATCTGCTAATTTATCCGCGATGGCTTGTCCTTTTATTGCTTTTCTGTCCACATACTCGATGTCGAATTCACTAAGTATCATTACCCATTTGGCCAGCCGCCCAGTAAGTGTTGCTTTATTGAGGAGGTATTTCAATGGATCTATCCTTGCAACTAACTTAGTCTTATGAGTAAGCATGTAATGTCGTAATTTTTGTGAAG
TAAAGACCACGGCGAGACATGCACACTCGATTGGTGTGTAGTTTAGCTCAGATCCCACCAATGTGTGACTGATATAGTATATGGCTTTTTCCTTGCCTTCAGCAATTTGTTGCGCCAAGAGTGCCCCTATCGCTGTTGGAGTAGCTGATATGTATAGTAGCAAAGGTTGATCTGGAACTGGTGGCATCAGAACTGGCGGA
TTCAAAAGATAATCTTTGAGCGTCTGAAAAGCTTGTTGACAGTTATCATCCCATTTGAATTTGATATTTTTATGTAGCAAGTGTTGAAAAGGATTACACTTATCTGCCAGTTGTGCTATGAATCTTCGAATGGACTGGAGTCTTCCTTGTAAGGATCGAAGTTGACTGATATTTCTGGGTGGTTGCATGTCCAAGATAGC
CTTGACTTTTGCTGGATCAGCTTCGATTCCTCTTTTGGACACAATGAATCCTAGGAGCTTCTCGGAGGTTACTCCAAAGACACATTTCTTGGGGTTTAATCTTACTTTGTATTTTTCCAACCGATCAAAGACGACTGAAAGTATGGCCAAATGTGTATTTTTGTCTACTGATTTACCCAAGAGATCATCAACATAATCTT
CCACAGTTATGTGCATGAGATCATGAAAGATAGTGGTCATTGCTCTTTGATACGTAGCACCTGCATTTTTTAGCCCAAAGGGCATGACATTCCAACAGAAAGTTCCCCAAGGACAAGTGAATGATGTTTTGTGTTGATCTTCGGGTGCGATCCTTATTTGATTATAACCAGAAAATCCATCCATTAATGATAACATTTCG
TGACCTGCCGTGAGATCAACAATCAAGTCAATATTTGGTAATGGGAAGTCATCTTTTGGACAAGCTTTGTTGATGTCTCTGAAATCTGTACATATTCTGATACTGCGATCCGGTTTACTAACAGGTACTAAATTGGAGATCCATTCAGGATAATCAATTGGGCGTATGAATCCGACATCCAATAACTTTTCTAGCTCTGC
TTTGACTAGTAATGCCACTTGTGGATGCATTTTTCTTAATTTCTGTTTCACTGGCTTTGCCCCCGGTTTGACTGTCAAATGATGCATTACCAAATCCGGATCTAGTCCAGGCATATCAGCATATGACCATGCAAAGTTGATTCGTCGTTCCTTGAAGAAACTTATGAACTGTGACCTTTCAGACTCTGTCAATGATTTAG
CCAGGAATAGGTTGTGTGGAACCTCTTCCATACCAATGTTTGTTTTTATAGTCTCCTCTACCAGCATGGATGACTTTTCCTCATACGAGGCTGGGAGAATGTCGAACCTTCCATCTTCGGGTGCCTCAGAGAGGTTTTCGCCCTCAGATACGTCCTTTCTTTTTACTTTTTTGGGATCAGATAGCGCCACAGTGTGGTTT
TCGCCATAAGATCCTTGATTTGCTCTTATTTTCACATTTTTGCGACTGGAAGGTCCGACACCCTCACCAAAATATGCCATGTTGTTGAGTTCTATAGTGTATCCTGCTTTATGGTCTCCAAGGGGAAGATCATCTCGTACGCCGAGATAGTCAATAACAGCTTCATCATTTTGGAATGTGTCAAACTGTGTTGGTCCTTC
ATAATCCCAGTCAATGAGTTGGTGGTGAACAAGGGGAAGGCCTTTAATGTTTTCGGAGTTTGCGGGACTAAGAGTGAAGATGTGATTATATTCGGGTATATCAAGGCAATCGTCGAGATCATCAATGGCACTCTCCTTATCAGTTTCGATCGTGAGCGAATCCAAATTGTCGTCACTACTAGCGCATTCTGGGATAGGTG
TTCTCATCCTACGTGATTTCGACCTAGAACCTTGAGACGAAGACTGTGCGGAATCCTCATGGGTTGTTTCTTGACCAACTCTGAACTTTTTATAAAATTCTTCTTCTTCTGTAGGTTCATCTGGCTCTCTGAATGTCTCAGTGAGCTCATAGTCACTGGAGGATTTGTCTGAACCCCATTCCCATTCGTTGGAATCTGTG
GAATAGCACTTCTCTTGTTGAACTTTGGCAACTTTGATTTGTGATGCCTTTTCTGTCCTTTTAGTATGGATCTTGGAAGTCAGAAAACCAAGTCCCTTCGAGCATTCCCTTTTTACAGTCAATTCAGGTTGTAAGGGCTCCATAATGCCTTCTTTGCGTAACCCAAGAGGGCTTTTTCCATCATACCCGAATTTTTGTAG
AATCTTGAAGCCTTTGCCATATTTCTCACAGGGTATATTGATCTGATCTTGTGTGTCATCTTCAATGTCTTTGTAGAGCATTTTGTATAAACCTTCCTCTTCCAGTTCGCCCCATCTTTGAAAGGTAGTAGGATCCCATTTGAATACCATGATGGATATTTGCTTGTTAGGATGTGGCCTTCCATATTCTTTTGGAGAGC
TCATGACTTGTCATAAATACATGGTCTGATTTAAAGTGTATTCTCCCATGCCTTTGTCCTGAAATTTGCCTTTAAGTTCACCTTGTTTTGATGTCGAAGGTTTCAATGACTCAGGATCAATGTATGCCGAAGAAGGAACAACTTCACGATTACTGGGAATGATGGTCTCAGTATGTGATCTCAAGTTATTGCAATATATG
AACGGATTAGGATCACCGTTAACTGTTACCTCGACTCCGTTGTGAGGAAACTTAATGCATTGATGATATGTCGATGGGACTGCCCTCATTTCATGAATCCAAGGACGTCCTAACAATATATTATAAGTGAGATCCAGATCTAGGACCTGACAAACCACATCCTTTGTGACTGGCCCAATTCTTAGAGGTAAGGTGACTGT
GCCCTTGGATGAGCGTTCTTCATCATCATATGCCTTGATGGTGATTTGATTTGTTGAATTCACAGCTTTATCAGAATATCCCAATTGTTTAATGGTGCTCAATGTACAAATGTTTAGACCAGCTCCTCCATCTATCAGGACTCGCTTTATTCGATGTTTGTGTATGAAGGCTTCAACATGTAATGGTGCATTATGTGGTT
GACTTACGGAGGCATCATCGGCTTCTGTGAATGTGAGGGAATGTGGAATGGAAAGGTATCCCACCATGGCTTGAAACTGGTCCACGTTAAGATCAATAGGAATGGCGGTGTCTCTCAAGATTTTGTCAAGAATAGCTTTATGAGCGGGGGATATGTGTAAAAGCTCAAGGATGGAGATGAGCGCGGGTGTCTTCCCTAAC
TGTTCTACAAGGTCATATTCAGGCTTCGTTGATGAAGAAGCAGTATTTTTAGTGGAGGAACCTGGCAACGTAATTTTACCTCGACGAGTTGTAACATGACATTCAGAGGTAGGTCCGGAAGAAGATCCAACACCTCTTAGGACAATCTTGGGTCTCTGAGGAGGATTCTCAGGGTTTTTGTTCTTGATGGTAATAGTAGA
GATATGATTGTCCATCGAGATATGATTGATAGTTGAATCATAGTTGTAAGGTGCTCTAGTATAGTTGGCCTGATCATCTGTGACTTTGGCTTTTCCCTTGTCATGCTTTGGGAATGGTTCCTTAAACATCTCATGTTCTTGATTGGATGAGTGTCCCTCAATCTCAATATCACCTCTATCAATGAGATCTTGCACAATGT
TCTTCAGTTGATGACAATTTCCCGTCTTATGACCCTTGCTCTTATGAAATTCACAATACTCATCATCATTCCACCAATTTGGTTTGACCTTTGGTTCATATGGAGGAAAATCTGGAACTGTGATCACTTTGTTTGCCACAAGCTTCTTGAAGACTGATTCAAGTGGTTCTCCCAATGGGGTGTACTTCCTTCGTGATCTG
GAAGTTGTTTGAGTATTTACTTGATTGTTTGTAGAACTTGATCCTGAAAAGATGAATTTAGGTCGCACTGTGTTGGCATCAACAACACCATCATTGACTGTGTTCTTGTTTTTATTCCAAAATCTTGGCTTGTCTTTTCCTTTAAAGTCATCTTTGTTTTCCTTAAATATCTTAATGACTCCTTGTTCAATTAGGACCTT
TTCTGTTGCTAAGCCTTTTTCGATAACGTCCTTGAAGGTAGACAAACAAGCTTTCCTTAAGTCATAACCAATCTCTTTGTTAACATTTTGGGTGAACATCTCTACCATTTGTTTTTGTGGAATCTCACAAGAGCATCTGCTGCCTAGACTTCTCCATCTTTGTAAAAATGATGCAAAAGATTCTCCCTCTTTTTGCTTGG
TGTTGCACAAAGTAGTGACTAATATGTCTGTCTCTATATTGTAGGAGAAATGTTGAATAAATGCTTCTGCTAGGTCACCCCATGACTTAATACCAGGTGGAAGTTGGGAGAACCATTCCATAGCTTGATCACCTAAGCTTTGTGGGAATAATCTCATCAAATATGTCTCTTCTGCTGCTACCTCAATGCAAGCTGTGAAA
ATTTGTCTTATGTGTGCCTTAGGATCCCCTTTTCCTCTATACTTATCAAATTTAGGCGTCACAAAGTGTGTAGGAAAAGGAGGCATTGGAATGCTCTTGTCAAATGGATAAGGACATATGTCTCTCATTGTGTATGTTGGCTGCGGTGTATTTATGTCCTCCATTTTCTTTTGTAAGTCCCTGATTTGTTGCTCCAAATT
GCTCTTAGGTGGAGATTGACTTCTTGGACCATACCCCATGCTTGAGGCACCAATTGGAGGAGGTGCATGTTGCATATATGGATGATATTGATCATACACATGTTCATATGGAGGAGGTCTGTAATGATGTTGCATATATGGACCACTTGGTATAGATTCATGTTGAGGAACACCATATCTATTTTGTGCATGTATACCAT
ACTCTACAGGCATGTCATGTTCTATTGTATTGCCCCCAAATTTGACACGGGGTTTTCTTGTGTCCAAATTTTGAGCATGCCTTTGAATGTCCAATTGTTTTGGTTGATCCATAGCTTGAGCATATCTATCTGCATAAGACTTCCATAATGGTCTGCGAAGGTAAGTATCATATGTTTGACCGTGTGTATGTGGGACTTCT
GGTTTTTGAAGCAAAGCTGATGGTGATTCAGGTACCATGTGTGGTTCTCTATTTCCTCCACTATTAGGTCTCCTTTGATCCATATTGGAGTGAGGTTGTTGCAAAGGTCTATGTTCCATTATTTGAGACATGTCAAAATCATGAGGTATCTTGGCTCCACTTTGTGCCATCATGTGTAAGAAGTATTGTCTATCTCTCCT
CATTATTTCCTCAACCAATCGATTGAAATGGGGATTCATAATGGATTCTTCCACATCTGCTGAATGTACTGAAAAGTTGTCCACATTGTCATTTTGTGTAGCATTGTTGTTTATAGTGTCCATGTTCTCAACATTTGGATTGTTTCTATAGGCATCCATGTCAGGTAATGTAGTATGATCAGAATTGAAAAAGATATCAT
TGTCATACTCATAAGAACTCATGTTTGCAGACTCTTGAGCCTCTTTAGTTTCTCTCCTAGATTTTTGAAGACGGGTTTCAACCATGAACTAGGTATTGACCAAGATGTGAGAGACTAGATGAAAAATGGAAAGAGTATGGAAGACCAAGAGTTGGATGAAATGTAAATGAATCTGAGGTGTACTTGCAATGTCCAAAGTG
TAAGACCAAGTATGTATGTAGTAGAGTAGGTGTGACTTCCAAAGAGAGGATAGTTTCTCTTGATGAGGTAAGTTGACCTTGACTCTAAGTAAGACCAAATGAGACCCAAAGGTAAGAAACCTTGATGAGGGACCACTTAGCAAAGTGTTGTTGTATGTAGTATGTTGACAAAGTATGATGAGGACAAGCAAGTGACCTTT
TGACTCAAGTTTAGACAAGTATGAATGTAAAATGACATGTGAAGCAATGATGGACTATGTGAGACCCAAAAACAGGTTGAATGCTAGATGAAACCTGAAGAAACAACCTAGGAAGCTCAAGTATTCCGAAACTGATTTCTTTTGTTTGCTGGACTGTGAAATTTTCTTGCAATTTTTGAACACAGACGCGCCTGTATACT
GCACAGACGCGGTTATCTGACGCAAACGTGTTTCTATTCAACACAGATGTTGTTATAAACACAGACGCTATTCTGCCCTTCACAGACACGTTTATATGACCCAGACGCGGTTAAAACAGACACAGACGCGTTTCTGTAAAATTTGTGTAATTTTTCCAATCTGTGAAGTCGTTTTGTTGTGACCAAATCTGACTGTTTGA
CTATTTTTCGTGACAAGAGGACACAATGTTGATGAGGACTCAATGTTTGCAAGTGTTTAGACTTCAAAATGACTCCAAGAAAGTGTGTTGTTTGATGTAAAATTGTTTTGCATACACTTGAAGACACAAAAGACACAATGTTTTGCTGTTTGGTCTTGAATGTTTGAATGTTTAAAATAAGTCAAGCACAATTCTTATGG
CTGGCCAAGACAATAGTTGTTGATCCCACATAGGGTTTTACCCCCGAGGCTACGCTATTCAGAGCAGATACTTAGATGCTTGACCTCACTGGCTCCACCCTCGGCACTCACTTCTCGGGTCAGCCAAGCATCAGTCCCCATGAAAACTCCCCATGGCGAACTTTGTATCTCTACTAAGAACCGTATGTGTGTGGGCCGCT
ACCAGAGGTTCGACCTCCTGCCCCAACAACTAGAAGGATTTGGGCTTCTAAAACAAAATGGTGCTAGTAAGGGCATCCGCTCGTGTGGCCATACATGAGGCACTTTCAGCTCTGTAAATACAGAAGGCTCCCAGCCGGTAGGGGTTACGCCCTACAAATGATCAAATAAATTTGATCAAACGGGTTTATGGGGAGACATA
GTGTCGGTATGAACTAATCAGCACACGTTATTCATAGTTTTCACCATGAATACATTTGATTATAGTGGTTCGGAAGAGGTGGGTTTTCCTCGCTACCACTTGGGTCGTTCTCTTCTCACTAGTAGTCCTAATGACCACACGGGAAGACAGGCCCTCTAAAGATTAAACAAAAAGAGCCTATTGCTCAAGACACAAAAGAC
AATGATTCAATATTAGTGCACCAATGGAAGTGTTTGCTATTCTATGAAAACAAAGCACACAACAAAAATTCAAAACCCTAGCCAAGGACCTGCAACAAAATTTGTTAGTAGTTTGGGTTGTTTGACATAATCACCCCTTCCTGCAAACACACAAGTTAGGTACATTTTAGAAACCCAAAAGACTTTGTGACATAGGGGCC
TTCAACAAAATGTTTTGCTTCCAAGACAAGCTGCACCAATTTAGTTAGCTAGATCTGAAAGTGTTAGTCCAAAAATAAACCAGATCTGAAACCCTAAGTACAAAATCCGAAAATTGAATCAATGAAAACTTCAAAATTTTGAAACAGTAAATACACAGACGCTGTTACCCTCAACACAGACGCGGTTCTGTGATGCACAG
ACGCGCCTAAAAATCACAGACACTCCTTTCCGACACGGACGCGGGTAGAAATAACACAGACGCGTTTCTGTAACACAGACGCTCCTTTCGGAAACCTGCAAAATAAAATTTGTCGAAAACACAAACGCGATTCCAGATCCCGCAAACGCGCCAGAAAATCAAAGACGCGTTCCGAAAGTTCACAGACGCGGAAAAAAACT
AAAATGTTGTCGAAAAATGTCCGATCTGCAACTTCAAAAACGCAAAATCTGCAACAAGGAGGTTAGATGCAAAGGGACAAGAGTCCCACCGGGCGTGCCAAAATGTATATGGTGAAAATGGATACAATAATAACAAAATTGAAAGGCTAAATGAATTCACCCACAAAACCCTAGCCTAACAACAACAAAGATCCACCATA
ACATATGAAGATTACCTAAGACAATGTGAATAAAACAAAATCACAAAGATTATACCATCACATGTCCAATAGGGTTTTGATCTCCATTCTTCCTATCTTCATTGATCTTGCTTGATATATTTGCTCTCAGATTTTATGTGCACAAGAGCTCAACAAAGAACGGAATGTGGTTGCAAGTAGGATCGTAGTGTAGTCAAAAT
GATCATTAGGGTTTGATAATGAAGGAAGCATCTCCTTAAATAGAAGACACAATATGAAATGGAGGGATAAGATTGAGAGGTGTAAAAAGGAGGTCGGCTAGGATTAGAGGGTAGGTAGAAGAAATAATAAAATAATGAAAGAGGTAGGTAGTGTAGGAATTAAGAGATGAATGACATGTGTCATGTGTAGAAAAAGATAA
TGAATTAATTAAATAAATAAAGATTTATTTAATTAATGGAAGAAATGAGATCAATTAAATAAATAAAATATTTATTTAATTTAAGAAAAGGATAATTTAAATAAATAAATGTATTTATTTAAATGAGAAATAAGGCTAGAAGAGGATAAATGAATTAATTAAATAAATAAAGATTTATTTAATTAATAGAAGAATTAGGC
TTAAATAATTAAATAAATAAAATATTTATTTAATTAGAGTGGACAATTTTGAGTGTCTACACATTTTGGTACAACATTAAGGGTACAAGGTCTTATTGGGTGAAACATTGAGTTGAATTAACTCACCTCTTGCATCAAATTGGAACACCAACAATTTTCTTTACTTTAAGTGCAGCAAATATGTATTGGCCAAATTTACA
TGCATTAATATCGGGGACACAATGACAACAAAATATTGTTGACTACCCACATATTGTGGCATATTACATAAATGCATGATATACAATGTTTCGGAAGGAAATACTACAAAAGGGAATGAAGTTAAAAGATTATTGGTCAAGATATGAATGACAACATAGAAGATCGCCACATATGCATATATTCATATGGTTAGAGGGAG
AACCTAACATAAACGCCCTTAATTGGGGAAATGATTATGCAATAAAAAATGCTCAAAAATACTTTGATTATATTGTCCATGCATGGAACCACGAGGAGATCCACATTAATGAAACATATACGAATGATACTAATTTTTAGTTGTATATTCATTTCAAAAATATATTATACTTAAAAGATTGTATTTCAATCAATGAAATA
TGTTATATCATCAATGGTACATGTCTTACAAAATTTTACACAACATCCATGACTTTGAAATACACAACAACTAAACTAGATAGACTTATCACGTGACTATGGAGAGTTGCTCAATTGTGTTGAATGCCATACAATGAGTAAAGAGCCTGGTGCTTGCCTTCTTAAAAAAGGAAGAAGAATGGTTTGTAGGAAAAATATTT
ATAGATTCAAGCATTTTATACTAATTAGTAATTAAAATGTTTGTATAAGTGAACAATCCAATCTTTGCTTGTAGGTATAATTCACCATGGCCATTACACCTAGATGGATCACAATTATTTGAAGACCTAGCCATAGGAGATAAAGTATTTGAACCCGCAAGAAATTATGGTTGAGTAAACACACTTAATCATAACATACT
TTAGTTATGGAGAGAAAATGTAGATTGGCAACCAATTTTTTCAAGACATGTTGTAATGAATTATATTGCAAAGTATGCATCAAAAGCATAAAAGAGTTCAGAAACTTATCGTCAAATGTTGATATGACTTGCAAATATTGAAAAACTAGATGCAACAACCTCAAGAGCATATAGAAGACTTCTGCCAAAAACCCTCATTA
AGAAGGACATTGGCTAGCACAAGCAACATGTCATATGTTTTTAGAGTTGCCATGTTGGTAGAAAGTAGTATCTAGTATTTGTTACTTCAAATGTTTCAAGAGAGGTGTTCAAGCCATTGATTAAGAAAAGAAGAAATGATGATGAAGGTCACTTAAAACATTTCATTGAAGGATACATGGATAGATCATATGTAATGAAA
AGTGTAAAGTGTCACACTTATAGAAACAACTAGATCTTTGATTTATAATTCCAAGCAAAAAAGGAAAGCAGAGGAAGAAAGAATGAAATCATTGGAAACATTATATTTTGATGTGATGTGTACATTGTTCAAGTGAACTCTTCTATTAAAATTAAGATTAAATTTTTGGTTTAGTTTGCAAATTCATTATGAATCTGTAT
TGTACTTTTGAATGAATATGATAGGCGTCATGATTTGCAAAGCATAATAATGCTTTATTTAAATAAAAAATATGATAAATTAATACTTTACATGTTGTGTTGCAGATGCTACTAGCTTTGATATCTTAATACATGTATCTAAACTATGTCAAGAGATATTAGTCTTGAGGTGCCTATCTATTCTCAATAATAATTTAAAA
TAGGTGCCTTCACAGGGGCTTCACTAGTTGAGAAATATTATGTCACATGTGTTCATATCGGGGGGTTTAATATCCAAAAAATGAGGGTACAATATATTTCTCCCGAAAAGCCGCAGTCCTCTCTGGCGTCATCGTCCCAGTTGACTAATTTAAATTCGGAGTGTGTTTCATGAGTGACTACTTAATGGCATCAGTAAATT
AATCCGTTCATTAATGATGCCTGCCCATAGAATTGTAGGGGTGAAAATATGGGGGTTTTTAATTCAGGCTATGAAAAAATACAATATTTGTCAAAAATAGGGGGCTTTTAATTCAAGCTATGTATTGGGAGGGGGTGAAGAAAAACCTTGAGTATAGGGAAATACTTTTTGAAAATAGGGGGATTCTTTAGTATGCCATG
AACGCACATGATATAACCCAGGTTCACTAAGTGAAGCCCTTATGGGCGCTTTGAGATTGATATCTCTCGATGTATTTTAGATTGATGTATTAAAATATCTAAGCTAGTTATATACTAATAAATACACAATACATTAAATACAATCCAAAAATAAAGTTTGGATTATGATTAAGTTAGATTTATGTTTAAAGTTGGTGTTA
TGTTAGACTTAGGTTAAATATGTTAAGTTTCAATTAGAGATATGATTAGATTTAAGATTAAATTAGGGCTAGATTTAAGATTTTTATATTTTAATTATTATATTATTAATTTATTATAAATGTATTAATGTATAGGTTTTTATATATTATTATTATTATGTTGCTATTTTTTAATTTGTTATTACAAATATTATTACTAT
ATTGTTAATAATATATATTTATATATATTTTTTGATTGGTAATGGGCCGAAGTTGATAAGGTGTACGTACCCTACCTCCTTGTGAGATTTGAACTTGTGACCTCTCTTTCAAGAGCACAAGTTCTCCACCATAGACCAACTCAGGGTGTATGTTAATAATATCATTTTATTATCAATTTTTTATATTATTAAATTGCATG
AGGTAACTAAAATAATATTATTAATTTATATTTTTTATATGTTTATTTATTTATATAAAGCTTTAAAAGTTTTAGATGTCGATTCTAAATAACTTGTTAAATAATTTTTTTATAGAATCAATGCAAGGAACATGGTGTCAAAGGTGCAAAGGCGGGTGGAGGGATAAGGTGTGACACAAAGCAATGAGAAGTGGAGGCGA
TGTGGAGAGATAAGGTGTGATGGTTGGAGACAAAGATAAGGGGTTGAAAAAAGGAAATGGAGAGATAAGGAGGTAGAGCGGGTGTGGAGAGATAGGAGGAGACCTTGCTGTGGCATGGAGATAAAATCAAAGCAAGGAATAGGGCATCAAAGGTGCCAAAGGTGGGTGGATAGATAAGGTGTGGCACAAAGCAATAAGGA
CTGGAGGTTTTGTGGAAAGATAAGGTGTGAAGGTCGAAGATAGAGAGATAAGGGGTGAAAAAAGGAAGTATGATTACAACAAGAGACAAATCAAGGAGGTGTTATTAATACCTCAAAAGAATTGTAACCACAAGGATGGGGTACCCCTACTAGTTCATAGCTCTAGTCAAAAGTGATTATCGACCAAAAAATTATAAAAA
TAAATTAATAAGAGGCAAATCAAGGAGGTGTTATTAATACCTCAAAAGAATTGTAACCGTAGGGATGTGGTACCCCAACTAGTTCACAGCTCCAGTCAAAAGCGATTATCGACCAAAAAAATTATAAAAATAAATTAATACTAACTTCATTTGATTTCCAGATTCCATGATTTTAATGTGCATAGCTTTTGGAATCAATT
GTCTGATTTTTTTATTCAAACACCATGATCCTCATTAGAAGGAAGAGAACAATACCATCAAGGTAAAAAAATTACACAATTGAATTTAAAGCTATGTATATTAAAATAAATTAATAAACTAAATATAGGCCACTCACTTAGACATCTACATTTAAGAGTCATGACTTACAATTGTACTTTCCATTATTGCACTTTTAAGA
GTCATGGCTTACAATTATTGATTTTTTTTATCGAGTAAAATATAAATAAATTTTATTTAATTCTAGATATAGATTGTTTTAATCTTTTTAAAATATTAAAATGAAATTTTAAAAAAATAATTTGTTATTTATAATTATTAATTATATTTTTAAAATTTCTTTTTTAAAATTATCATATAATATTTTTTCCATATATAATA
AAATATATGCTGTAAAAATTATTAAAGTTTCTTATATAGATTATACTTAAAAATATATATACTAATTTTAAATGAAAAGAGAAACCAAATTTATCCCTACGGTCCAAAAAAAAATAAAAATTACCCCTATGGTTACACATACCTACTAGTCATAGCTAAATACCACAATACGGTCCTCAAAGGGCTCCATAAAGCCCATT
TAACATAGACATTGGGCAATAAAATTAGATACCCTTATTCCGCATAAGCCAAAACAACCATCTCCCCTTCAACGTGGGCACACGGGTTTAGATGATAAAGAAAACCAAATGGAACTAACAATTTGTGTTTCATGTTCAGCAGGCTGTTTGCTGGAGAGCAGAGCTTTTCCAATAATACATTCCTACAAAATCTTGAGAGG
AAGATTCAGTGGAGCATAGCTTTAGTGGAGAATAAGATTCAGCGGTTTTATTTTGAAGTATTTTAAGGTATGCTGCCCTGCAAACGTTTTTTCTACTTTTTTTCCCTTCTATGGTTTCTCTTTGAGTTGTTTAAATGGCTGAACACAATTTATGGTCTTATTATTGACAACCCCATTTAGTTAAATCTATATAAAGTCTA
TCAAGAAAAACCCCCAGGAAAACCCATTTAGTTAAATTTATATGAAATCCATCAAGAAAATCCTACATTTAAAACTCATTTAGTAAAATTTGTATAAAACCCATCAAGAAGACTCCACATGAAGATTGTGGGTAACCATAACCAGTGGCCTTACTATCATTATCATTGACAGGAGAGCAATTCACTGTTTTAGCAATGGC
CACGGAGTTCACCGCACAAGAGCTGAGAGAATACAATGGGTCTGATTCCAGCAAGCCCATCTATGTGGCAATCAAAGGAAGAGTTTTTGATGTTTCTAGGGGCAGGAGTTTCTATGGCCCAGGAGGGTCCTATGCTATGTTTGCAGGCAAGGATGCCAGCAGGGCACTGGCCAAGATGTCTAAGAGCGAAGAAGACATCT
GTGCATCTCTGGATGGCTTGACAGAGAAAGAAATTGGTGTTCTGGAGGACTGGGAGAAGAAGTTTGAGGCTAAGTACCCTGTTGTTGGCCGTGTTGCTTAGA
>CJprpt0009
CCTCCTCCATGAGGTTCTAGAAAATAAAAATAAAACCCTATTGACAAAACATATAAAGAGATCATCTCTAAAGATAGACCCCAAGTCAACCATAACATGAAGTTTCTAGTCCTAAACCATGGTGGGGAAGGGGAAGGAGAGGATGGAGGAACCATTGGAGGGCTCTTCAAACACTCCTAAATATTTCTCTCTCTATTTCT
TTCAATTTGGAAATGTCTCAAGCTATAAAAATGAAAGTAACAAGTCAAAGAATATAGCTATTTTTATGGTGACAATGGATGCCACTAAGTTACTAGCCCAAAAATTCCTAGATAACTAGATCTCTAATGTATGGCATAACAAATGAGCAATACAAGTTTCATTTTGCCACATACTTCAAAAGGGGATTTTCTTTCATTTA
CTTAGGAATCGCGAAATGTAAAAAATAGTTACATCAAAATAGTTCTAGAATGTTGGAAAATGCATTTTCCATGCCCTATCTTGGACACTCGGAGCTATAAATGAAGAAATTATTTCCTTATTATGCCCTATATAGATCACAATTAGGAATGTACCTCCCTTTTGTGGAGATTTTCTTCCAGAGTTAAAATGGATTATTTT
GGTAATATGCTCAGAGTGGATAAGGCCAACACAACCCTCCCACATATGAATGCTACAATCTTGATTTCCCTCTCACTAGGGGTATAAATTCCTATCTCTCTTGAGATTAATCTTATTAAGGGAACCCACACTTGTAAAATTGAACTTTTAGGTTGGATTAACACTTGTTATTTGTGTCAAAAAGAGGGTCATATACAGGG
GAAATATCCTATGATCCTCAATAGAAGAAACCAAGCTAAGGGAAAAGGTAACAATGAGCTTCTGAGTAATAAAAATAATTAATAACAACAACCCATTTGGGTCTGGATCTCATTATAAATCTCTAGTTTTTGTATTAGATAACCATAATCATAATAGATCATTGGACCTAAAAAGTACTTCTATATCTCAGAATAATACT
CAATCCAATACTATGAATACTATGTCTAGGAACGATACTTAATCCAATACTCTTGTCTAATAAGGATCCTATGTATTATAGAGATTTCAAGCTTACTAATAAGTTTTTTAAACATGTCAGCATTAACAATAATAATGCCAACAACATAATCTCTTCCACCAAAGAGTTATCTAATCCTAAAGGCACAAAGGGGTTTGTTA
GAGCACTAAAAGATAATACCCCTTTTGATTGGGTGCTTAAAAAAAAATAGTGTCTTGAATAAGACATCCAACGACCCTGATAATAAGTAGATTCTTGAGGATCTTGGTATGAAGAAGTCCCTTGGATCTGATGTAAATGAACTTAGTGTCAACCTTCCTAATGTTGGTTCGATTAAAAGGAATGCTCAGCAAATATTTTT
GGAGAGAATTACTGTAAACATTGCTAGAAACAAAAATTGAACCCATTCTTAGAAGTATGTTGATTCTAAAAGAAATGTCTCTAGTTACACTATTAAAGGCTTTAATGACAATTGTAGCAATAAAAAGCTAAATGAAAATGATAACCTTAATGAAAACCATTGCAACATCCAAAATGGTATTGATACTACTGCTAACCATA
ATCATAACTGTAAAAAGAAGTTAAATGAGAACCCACTCGTAGAGACTAACAATTACAACAAAAACATAATCAAATCTAGTTAAGGAAATGGTGTTTGAGGTTTAAGTTAAACACTAGATTTTTAGCAATCTCATTGGAAGTATTAGGAATTTTGATCCCCATCCCCTAATTGGTGTTGAGAAAATAATTTTAATTGTGTC
AAAAAGTGTCGGTCATACACATGCATGGTATGGTCCTAAAATAGCCATTTTTAAAACATAGTTTTTAGAAATCCATTCAAAAGTTTATTTTTTATTATGTGGGTATTAAAATAAATTACATATTTGGAAAGTAGACTCAAAGGGATATCTTTTATGTTGCTGACTCTTTCCAAGATTCAATCTCCAAGTGTTTCAAAATT
TAATCTCAAATGAGACCAAACCTGAAAAATCAAGGAAAACGCTTCCACTTTTTGGCCAAAAAGTGGACTCATCTTCTTTCAGTGACCCGACAAGGATGCTATTGAAAGATGGAATAACAATGCAAATGGCTAGAAGATTTTATTCAAAACAACTGGAAAAAAGAAAGCAATGGATAGGAGGAAAGAAGAAAAAAAAATTG
CAAGGAAAGCTACTTGTTTTAGATAATCAAGTTTAAATAGATCCCTACAATGAGGAGTTGTGTGAGGATCTTGTTACTACAAAAAAAATTCCTTAAGAAATATTCAAGTACATATGATTTAGGGTCTAAAATGTAGAACCAAACTTAACTGGTTGATTAACATAGAGAAAGGTACTAAATTTTTCTTATGGTACTTAAAT
GAGAGGGGAAAAAGAACACATTGATAAGATATGGCATGGGGATAACTTTCTTATTGAGCAAGGGAACATTAAAAGACAATTCTACCTATTCTATAAAGACTTTTTTTACTTTTGAAGACAATATAATTGAAAGTGATAGATTAAGAGAGAAGATCAGATAAAAGATCCCTAAGAAAATTGAAGAGGAAGATGTTGGTAAA
TTAGCTAATACCATTACTATTGAGGAGATTAGAAAAAGAATAATGAACCTCAATAATGATAATACCCAAGAGGGTATGAATTGGGTATTGAATTTTATAAGAATAATATACACCTTGATATGTGATGATTTGTTGTAAGTTTATAAAGAAGCCATCAAAAAAGGGTCCTTGGGGTCTAATATCCAGAATGAAATCATTAA
ATTTCTCCCTAAAGAAGGGGATAAAATACTTATTAAAAATTGGACCAATAACACTACTAAATGTCTCCTATAATATTTTGGTTAAGATCTTAGTTACAAGGCTGATAAATGTATCGCAAAAGATTATTAACATCATAGTTTGTATTCATTGAAGGTAGATACATCTTAGAAAACTTGATCTTCATTTGGGAAGCTATCAA
TTGGGCTAAATACTCAAAACAAAATCTAGCAATGCTCCTAGATTTTGAGAAGGCTTATGACAAGGTGGAATGACCCTTCAACAAAATGACCTTGAATGCTTTTGGATTCCCATAACATATTTGTAAGATGGTTAATATTTTGTAGAATGTTGTTGTGGTCCAAGTAGATGTGAATGAGTTACTTTCAGAGGTTCTTGTAC
TAGGAATATCAATAAGGAAAGGATTCTCATTGACTCCCATTTTTTCATAATTTCCTCCGATGCACTACACTATCCTAAGAAGCGCAATCAAGTCTCCTAAAATTAAAGGTATTGTTCTTCCTAACAATAGTGAGGTTATGAACATTCAATTTGTAGATGACATTACAATTTTTGTGGATCTAGAAGGAAATGAGGATAAC
ATGATGGAAAAAATTGAAGTCTTTTGCAAAGCTTTGAGTGCTAGAGTTTAATAGGTTACATCTATTATTCTTGGTTGGAATGATAGCCTCCCTAGCTAGCTACAAAAGTATATAGTTTTCAATGGGGTGTCCTAAAAACAAGATACTTGGGGATTCCCTTTGCAATCAACCCCAATATTAGATATATGTGGACATGGATT
AAAACTAAAATTGAGAATAATATTGATAGAACGAACAACCAATATCTTTCTCTAGTTGGTAAAATTCAAGTCCGTCTTAAGATCCTATACCTTGTACTATGCCTCAATATGGTTATTTGGTAGCTATCGAATTAATGAAATTAAAAAGAAAATCAAATGCTTCCTTTGATCTGATGGGAAAGGAAATAGAAAGAAACACT
TAGTTAAATGGGATTGGTGTTGTAAAGAAAAGCTACAAGAAGGAATGTGCCTTAAGGATCTAAAAAAATATAGAATTGCCTTCACTACTAAGTGGATCATCAATCTTTGGAAGAGGAAGAAACATAGAAGATTTTGGTAAGGAACAATGTATACAACTTGCAATTCCTTTAAAACAAGGAAAAACATGGAGGAATTTTTC
CTTCTATGACCTTCTTACTAGTAGATATCTTGTTGCCCATGCAAGCTCTGTAGTATTCAAGATCCTTTGGAAAGCTTGAGAGATGGTTACAACAAAGGTAAGAAGGGATCAACATGTTGAAATATCCACCAAGTATATTTTTGCACATAGATCTATTTGGTGGAATCGAGAACATAGAGGCAAACCTCTTACACTTTTGC
AAGGATGGTCAACCAGAAGATAGGACCAAAAAGACATCAAATTATTTAGTCATACTTTCCATAATGTCACATTGAAATATTGGACTTCACTTTAAAGTTCTTACTTTAATCTTCCCTCTACCCAATTGAGAACATACTCCATCATGAGAAATTCTTGTAAGGATCTTCCCTTCCCTATTAATTGTGTGATATATATATAT
ATATGGTTGCTTAAAAATGTTTTAAATGGGAAGATGGTTCTATGTTGAACAATGCTAAAGTTAAAAACTATATATAACTCCTTATCTAATGATGACTCTATGTTTGAATACCTTGACCACTGCTAGAATATTAGGCTCAATATCAAACAATGACTAAATAATTTCAAGAGAATATGGTCTAACATTTTGGAGCCTAAAAA
GGCTTGTTTTAGATGGTTGCTTTTACTACAGAAACTTCCATATAAAACAAAGAACAATGATATTGAAATATGTTGTCTATGTAAGAAATTTGAATCATTACATCATTTTTATTTTGAATGCCTGTATGTTAAAGAGGTATAGAACATATTTTGTTAAAGTATTAAGTGTTGGAGCAACTACAAAAGCAATTGTTTAGTTG
AAATAGTCAATCTAATTTCAATTATAATTGAAACTTAAAAATATATGCATTGTAGGTTAAAATTATATGTATTGTAATTTGATTTTAATTTTGAGTTTGAAAAATAAGATTGTATTAGAAATAGTAAGATATATTATAATATTATCTAATCCTATTCCACTTGATATAATAATAAATTACATGAGGATAACCCTAATCTA
GCTTTAAATACAATTTTAATAATATAATAAATAAAATATTGTTATTTGAGATATTATATTATTTGTATTGTTATAAAAATAATCTTTTTTTTTTTTTGATCGGAAATTGGCCGAAGCTTGAATAGCTTTTGACTGGATCTATGAACCAGTGGGGACACGGTAGGGGGCCCCATCCCCATTACATATCTTTGAATTATTAT
TATTATTGTTATATTTGATTAGATTGACCCCAAGACCTTCCCCATCCTATGGAAGGCCAAGAGTCACAACTTAGAATTCCACTTCAGATGTCCCTATTGGGAATTGAACTTGGGTCTCCACAATGAGACCCCAGTGTTTTAACCAGTTAAGCTCAACCTCTTGGACAAAAAAAAAATCTTATTTTATTAAATAAGTTTTA
AAAGGTTTAGATTAAGTTTAATTTATTAAATTTATTACGCTGAGAGACATAACCTACAGTGGCAGCATGAGGTGGATTGTAATGTCATGACCGTGTTAAAAAAAATGTTAATTTCAAAAAATAAAAAGATGACAACATAACTATTTAATTAAATTTGAACCATTTTCATTCAAAATAAACATATAAGTAGAGAGTGAAAA
ATAATGGTTAATGCATAACTTTCAAAATAATTATTTTGGACAACAAAATAAAAGTGCAAAGAGGAGGGATAAATTATCGAAGTTCAGGTCAAATTTGAGAAAAGGACAAATAAATGACCCAAGACAAGTTATATTTTATAGCATTAAATAGTAATCAAGTTTTGATTGTTGTTTATTTATTAATGTAATATTCTACTTTA
ACAATTTGATACTAAAATAAAATACTTATTAGTAAATAGAATTTATGTATCCATATAATAGTTTTTAGTAACTAGCTTAGATATCTTAATTCTATCTAAAATTCACCAAAAAATATCAGTCTCGAGATGCCTATTTTAAATTGTTATTGAGAATGGATACGTGCCTCGAGACTGATATATCTCAACATATTTAAGATAGA
TGTATTAAGATGTCTAAGCTAGTAACATCCACAACATGACATGTAAAGTATTAATTTATCACATTTTTTATTAAATTAAAGCATTATTATGCTTTGCAAATCATGATGCCTATCATATTCATTCAAGGTACAATAGAAATTTATAATGAATTCATCTTTTTAACCAAAAATTTAATCTCAATTTTAATAAAAATATTTAC
TTGAACAATGTATTCATTACATAAAAATATTATGTATCCAAATATTTGAGTCTTTCTTCCTTTACTTTCCCTTTTTTGTTTGGAATTATAAGTCCAAGATATAGCTACATCTATAAGATGTGACACTTTTCATTGCATATGGTTTATCCATGTATCCTTCAATGAAATGTTTTAATTGACTTTCTGATGAAATGGCTTTG
GTAACCGATAGACAACTAAGGGGGAGGGTGAATCAGTTGTCTCACAAAAGTACACAATTTAAAATTATTCTCAAATCTGATTATACAACGTGAAAGCATAAATCAACAACAAAAATAACACCAATATTTGTAACATGGAAAACCCAATCAAGGGAAAAACCATGGTGGAAACCTACCCACAATATGATGATACTCTATTA
GAAGTATATGAAATATTACAATAGGGAGTGCACATGCGTTCAGGCACACTACCTAGAGCTCACTGCTAAAAAACAACAAGGGCTACAACTCTGGGAAAGACTCACTATCTTACAAACATATTCAGATTACATTCGGAAGATCATGAACCGAAGAACAAAAGAAATAGCATCTCCTAATGCCTAGTTATAGTTTCGATGGT
TAGGCACATAACAAATTCATTCTTTTCACATTTCTTCTTTGCCTCTAAAAGATGTATACATTCAGTGCACATACATTCTGATTCTCATCCATAAATATACACAATTATAAATATATTACATTTATTTATACATGACATTAATCTCATCAAGGTCGGCTCAACACCCATCACCTAATTACAAAAATATAACCACAACGCAC
ACTACAAAATCAAATCCGGACCAAGCAATGTCGACCAAGATATAGCACATACCCATATCTCACACCTCGAATATGAAACACCTCCAAGAATTATGCATCAAACATTCGTGACATGCTACAACCACCTGGTCGACCACAAATATGAAGAACAACAACACACTAGAGAAAATCATCAATCACTTGCACAATGATTAATGCAG
ACCACCATCAAAAAAGGCACATGATCCAAAAACATCCACAAGCACCATGAATCACCATTGCAACATCCACAACAACTCAAATTACTTGAATCATATCATCATCATACCGAACTTCAAGAACACTAACTAGAATGACTATCAACCTAGAAAAATAACTTGTGGAGATCCAAGCCACGAACCACTTGAATTAAAGACACCCA
TCAACATCCCAAACACTTCCCCAAATTCACAAAACAACATATTACAATGCAAAGAAATACAGATCAAAATACTGAACACTATCACCATTGAACAATAGAAAAACCGGGCAACAACACAGATATCCATAACTCACTCAAATCTTCATACGGGCCTCTAAAAAGTATACCGAATCATCTATACACAATCCTCTACAAACCCT
TTAATCCGCAAAATCTAATCATCACCATGCATAACAAATCAACACTCTGAACTTCACTGCATCAATGTCACAGTCAGGGAAATATATTGACATCAATGACAACACATATCTCAGATATCATCAAAGCACATATTTGCAACGTACTAACAAAAATATCCAACAATATCCCCAAACATCCAACACTTTAATCTTCATTTTCT
TCATTTTTTTAACAATGGCTTGAACACCTCTCTTGAAACATTTAAAGTAACTTATACTCTACTACTTTCTATCAATGGCAACTCTAATAACATATGATTTGTTGCTTGTGCTCCAATGTCCTTCTCAATGAGGGTTTTTGTTAGAAGTCTCTTGTATGCTTTTGATGTTGCTTCATCTGGGTTTTCAATATTTGCAAGTT
GCATTAACATTTTATGATAAGCTTTTGAACTCTTCTATACTTTTACTGCATACTTTGCAATATAATTCATTACAACATGTCTTGAAAAAATTGGTTGTCAATAGTAAATAAAATTTATGTATCCATGTAATTGTTATTAGTAAACAAAATAGTAAATGATATAGCACAATGTAATACAAAATTTCTACTTTCTATATCCA
TGTAATATACTACTTTAACTATTTCAATTAAGCAACTAAAACAAACATATATTATAATGGATTAGTGTGCTTGATTTATTATTGAAAGGTTATGGGTTCAACTCTCATTGTGATTATCAAAATTACAGTATTTTTCAATCTATTTATTCATTGCTAATTCATTTTATTTCTTTTGATTATCCTTTTACTTATTCATATTA
AGAAATAATTGATTACATAGTACATTGGATTACCATGTTTGACCTATATCCAAAAAGGTTGTGGGTTCAACTCCCATTAAGGTTAGCAAAGTGATATTAATTAATTTAATTTTGTTAGTACTGTTTTATTTATTTTTTATTAAGATAAATGGGTTTTACAAGGACCCAAAACCCAAATCCATCCACAAAATAAACATAGA
AACCAGAGTCAAACCAACCGCTAAACAACAACAGAAATAGGGGATTCACCCCAAAACATAAAACCACAAAACAACAAACCTAAACAAGACACAAAAACAAAAAAAATTAAGAAAGAGATTTCATAAGCTCAACATTCTTCTGGATCACAAGTTATTGTTAATCTCTTGCAGTTCCTCCATAATCAATTGTGAACTACCTT
TTTCCTTATGCTTGCTCCTGGTCCTAGTAAAAGGTCTCATGGACACGTGCACCTCCTAGGTTTTCTTATCCAAATTTATATTTGGGGTTCTCTTGGCTCTAGTTATCTGCTCCTTTTGAATAGAAATTCCATCATTGACTCTTTTGAGTCCCTCGACACTGTTATACATGGATTCCTTGCGAACCTCCACCAAACCCTTA
AGTTTAATTTTCAGCTCTTGTATTTCATTCTCCAACCTGTCTATTTTAGCCTCATGTTTTGTCTTCATAACCTTGATATCTTTTATAATTTCTTGGGACAACTTCAAGAGTTTGTTAGTCTTATTGTGAGCCGGATTCTTAGTGAAGGAATCAATGAGATTCGCAATCCCTTATTCAGGAAATTAATCTCCACAAAAACC
CATCAGAAGCACTTCTCCTGGTTCGTCAATGAATTTCTTAGGAGCTTATCAACATCCATTTCATCATCTTTAGCCTCATTAGGGTCCACATTGAGGGGGATGTCAAGTTTAATTTCATTATCCTCCTTTTCAAGGATCCCCACCTTTTTCCCAATTTTTTGTTTTTTCTAATTATGCGGGCCCAAGATGTGGGGCTGCAA
AATAGGGGATTTCTTTTTTGCAGCCCATCTAGGTGGATTTTTTCTTCTACTACTAGTACCAGGAGTGGTCTTCTGCAAGGGACCCTCATCCTTTGAGGGTTTATAATCTGATTCATCTGACACATGGACATCATTCCAGTCCATAGCCATCCCACCCTCTGCAGTTCATCATACTTCATATCTGAAACATCATGCACCTC
CTAGTTGGCTAAAGACTTAGGTTTTTTCAGAGCTGGGGATGGTTTAATCTCATGAGCTTTAGCATACTCCATGATAAGGAGGATTAAACCCTCATGCAGAATTGAATTATCCTCACTCTTAAAATGCTTTCAAATGGATAGCTCCAGAGAAGATAACAAATAAAACATAATGGAAATTCTTTTGTCATGCCTAAAATGAT
TCAGAATCATGAAATGGTAAGAAAAGATGCTAGAAAAGAAGCCATCAAGGGTTATGTACCTCATTATGAATTCTTCCATGTCTTCTCAGAGACTCTGAAGGTCCAATCGATTGTAGCCACCATTTGGGTTCTTCTTAACCCTTCTTCTTTCACTTTGTTTTTCATAGAAAATTGAGAGGGCTTCTTTCAAGTTCTTCCTT
TCCCTGAAAAATTTCCTACCCTCCATACTGAGTCTAGAAATCTCTACAATAAAGAGTTCATCAATTCTAAACTCTACCACATACACACACAACACCCCATTATCCTAATTGCTCACAAAAAAATCCGTGAGCATATGGTCATGTCCATGAAGTTTTCAAACAAAGGGCTCCATTCCCCCATCTACAACTTCCCTCCAAAC
CTCCTCTTGTTTCTCCCAAAGCTCACACGAGGATGAATCCACTCTGTTCTTGTCTCCCCCCATTAGTTTACTGCCTCTATAAGTCTTTCCGACAACACCAAAACCAAGCTTTAGACAGGTGAAAAACAAACAAAGCCACAAGAATAATCTATAAATTCGCCTTCACTTCTTTCTAAGAGGAGTCCTACACGTGATCTGTC
ATCATTAATGCTCAAGCAAAGAGAGATTTTTGGCATCCTTCCTCACCAACTCACACAACTGGAATGGGAAGGAATCCCCTTCCCGCCACCACTTTTCATCATCTCTAGCCACACCGAGATCAGCCATGTAGTCAGCAGGCATGTTACCCTCCCTCAAAATGTGCAAGATTTTAATAGCCTCGAATTTGGTCATCATTTCA
AAACACTCCTACATTAAATAGTTAATCGTCTAGTTGGGAGGAGATTTTTGTTCAAACAATTTATTATATTTAACGAATCACTCTCCAACCAGACCTTCTTAAATCCTTCATGGCTAGCCATTTTAAGTCCAATTTAGGTCGCATTTGCCTCAACAAAATGGTTTGTCTGGGTGTCCAGTGGGAGTGCCACTGTCGAGATA
AAGTACTATTCTATTTGTTAATTTAGTTTGATGAAATTATATATTTATTAATATTTAGTAATTTATTTAACTATTCTACAAATTGAATGTTAAATATTATTTTATTGTACATGTATATATTTCTCTAAAAAATATAATTTGAAATTTGTATACATTTCAAATTGATAAAATTGCACTTAGTGAACTTACATGCAATTCAG
ATGAAACAAATTTTGGCCAACTGAGTTCTGTTCATATGGAGTTTGATTCAGATGCGAATGAATATGTATTTATGGGTCCAATAATGGAGATGGATGAAAGAAAAATTATTGATCACACTATATCAATAGCCTTTAAACCACCAAATGCTCGAAGAGAGATGAAACCAGTTCATCCATGGGTAAATAGCACTAATGTAGAT
CTTGGATCACTAATTGATTGGCTAGGATATGGAGCATCTCTAGTGAATGATAATGTTATTGAAGGATACTGGATATGGCTTTTCCAACACTATTTATTGATGGACAATGTGATTGAATAGAACCATGACTAAGGAGAGTCCATCTACATGAGTTTGTTAAACATTTATTTTGATATAGAGATCATCATTTTAGATGACAC
CCATGATTTAGATATTATATGATGAATATGATTATGTGACATCTTGTACAAAATTCATCAGCAGTGCTTGTCAAAAAGAGCTTGCAAGACTTGTCAATCACAATCAATGAGTTACAAGAGCATATGGAAAATATCCTTCACTCACATCTACTTGATTTTTTGATACATTTTGTATATGGTGAAAATGGATACAATAATAA
TAGAATTGAAAGGCTAAATGAATTCACCCACAAAACCCTAGCCTAACAACAACAAAGATCCACCATAACATATGAAGATTACCTAAGACAATGTAAATAAAACAAAATCACAAAGATTATACCATCACATGTCCAATAGGGTTTTGATCTCCATTCTTCCTATCTCCATTGATCTTGCTTGATATATTTGCTCTCAGATT
TTATGTGCACAAGAGCTCAACAAAGAATGGAATGTGGTTGCAAGTAGGATCGTAGTGTAGTCAAAATGATCATTAGGGTTTGATAATGAAGGAAGCATCTCCTTAAATAGAAGACACAATATGAAATGGAAGGATAAGATTGAGAGGTGTAAAAAGGAGGTCGGCTAGGATTAGAGGGTAGGTAGAAGAAATAATAAAAT
AATGAAAGAGGTAGGTAGTGTAGGAATTAAGAGATGAATGACGTGTCATGTGTAGAAAAAGATAATGAATTAATTAAATAAATAAAGATTTATTTAATTAATGGAAGAAATGGGATCAATTAAATAAATAAAATATTTATTTAATTTAAGAAAAGGATAATTTAAATAAATAAATGTATTTATTTAAATGAGAAATAAGG
CTAGAAGAGGATAAATGAATTAATTAAATAAATAAAGATTTATTTAATTAATAGAAGAATTAGGCTTAAATAATTAAATAAATAAAATATTTATTTAATTAGAGTGGACAATTTTGAGTGTCTACATTTTGCCCCTCTTTGAGACAATGCGGCTTGTCGCGTTGTTTCAAAGAAGATAAGATGAACTGATACAGAGTTGC
CCCAGTATGGGAATGATATGCCCCCTCGAGAGATTGGATGAAAATGTCTGAAAAGATTGCAGACAATCTCTCGATAAGAAAGAAAGGCTAGAATGGACTGACCGAATAAAGTGACAAAGTCACGGGATGAGGAAGACTGACTCGTGAAATGAAGGCTAAGGCTAGGGTAGGCTATAAGATAGACCACGGGCAAAAGACAT
CCTCATTGTCATCTACACCTTCATGAGATCAAAGTGCAGAGCAAGAAAAGAGCAGCAGCAGTTAGCAGCGATGGCTTTCGTGCACAGATTCGACCGCGTTCGACGATTTCAGAGGCCAGCAGAGGCAGGAGAGCCGGTAAGTACCACCAAACCTCCTCGTACTTTGACGTATTTATTTTTGTCATTAATGCATGCTAGTT
AGAGCAATAAATGCGCTTAGGAATAGGGTACAAAAAAGTCTAAAATTGTGTAACCGCGTCTGCGTCGGTGTCAGGCGCGTCTGTGTCCGACAGGCGCGTCTGTGTCGGTGTCAGGCACGTCTGTGTCTGGAACCGTGTCTATGTCAAATGCGGGCGCGTTTATGTCATGCAGAGGCGTCTGCATAGTATAGTCGCGTTTA
TGCACAGCCTAGGCACGTCTATGTCATACAGGCGCGTCTGTGTTTTTCAGGCGCGCTTGTGCAGTCTATAGGCGCGTTTGTGAGTTAAAAGCGCGTTTATGTTGAAAAAATGTAAGTTTTGGTCTTCGAGGTCAAATCGGCAGTTCTGTGATGAACATACGCTGTCGATTGGATAAGCTGTGGAGAGGATACACTCAAGC
AGGTCCTCTAGGAAGACTAGGATAGATCAAGGCACTTTGTGATGAACAGTGAGTACCAAGATAGAGTACTTTGTGATGAACAGTGACTACCCAAAGTATGAGCAGCACTTTGTGATGAATAGGGAGTGCAAATGTGAGTAACACTTTGTGATGAACAGTGAGTGTCACACACGTAGTACTTTGTGATGAACAGGGAGTAC
TACTAGGATAGAAGCAACACTTTGTGATGAATAGTGAGTGTCACTAGGATAGATAACCATATGCATTTAGATAAAAAGTAGCATTTTGTGATGAACAGTGAATGCCACCATGACTGACATGATTGATTTGCTTGACTGCAGGAGTATTTGCCGATGCTAGAGTCACGGGAGAGATTCCCATCGATGCAGAGGTTGCGACC
TGAGTTGTTGTTTCAGGATAGAGCTGCCATCGAGGAGATGGGTTTGAGACATATATTGTATGTGCCTGAGTTTCGGGCAAACATGGGTTTGCTGACTGCGCTTGCTGAGAGATGGCACTCGGAGACGTGCACCTTCCAATTGCCGATGGGTGAGATGATAGTCACCCTTGAGGATGTCTACAGGATTCTGCGGATACCGA
TTGATAGAGATTTGATTCCATATGATCGTGATGGAGATCGGGAGGCCTTGAGATGGGTGTTCCAGGATCCCGGACTGGAGATGAGGGCAGGACACGTGGCATGGGACACCATGACCGCCACAGGGTTAGCATTGTCGGTCGTGATCGGAGGAGCGATCAGTGGATTTCTATGCCCAGACAGGGCGACACGGGGATTGGCA
GTGGGCTGGGGGGGAGCACTGGAGACACTGGTGACACATCACACCAGATATGCCTGGGGACCATGTGTGTTGGCCCACTTATATTATGAGCTTCACCAGTTTGTATACCATGGGTCAGTGGGATTGGGCTGCGGGGTGACACTACTGCAGGTTTGGGCCTATGAGCATCTGCCGATTACCGATACACTTCAGGGGTAGAG
GTCATGGACGTAGCTTTGTGCATTTGTACGACATGATCACCTCGCAGCCGCGGATTGGCAGGTTGGAGCATTGGCAGCGGGTGCTGGATGATATTGATGTGGTCATATGGAGACCATATCTAGGCTGCGAGGAGTGGGAGGATGACGCAGTGGAGCTGCCATACACCTTCCGGAGCAGGTACCTAATTGGACGGACACCT
TATGTATTAGAGAGGCAGCTTGTGGAAAGGGTATGCAGGCAGTATGGCAGGATCCAGAGGATGCCACGGGGCTCGGGCATGTATGCCCGCACAATCAGAGATCAGGTGCAGTTTGGTCCTTTATTGTCATATGATCAGGCGCTGACACAGCTGGCAGAGATGGTGCCCATACCCTGGGATATGTGGCCAGAGATCGAGGA
CGCCAGGATGGATGCAGAGTATGTATCATATTGGGCAGCGCATCCATTCCCCCGATTGACAGATCCAGGAGAGCTACTAGAGGGAGATGGAGGAGGAGATGATGATGATGATGGTGGGGGTGATGGGGGCAGAGGCCGACGAAGGCGGAGGGGGGTAGTTGGGGAGAGGAGAGTTGCACCTCGGAGAGAGGGTGGATAGG
AGGGACAGGCTCAGGTGGTGAGGGGTCGCGGTGGATTGCCCCTATAGGTACCGGCAGCACAGGGTCCCAGAGTACAAGGACAGAGACAGGGATAGGTACAGGGATAGGTGCCAGCAGCACAGGAGCAGGGATGGAGACAAGTACAGGGACCTAGGCATGTATAGAGACAGGTACCCGTTCAGGCACCAGTATAGGTACAG
GGACAGGGGCAGGCACCTGCTGAGGGAGAGCCACAGGCAGAGGTAGAGGGGGCTGACCTAGAGGAGGATGAGCTGATTGAGCTCAGGGAGATCTGCCAGGGCCAGGCAGATGAGATACAGGATCTGGAGAGGGAGAGAGACCGACTCAGGACGAGGCTCAGGGATACTGAGCGGGAGAGAGATCAGGCGATTCAGCGCTA
CACAGAGGCTGAGACAACGCTGAGGGCAGAGAGGCAGGCGGCGAAGGACATAGGGGCAGGCTATGCATATGTCCTGCGGGCAGGAGAGGAGATTGCCTACTGGAGGGACCTTTATTATGGTGCAGTGCCAGTAGATTAGCGGGTGAGGAGCTTCCATAGACCATCGCATACAGCGACAGCTACGGGAGGGAGGCGGAGGA
GACAGGCATCGAGTGGTGGGGTTATGGGTCCTCCACCACCACCAGATAGAGGGGACAGGAGGGATGATCCTGGGGTGGGTCCTTCGAGGGCTCAGATTCCGTCGAGGCCAGGCAGCTCTGAGGGAGGGAGTTCATCATAGCCTTAGAGGACTCCCTATGTATCAGTATTGTACCATTTTTGTATTGTAGACACCTACGGG
TGATTTTGTAGCCATATGATTTTTTGACATCATTGTATCATGACACTTTTGATTATATATATGAGATGATTCATTTTTGTGGCAGTTATATGCATGTGTACCTATGTGATGAGATGTTTCATGATGTATGTTTTATGATATGGATGCAAATATGTACATGGTGTAATGCAATATATTTTTGTTCTTTTATGTTTTATATG
TGTATGCATGATGCAAATGTGAATGTATGTAATGTAACTGAATATAATAATGTAAGTAACGTAGATGAATATAATAATGCAAATGTAAATTGTGCTAACAGGTGTTGTGTGCAGGATGTGATGCAATTGTGATATCTATATGTATGTATAAAATGCTTATATGTGGTAATGCAGGTGCAGCTACATGAAATGCAAATGTT
TTTGGTGTGTCATTATACTCAGTCATGTGATAGTAGACTACACAGACTCGAGGAGGACGATGGAAGTCAATCAAGAAAGGGGGATGGAAGACAGAAGATATGAAAGTGAAAGAGCTTCTTGTGCGTTATCATCATTGAGCTTTATTATGGCAAGTAGGTTATGACAATCGAGGCATATGTTCGACCCAGAAAGTCATTGT
ACCTGTTTGCATGGAGATAAGACAGTCACAAACAAGGAATGCCCCAGTTCATACTAGACTCACAATGTCCTCATATCCTTGGACAAGTCATAGCATTACTAAGAGACAATCCACAGACAGCAAATACAAATAGGTGATGATACCCCATCCTCGCCTTTCTAGTCAAAGACATCTTGGAGATAGAATCTCTAGTCAAAGAC
ATCCCGGAAAAGCTAAAAGACATGTCACCAAAAAAGATGAAATCAAAAGAAAACCAAGACTCGACACCAACATCCACTGTAGTCCTCAAGTTTAGTGTCTCTTGTCACTCGTATAAGTCTTATTTGATTGTGGTCACAATGTTTACTTTCACAGAAAGGATAGATAACACTGAACCATATGTTGTCTGAGTCTGTTGAAA
GATTTGATTTGTTGAAGCCCATTGTTGCTGCTGTGTCTCATCTGAAACTGACTGAATCCATGAAACTGATACTTTATTGCGGAGAAGACGAAACTTTATTGTGGATCTGTGATGCAAATGTTGCTTTATTACGGATTGTGTGTGAATAGACTGAAGGAAGCTGGAAGAAACTGTACTCCTCGAAACATGTGATGTTCTCA
GTTCCACACCCATTACTAGACGTAGGATTTGCCTTAGCCACAGATAGGATCTGACTTATTATGGATAGAAAGGGAGGCGAAAAGGGAGGTTTATTATGAATGGCTAACCAATCTTGGGTAGATCAATAACAAGCCATGATGGGAATGGGTAAGTTTATTATGAACGAATTGGTCGTGAGTGTGTGCAAAGTGAAATGATG
AAAGTGAATCCTGAAGAAGGGAGGAGCAATGTCTCTACGCATGGCACTGGTGACCCAGTTTTCACCATGGTACATGCCCAGGGCGCCACCGAAGTGGTTTTCACCGTTGGACGAAATTATTTCTCTTTACTTTTTTCGATTTTTCAATGTTTTTGTGTCACAAGGCACCTGTTTGCCAGGTTTTCACCAGGTAACGATTT
TTTTTGTTTTTATAATTTTTTTGTATTTTTGAATTTTTTTGATTTTTTTGTATTTTTAAATTAGGATATTCCAAAGATCTATGTGTAGAACTTGCGAAGGTGCATGTTGTTGATAGGATCCTCCAAAGGTTCACCTTCTGTAGTTGAGAGCTGATATGCCCCAGATCCATAGGCTGCTGTAACGATGTAAGGACCAAGCC
AGTTTGGTTTGAACTTGCCCTTCTTCTCTCTGTCTTGCTGATTCTTGGGGTTTTCTCTGAGAACCAAGTCACCTACCTCAAATGTACGAGGCTTGACCTTGTGATTGTAGCTGCGACTCATTCGTTGTTGGTAAGCCTTGAGATGATTAAAAGCAGTTTGTTTTCGTTCATCCAGTAGTTCTAGTTCTTGTAAGCGAGAG
ACCCTGTAATCTTCATCAGTGATGATGTTTTGCAAAGAGACCCGTAAAGAAGGTAACTCGACCTCAATAGGCAAGATGGCTTCAGTGCCATAAACAAGTGAATAGGGTGTAGCTCCTGTAGGTGTGCGGACACTTGTGCGGTAGGCCCAAAGTGCAGGATTGAGTTGGATATGCCAATTACGGCCAGCGTCGTCGACTGT
CTTCTTGAGGATTTTAAGAATTGTTTTATTAGACGCCTCAGCTTGGCCATTACCTTGGGGGTAATATGGTGTGGAGAAACGATGGGAAATATGGAAGCGGTCACAGAGTTCACGAACATCCTGATTTTTGAAGGGATGCCCGTTATCAGTAATAATGGAAACAGGAATACCATATCGGCATATGATATAGTTAAGGATGA
AGGTAGCAATCTGTTTTCCAGTGACTTGTGTGAGAGGCACGACTTCAATCCATTTTGTGAAATACTTTGTGGCTATGATAATGAATTTATGACCATTAGAGGAAGGAGGGTGAATCTTGCCTATGAGATCAAGTCCCCACTGACAAAAGGGCCAAGGAGACGCAAGTGGTTGTAATTCTTGTGCTGGCGCATGTATGAGG
TCTCCATGAATTTGACATTGCTTACATTTCTTGACAAACTGATATGAGTCTTTTTCCATATTGGGCTAGTAATATCCAGTCCTAATGAGTTTCTTGGCCAAGGTAGGACCACTAGCATGTGGACCACATATCCCTTCATGCACTTCACGTAACGCAATCTGAGCTTCGTTGCTTTCTAAACATCTAAGAAGAGTGCCATC
TAGACCTCGCTGGTATAGGATATCAGCTAGAATGACATATCAAGAAGATTGGCGAATGAAGGTGCGGCGTTGGTTATTTGATAGATCAGGAGGTAGGATATTGTCGCGAAGGTATGTGAAGATGGAACCATATAACTGGGATTCGGGACCGACAACACATATCATTTCAGTAGGAGTGATCTCATATGAAGGAACCAAAA
GGTTATCCACCAAGAAC
>CJprpt0010
ATTCCTTTTCTCTGTGAGAACGCTTTGGCCACCAACTGAGCTTTGTATTTATCAAGAGTTTCATCAACTTTGTATTTTACTTTGTAGACCCATTTACAACCAATGGGTTCCTTGCCTGGTGGAAGATCTGACAAAACCCAACTGTTGTTATTCAAAAGACTATGATACTCAACTTCCATAGCCTTTTCCCATTCAAATTT
ACCTTTCACCTCTGAATAATCCTGAAGTTCATAAACCCTCTGAATGTTATCCATAAGAGAAAAATTGGCTGTACTCTTCTTGCTCTTGCCTCTAGATGATCTACCCTCAACAAGTTCATCATCCCAAACATTACAAATGAGATTTTCCCACCACTTAGGCTGAAGAGTAGATCCATCTTCCAAATCAAGACGATGATCAT
GACTTGGGCTGCTTGGAATTAAATCATCTGGATGTTGATCTAGGTTGTCTTGAGGGAAATTTGCTTGAATAGGATCGTGCCTAGGAGATTCCACATGTTCAAAATCATCAAAATCCCTCCCTTTAGGTGGAGCTAATGGAAGCCTAACACCCAAATCTTTAGTCTACATAGGCTGATCATCTAGATTCTTGATGGGAGAA
GAGAGTTGAAAGGGCCCACCTTCTTCATCAAAAGCGTCTTAGCTGAAAGTGAGAAGATTAGTGTCCACATCAAACAACCAATATAGGCTTTATGATTGTCACTGTAGCCTGCAAGCATCAACTTCTGACTTTTGGAATCTAGTTTGGTTCTCTTGGCCTCTGGAATCCAAACATATGTTGCTGAACCAAAAAACTTTGAG
ATGGCTGATTTTTGGTTTACTCCCACACCAAGCTTCGGCTGGGGTCATCTTCTTGACAACCTATGTGGGAGACCGGTTAAGAAGCTATACTGTAGTGTACACTACCTGAACCCAAAACTTCTTAGGAACATTTATGTTCTCCAACATACAATGGGCCATTTCTATAATAGTATGGTTCCTCTGCTCAACAACACCATTCT
ACTGAGGGGTATAGGGTGTGGTAAGTTGACGCTTAATATCATGTTTAGCATAGAATTTGGTGAATTCGTTGGAGCAAAATTCACCCCCATTATCTAACCTAAGAATTATGATCTGACATCTTGACTCTTTTTCAACTAATGCTTTAAACTCTAGGATTCATTAAAAACATCTAATTTTTCCTTTAGGAAAAACACCCACA
TTTTCCTACTAAAATCATCAACAAGAGAAAATACCTAGCACCAATGACCAATGCAATTTTCATTGGTCCACAAACATCTAAATGAACCAACTGTAGGATCTTGGATGCTCTCCAAGCTTGTTCATCTGAAAATGGAGTTTAATGTTGCATCCCTAAAAGTTTGATGTTGCTTCCCTACTTGGCAAGCTACACTGTGTATC
TCCTCGTCAACAAGAAGACAAGAGCCATTTAAAGCTTTCCAACAAGGTGGAAGTGAAGTTACCTCAAGCAAGAACAAAGCTTTAAATGCCAATATGTATATTAGAGAAACGCATGCAAGTCATAAGAAAGCAGAAGGCTCACTTTTGGATTGTAGCAATCAACCTTCGCCTACATTCTTGGAGACTGCAGATTTTATTAG
TGCTTTGAGTAAATGATGGTGGAAAAGAGGACAGGGACAGATGAGAAGTTTGGTTGGTCTTTTATTCCTCATCTATTAATGTTTTTTGTGCATGGCAATAACAAAACAGAAATGGAAAGAGGTTATCAAGGCAGATAGAGACAAGTGAATTATGTACTTGTAGGTATGATATGGCAAACAGAGGTAATAAGTGCAATACA
TAATGGATAGAAAGAAGGGGAGTGAGTGTTGATGACGTAGGACAAAAATGAAGAGGCACTGGGGGTAATGGACAGAGAAGGGTAAGTGAGCGTTGATAAAGCAGGACAGAAATGGCAGGATGGAAATAATGAGGTTAGAATACAATTTTCCCATATTGCAGTTTACAGAAATAATAGATGCAGATGCCTATAACTTAGGA
AATAAAGTCTGGGAGAATTGGAAAAACAAAAATAAGTGGAGATAAGAGAAAAGGGATAATCAGAAATGGCAGGATGAAAATAACAGGATTACAATAAAGTTTCCCATATTTCAGTATATAGAAATAATAGATGCAAACACCTATACCTTAGGAAACAAAGGCCAAGATAATTGAAAAAAAAAAGAATGCAGAAAAATAAG
TGGAGACAAAAAAAATGGGATAATTTGAATGCACAATAGGATGATGGTGATAGCTATGCTGAACTTTTTAAATTTGTGTGTTTGTTTTGTTTGTTATTTAAAATCTGTTTTTGATATCACATTGTGAACTAGAGTACTTTCCTATAATAGACAAGGAATGCATGCCCGCTTATACAAGTGGTTGAACACCATTGAATGAA
GAAGAGCTCCATATGTAACATTTATATTCTTACATAATCTCATATATGATACCTTTTAATCAAGGGAGATGTCTCTTAATCATGATTATTTAAGATTATTATATATGTACTAATTATACGTTTAGTTTCAGTTATAAATTATAAGATTAATATTATTTTACTTCTAACCCTAGCTATAGCATTGCACTCAAAGATATCGA
TTTTCATTTAGCCGGCATTTTGTATAATTGTATTTGATTTACTTCCCCTAGAACTATTCTATTATTTAGGTTTATAGTTTTTCAGTTTACATCACTAAAACTTTTTAGTTATTTAATTCTAAATATTCTATGCTTTAGATAAAAAGCAATTACATATGTTTAAATACAAATATATCCTTTTATTGCATATCTTAATTACT
GGCCATATGATGCAAGCTCCATAACTGATACATTCTCTTGACATGCTAGTGTTTCTGTTTGCATTTCTTATTTTGGTAATTTCCCTTTCCATTCTTGAAAGGGATTTTGGAAAAATAAGGGCATGAAAAAATTCAGAACAGACAAAAGCAGAAAAAATGGAAGTGGATCCAACCCTCAACTCATTCTTACCTGTCCAAGC
GAAGCGGCAGCAACAGGTTCAGATGATATTTCTTTCAATACTTCTTCCACTGGCCTACCTAGTCCCTCTTCAATCAATTGCTTTGCTACTTCATTTGAAAATGGGGGTACTCTATCTTGAAGCTTTTGCAGTTCCCCAAGATATGCAACTGGCAGAATATCAGGCCGTATACTTAGAGCTTGTCCTATCTGTTCACATCA
AAATAAAAAATATGTTTTTTTTAATGTGCAGTGCCCATAGCATAAAATTACAATTTCTAACAAAGGTTAGTTCATGTCATAAGACCTTCTTTACCTACAACATCAGAAAAAAAATATCATCACATAATTTTGTTGTGCATAAAGTGACTCCCAAGTACAAAAAACTCCGTCTACAAATGTCCCTTGGAATAATACAGTGA
AAGACTCGTAAATGGCTCAAGCGACCAAGGGTCATAAGCTAATCCTAAATAAGGCTAAAAATGCACTTTAGGTAAAGAAAATATGAACCACAACAATAAGACTCCATCAAATAGGGTGTTTGCAATGCTGAACAGATCTATGGGGATGAAAACAAAGCACAAATGTCAAGTTTTGAACCACCCATGTCTCATTTGGCTAT
ACTATACAAGCTTCTTGCTCAACATCAAACTTATATTCAGACTTTAAGACTGCAAATGACTTGTTCTATTGCCTCAAGGGTCATAGACTCACAATGTCATAGTCAATGACTTAATACCAATCAAGTATCAAAATATCTTCACATTCATTGGAATTTTTACATTCTGTCCTATTTAACTTGTGTTTTCAGCTCGGAAAGCT
TAATGAATCAGATGCTTATCTAGCTAATCTAATATTAGAATGTAAATACTATTTAAGTTTACTGTGCTTATACTTCATAAAATAGCTATTTGAAATGATTATAATCATCTAAAGGCATGCATTCAAATTAACATCTCATGATTGATTGAGATTTCAAATTACCTTAAACTTCTATTTTCGTTCAAGGGCCTCTCTATTCC
CATGAGCCAAACATTTAAATAATTTGTGTTGGCGTGAATATGGTATGTTACCTAACTATTTTCACTTTAGGGCCTATTCACACCTAGTTGATTAGGCTTAGTTGGGTTATTCACTTTTTGTGTCTCGTATCATAAGATAAGACACTTGTCATGATCTTAGTATGTCCTAGGGTTTCATCATTGTCTTTATAACAAGGATT
TCATCATAGTGTGTTGTACCAGTTCCATTTTGCATCTAATTAGTTATCTAGCTTCATAGCATTTCGATTGCTTCTCTCTTGTGTGAAAGGTTGTTTTGATTGCAAGTGATCCTTGGGCTATTGTGAGGTTGATTAAAAACTCTTAAATGGTATCAGAATCAAAGATCTGCAATTCCTTTCCCTCTTTTGGAGAGTTTCGG
CCAAATGCTTTATACAGTGCATCAAAATGCAAAACAAACTTCACAATTGAGCTCAAAAAGCCCAAAAACCTACAAATCAATATAAAATTCAATAGAGCTTGGTGCCAAAAAAAAATTGGAGCTATTTTTGTGGATTCAAAGAATTTCACGCAAACAAATGAATACAATTCTATATGGTCGCCATAGCATCGTCAGGTTGT
TTGTCACCATCACTGCAGGAAATTGGCATATTCACAAATATTCTCTGCACCACTGCTATGTTATCCAAAGTAGAAAATCCATTCTTAGGGTGACATCAACATAGAGTCAACAAACTATCAAAGGTTTTAAGCCACGATCATATTGTCAACCATGGGCCAAAGCTAAAGGTCTGAACACACAAGGGCGTGGTCAGGTGAAC
ACCCAAACCTCTAGTCATTATCAGGCAAAGGGCTACATTATTCAACTATGCCACCGCAAATCGCATCGCCCCTAACCTCCACCACACTGCCTCCCAATTTGCCGACATCACGCCACCGATTCCAACCATCCTAGAGGTGCCACCACAGAGCCGCCCAAATAGTGGCTAGCACTTTTTTATGCCATTAAGGAGCAAATTTT
TTAGAACCATAACTTACACATATGATGTTAATTTTTCAAAAATAAATAACCATTGGAAAGCTAGTTCCGAGCACTACACAGCCATCCACTTGGTTTTTCCTAATTTTGCTTCAAGTACCCATTATTTAAATTTGAAGTCAATTTATCTATTGATTTGTACTTTAGATATTTTACAAAATATGGGGCCATTTTTTATGCTA
CAAAGTTTCCAATTTCACATGTATTAACCTCTAATCTATCTATGACTCCATCATTGTAAAATCATGGGTTTTTCAATTCATCCTTCCATAATCACCATGAACAAAGGGAATTATAAGTCTTGACAAGATGGCATCTTAAAACATCCTAGGTGACTTCATTTCTTGCCCCATCTCTATGGACTTGTCGCTAAACCAAGTAG
ACCTGATTGGAAAAAAGCTGAGGATATCAAGAATGATCATCTAATTCAGTTAATTAGTAGTAGAGTTGATTTTGACATTTATTATATCTCATAGATTGAGTGTCCACACACCCTTTGAACCAAAATTTGGTAGATCTTTTTAGACACACATCTCTGTCCATTCCTAGATGATCCTATTATGGACAGTATTTTACCCCTTG
ATCAATGCGATAACCTACCATTTGATGATAATAAAAAAGAGCGACTTGATTATTTGGCAAGTCTTGAGAGCTGTGATGACATTAAGGCTTCACCTTATGCTTGTTTGCCTCCTAAAGAGATCTTTATTGGTTCCTTGGCTTCTGTGATTCCTAATCCAGATTCAAAGGCTTCAACTTCTTTATCTAGGTATCTAGGTGGA
ATGACCCACAACACTCACCTTGTATTTGACTGATCACTATTGGGAAGATGTTCATTCTTTAAACTATATCACAGAATATGCTAATTTTAGCTGAGGAGGTTCACATATTTGGCATCTTGATCCGTTGCTTGTTTTCTCACGACTTAATCATATATTCAGATTCCCTTTTACACAAATATTGAGAATAATCAAGAAAACTT
AATTTGTTTATCTAATCTTTAGATTAATTAGTTTTGGTATAAAATTTAAATCTATCAAAGACTAATAAGGACCTTCTTTATTGTCTCAAGTTTCTTATCATAAAAGAGTGTAGTAAAAGTTTGCAGTTTGCACAGACATGTACAAACATCAAGTCATAGATTTTTGGTCAAGTTTCCAAGCTTGGATTATTTTGACTTCT
ACCTACGATTCTTGATTCAAAATCTGATATATTTGTTCAGCACCTCGAAAGAAGAATTAAATGGTTATATGCATCCTTTCTCTATTACTTCTTGGACTTGTTTCTTGACTTCAATATTCCAAAGAAGCTTAATCTATATGGGGATCTAAATAGTGCTTCAGTATGGTTCAAGTTAAATTTGATGGTCTACAATTTGGGGT
AGGGGTCTAATTGCCGGGCAATTTAGATCACCATTGTGTTTAAATTTGGTCTCTACTTCTATCCATATTGTGGGTTCTTCATTTGTATTGCTCAAACTGGATATTGCATAACAATAGCTTTGTTTCCTCATCAGATCCTTATCATCTTCCGATATCTGGATAGACAGTACGCAGCACTAACACCCCATTTTGTCAACATA
CATATTCTTAAGAATCAACTTGTAACTTCCCCATTATGCTCCGTGACATAAAAAATTGAAAATGCAATAAAACCCTCCTATGGAAAACCACGCCCATACCCAGAGATGCTAAGTATTAGGTGTTAATCGACCAGCTTAATGATTTCGTTTCTCAGCCCATCATGAGAATAAAGGAATGGGCTTAGGGGTCCACACACGAC
TAATTAATGAAAAAGGGGCATTACAGATTAGAAATACCCCAGCACATGTTTTTCCAAACAAAGAAGACATTAAATATGTTGGTCCGACAATGGTGAATGTGAATCAGGGGACAGATAATACACCGCAATTTATCAACATTGGTAAATTGGTAACCATCAGGATCCAGTGATAAAGGCTACGCCTTTCCATTGATATCATG
CACATGGACTGTTATAAACAGTTAACTCCATATAAAGTATCTTATAAGTTATACTTTTATCAAATCAAATGAAAGAGTAAGCAGTCTTAGCAGTTTAAATCAAACACCACATCTGATGACAACATAGAAAATTAACAAGTATAAAACACAAATAGAAAAGAAAATAGACTATTTAGCAAAAAGTACACTACCTTTATTGT
GGTAGGTCCAAGTCTGGTTATCAATTGCACAAACTCTGCAGCTCTCTGTTTCTCATTCTCCTTAACCATACCGGTAGCTATATCAATTGCAAGATTAGCTGCAAGATACGAGCACTCCAATATGACCTCAAGCACGCGAGAAATAACATCCACAGGCCTATTCCCAAAGTATTTACCAACACCTTCAGGGTCGTATCGCA
GTGGCAAAGCATCGCCTCCCTCCAAATTCCTTTTATCAAATGCAGTCTTTACAGCAACAGAACCAGCTAAGGTTGCAAGAGCAGTGGTGGCTACTGGAACAGGCGCCATGCTAAGCTTTCCCGAATACATACCCAATGCAGCCCCTATTTGCCCTGATACTGCATTAAACTTTTGAGGATCATCCACTACCCCAGCCAAT
AAATTGCCCAACTGAGAGCCTAAGTAAGCACTCAAAATCCAGAGCCGTTCCAAGAGATTAACTACAGAATGGCTCAATTCAACAACACTTTCACTATTATTCAAATTACTGGTAGCAACTAGCAGTTTATGCAGCAAACTGGAAGCCGATCTTTCCAATAATACAAAATTGTCCGCCAATTTTAAATCTACACCACTACC
GAAACTCTCCGCAATATTTCCACTATTCTCCACTAAGTATCTAACTTTCTCCACTAAAAATGAAGCAGAGCCTTCCAATAGCTCAATCTTCTCACTTAATTTTTCTCTGCTTACAATATTTTCCACGCCTAAGCTGTGCATGAAATTCGAAGCAGAGCTTTCGAATCCTTGCAATCTCTCACTTAATTTTCCCCCGTTGA
CCAGATTTTCAGTAATGTTTTCGAAACTTGAGTGGCTCTTATCCACAATGTCTTTTACTAAGTCCGGCAGCTGTGCCGTGCAGTGAACTGCCGGACGGTTAAGATTCGACTTCAGGCAATTTCTTCTTCTAAATTTTAAGGATTTGTGAATAAAGAGGGGTTTGAAACCTTGAGTAGCGAGACAACTTTGATACATATCT
GGAAATCGGTTAGTGCAGGCGTAAGGTCGTCGGATACAATGCAGCTCCATTGATACTGCAGGCATAGTCAGAAAGGCTAACCAGTTTGTTTGTCAGCAGCCTTGCTTAATCCATGAAAATGATTTCCTCTACTGTATCTCCCCCTGTGTATCTGATCATTGTAAGCGTACTTAAATCGCAGGACTCTGGGTTTTCCTGTT
TGTGGCTGAGTTAGGTACAGACAAAGAAAAGCCCATGATCAATAAGTGATGCATCTTCTTACACGAATTTAGTGTTCTTCTAAATAGTTTTTTAATTGACAGAATTGATTTTTTTAATTAAAAATAATTGAATCATATAGATATTGGTATCTTTATTTTTTAATAGATATTATATATTATGAAGAATATACTATTATTAA
ATCAAAAGTCATTTTCTAACTAAATTGTTAATTTCAGACATAGACAATTGTTAGTTACAGACAAGATATGATATTAATGTATTCCTGGTAAACATCATGTGTCTCAATAGCAATTAAATAGTAATAGGGATAGCAATAATAATATGTATTTGTGTTATATATTATTAGTTCTTCTACATTATAATATTAATGCATTATTG
AATTTTTTAATGTACAAAACTTGATGAAAGCAAGACCAATAAAAATCAGAATTAAAATATGTTGACTTAATTTTCTATTGTTTTTTTTCTTCCTTTTAACTAAATTGTTAGTTCAGACAAAAAAGATAAGATATTAATGTATTCCTGGTTAATATCGGGTGTCTCAATAGCAATTATATAGTCTTTGTTATATATTATTA
AGTCTTCTACATAAAATAATAATGCATACATAAAATAATAATGCATTCATCAAGTTTTTTAATGTAAAAAAATTATGAAAGTATAGACCAATAAAAATCTAGAATTAAAATATGTTGACTTGATTTTCTATTTTTTTTATTTTTTTTTCCAAATTTATTATTGCTATTATATGTTGATACATTGGATAATAGCAATTTAC
GGTATTATTATCATGATATAAAATGTGTGCTATTGTTTCAAATTTTCTTTGCATTTTCATAGTACCACTTAAATAATAGTTTTATTTGGAAAATAGTGTTACCAATATGAATAGTGTTGTGAATTAGAATTATTTTCCCTATTTTCTTTGACTATGCAATAATGATAGGTGGAGCCATTTGAATTTTAATCCTAATAATT
TAAAAATAAGAGATGCATTACATCGGGTTCTTGTCAATAGTTATTATTAGATAGAGTAATTGATGACTAGTTAGATTAGTCACTATCATTTATTCCTTATTTTTGTAGTTGTATTTGGCTCACTCTCGTACATTTGTCCTTTTAATCCAAAAAATCACAAAGTTAAAAAAAAAACACTTCTAAGAAGACAATAATAATGT
ACACAAAGAAGGTTGTTGAAGGGGTATTTCATTCTACAAAGGAAATGCATGGCTCATGAAAATCTCTCATCTTTTTATTGTTTTTAATTAGTACTATGCCAAATCTCATGTGCCTTGATTCCAAAGTTTTGAAGATTTTGATTTTAGTCTAGATTTTTGCTAGGTTTTACAAACAATAAATGGGTATCAACTCGTAAGTT
TAGAAACGTAAAAATGGAACAATGAATGATTTTGAAATGATTTGCAACCCATAAAAAACTAACTCTCACCTTTCGTAATATAATCCAAAATAGTTTAAGTGGTCATTCAAGTCTATTTTAGAAAAGAATATACACAAGATTGATCTCTCATTTGAAGAAGAATAGAGGTTCACATTAGGATATTGTGGACAAATTGAGTT
GGTAATCACTAAACACGCAACTGTCAATCAATGAGTACAAAAATCCTCTTCCTTGTTCCGAGGAAAAAAGGTGGGTGGGGAAAACTGCATAGATACAATACACAGTTTCTGAAGATTCAAGAACTAAATTTTAGATCAGGCATCTATCAAAGTAGAAGACAACTCCTCCAACCCCAATTCATCTCCTCTTGACAAAATGT
TACTCAAAAAATGAAATTTAATATAGAGATTAATTCATTAACATAATAACCTATAATTTTTTAAGAAGGATAAACAAATTTGAGTAATTACAATTCATTGGAATTATTCAACCACATTGGACTCCATCACACTTATGTGTTAAAAATCATAGACTCAAAAAATTGTAGAAGAAAACAACAGACAAGAGATATCTAATCAT
AAGCTTTAAGCAACAAAGGGCTAATGGACTCAAGACACCTAACAACAATAGATTGACTGTGACCATTAATGGCTATGAATTGCATAGGACCTCATAAAATACTTATTTTAGTCAAATATTCCTTCTAAACTAGGTAATACTTATATGTTATCTAATATTTTAAGAATATTGACAAACCCTTTGTTAACTATAAGTTAACA
ATGCCATGGCTTAGAACATATTCAAATAAATCAATAAAAGCACCTATAACAGTAGTTACAAAAAAAAATTAAATAATAAAAATTAAAAAAATGCAAGTTTTCAATGTCCAACAAGCAAAAATTTATCACTAAAATTAGGGACTAATTTCTTTTAATTTTTGTGCCACTAGAACACCATTTTAGCCATCCATAAAAATATA
ACTCATTTTTCATAAGGAAGGTATTTTCCATCAACCTAAACTTGGCTCTTAGTAGTATTATCTTTTGATATGAGCTTTGTCTAAATGTTTACAACTTGATCATTTAGGTAAGAGTGCACATATGGGTAAGAATGCAACATGTGTAACATTTACTGATTAACAAAATTGTAAAAAATGATCATGTTTTTACATAGTCCAAA
GATGAGGGAAAAAAAAATTAAGTTTGTATTTTCTAAAATTAACATCCTAGAGAACATTTTTAAAAAATGATGCAGATATGAAATTACACCTCATACCTTCTCCTTTCTATGAATAAACCACATCTAAATCGTATCCAATTTGGTTTACATCAGACACTACAAATAAATAATTGCTTCATATTATTTTTTTAAAAATATTG
GGTTGTTTGAGAAGCTATATGACAAGATTTCTTTAGATTTTATTTAAGATAAGATTGTATATATCTTCTCAATGAAGTGAATATTGATTGAATTTGTTGGGTGACATGTCTCAATGCATATATATGCATAGATTTTTAGTTCTATGTATTTTCAATATAATGATACATACAATAGTATTCAATATGATTAATTCAACCAA
AAAAATTAATGTATTTAAATCCATTGAAAATATTTATACATAGATTTTAGAAAGGTTAATGAAATGAAATCGACAAAATAATTGCAAATAATTCATTGTAGGTGTAAATATATTTCAAATTGATTAATTTTGCTACCTCAAAATGTTATCATATCTATAATAATATCCATTGTCACTCAACACATTAATAGGGTTGACAA
CTTAACCAAAAAAGTTAATTCATGATAATAAAAAAAATTAAAAAATTAAAAATTGAGCCACAATTTATTGTTGCAATGGCTACTTCTAAAATCAACTAGTCAAATAACACATAATAAAGTTTGAATAATAATTTTATATAAAAAAAACAACTTAAGAGTAATTAACTAGCATCATATCACAATCGTTAAACAAAAAGATC
AAAAAATACCAAAAAATGAATAATGGGGGGCTAGCCAAAGAGTCGGCCCCAATCTTCAATGAGGAACTTGCACAATTCCTTATGTTTCTCTTCCTTATGACCATCTTTTCCAAGCTCCTTATCCTACAAAAAACAAGGTGTTGTGGTCGATATATGCACAACTTTAGAGTTGAATTTGGAAACACACACCAACGTTTTTC
CCAAGTCCAGCACATTAATATTATGCATTGAGAGTTCAGCAGCAATAGCATCACATTTGGTATATATGTGGGCATCTCCAAGTTGGTAGTCTTAGTGTTGTCATAGTCCTAAAGGTTGGTGTCTTCAAACTAGCTAAAATTATAAACATATAGATGTAATATTCCCCTTAATTTTTTTTTTGGTTTTTAGCAATAAGAGT
TACAAGCAAACACCATAACCCCTTAAGGTTAGAGAAATAATCCAAACTGTTGAAAGGGAACCCTTCCACCTTTTGTTCACCAAGAGCCCAATCTGGGAGGGTGAGAGCATATGGTGTTCCGGGAATCGTTAGCACCATAAATCAAACTGAAATTACAATGCATGGGTGACAAGCCAACCCCTTCTGCTTATCCAGCAGGA
TAGAAACTGAACTCTTGGCGATAAACCAACCAAGGGAAATAACAAGAAACTAAAACTCAATCACTATGTCATGTATTTCAGCGGGAGGACATTACATTAAGCTATCACTTTACCGCATATTTCAGCGGGAGGACAATTGCATAAAACTTATCACTCGACCACTTATTCAGTGGGAGGATTGAGTACATAAACTGAATTAC
AAAGCAAGAAGGCGGCTAAGCCAGCCTCTTCCACTTATGCAGTGGGAATTACGAATAAGAACAACAAGAATGATTGATTAGTACTACTGGAACAATCTTACAAAATAGAGATATGAGATAAGATAAGAAGCTTAATGTTGATCTCAAACAATCCACTATCAAAAACACACCACACTTGAACACTACTATTGTTCTAATTC
TGCAAGCTATAGAAAACACACTATCCAGCCACTATCGGAAACACCAAAACACTCATAACTTTCTCAAAACTAACTGAAAACACACCAAATAAAATACAAATGACTAATATAACATAGGCAACCAATCCAATACCTCAAACTCGCAACTTGGAAGCCCTGAATGTGTTGCATGCATCCCAAGGTAAGTCTGAAAATGGCAC
TACAGAAGCAAGCTTTGATTTGCAACCAAAAATTGTGATGACCACCAAAAGACGCACCAAGATAGGAGAATGATTGTATTCCCAATACGCTTCCAAAGAGTCGATACCCAGAACGATGCAATCACTTGGTCGAGGTATGAGCAAAATATGGTTTTAGCAACTATGCAACCAACAACAAGGAAATACTCCAAAATCCACAC
AAAACTCTCCACAATTTGCAGAACACTCACAGATAGCACTGAAATTATAGGAACATAGTTAGGTACTATCTTCCAAGTACGAAACTGAGACTTAGCTAGGAAGCCACATTTCGAAGCTCAAATTTTCAATCGCCAAACCGGCAGCATAACAATGCAATTTCACAAAATAACCAAAATGGGAGGCCAAGCACCTGCATTTA
TAGTTTTTTCCCTCTGAAATTCAAATGTAAATGCTCCCAAATTCACCTCTCCAATTTGCATTTCATTTCACTATCACATGGCGTCCAAATGATAATTCATTTCATTTCCCAAGGTGGGCGCCCAAGTTGCATTTTAACCAATAATTAAGCAAGTTCGAACTTGCCTAAGTCTTCAACAATAACTTAATGCATTCTTCAAA
TTTCAACGCCTAATTTAGGAAAATATAACTTTGATATTAGATATAAATATGTCTTTTCCTAACTCGCCCAATATATCATTAATCAGTAATAAAATAATTAAATATTAAACCTTAGGATAAGGAAATGATATTTAACTAAATCACTTATGACTCCAATATTGATTATCAACAAAATCCAGGATGAAACTGAGCAATGAAGA
CCACTGAACTGCTACAGGAACAGGAGCCTGTCCAAACTGCTAAAAATAGAATTGCTCAATACTGTCACTTACTAAAAATAGTAAGTCATGGAATACTCCTCCGAAAAACATGATCTTCGCACCCAAAGAATGAGCTTGGAAAGCTCAGTAAGACAACATCATCCAAACAGCGAAACCCTAACTTACTAAAAATAGTAAGT
TCTCACTTCACCAAAGAATCAAATGCATGTTATGCCACCCTGGAGCTCATGAAAAACCCGGAAGGAAACCATAGACAGAACCGAAGAATTCCCTCCTGGTAAACCCTAAAAAGCTCGAGCAGAACTCCACAAAAGTTGGAAACCCTAATTCTCCTTTCAAAATAGCCTACGGGTCTTTGGAATAGGCCAATGGACCACTG
AACTAATCACTATGGTGAAGGGGACATTACAATAGATTATTTATTATGTTTCTAATTATAAAACATTAATTTATCAACATAAGTACATATTATTTGTATCATTACTAATTAATTCAATTAATAATCATTAATAATTCCCCCATTTATGGGGTCAGGCAGGCAAGTTAATCTATTCATTGGGGTAATGAAGGATATCAAAT
GAAAGCTTCCTTATGAAAGATGGATTAAAATAAATTTCAACAAATAACTTTGAGTAATTTAAGATTGGATAGAATCAAAAGTGTAATTAGATACCATGAAGACAAGATTTTAAGGATGGTAGTGAGGAAAGTAGGTAAGACTAACAATAATGTAAGTCAAGTTTCAAGTGGCACTTATAGGAGTGAATATGGGTAGAAAA
TTAGGTTTTTGAAAAATCCACTTAGAAGTCGATTTGCAAATCATTATTAATGCAATTAGATTGGGCAACACCCCATACGGGAAGAGCTAGGTAGATGGCTAAGATAGATTAAAGATATCTTAGCTTGGTCTGAAAACTATGTTGTGTCGCATGTATTTTGAGAATGCAATAACACTATGGATGAGGTGGCAAAAGCCATG
GTAGATATGATGATGGAGGAGGTGGAGGTTGCATCGCTTAATGAAAGGCACAAGTTCCTCGATCACATCAAGTTATAACAAGTCATCTCCCACACACAAACCCCAGTTGATGAGACGATGACACTTCAAATGGAGACATTCATTTAATGAGGGATCGTCAACTTAGTGATCACGATGCCTGACCTCTAAAAAGCAAACTG
GTGGGTGGTGCCACTATGCAACAAGTGACCTTCAGCATAGATACAAGCATCTACTTGATGGCCAAAAAACACCAAATGGCCTTTTTCAGGGATGTTTCTGAATGAAGGCTTATGGAGGTGTTTAAGACTTGAGCGGGGGTAGCTTAACATGTCGTGAGAATGGTCCTGGGGGATGACTACTTGAGTGGCAACAGGTTATA
TCGTGTTTACACTAATATTGCTTCCATTATCCTCATAATGTTAGTAGATGTTGAGGGAGATCGAGCAGTCAGTAGAGGCCCTCATGGCCAAACTTGTCTGATCAGAGTGGTCTGGTGGTACCAAGAGATACTTGTAGAGAGCAATATCGAGGTAAGATTTGGCCCCAAACGAGAGGATGAGGTCGAAGTTGGGTGAAGGC
GATGATGACCCCCTACAAGTGTTGATCATTTGGGAATTGAGCATGAATGTGATAGAGAGGCAAAATTAGGCGTGGGTAGGATACAACATCCTGAAAGGATGTGTGGAGGGCATGGAGGCAGGTGATAGTAGGTTAGCCTTCTCACTAGTAGAAGAGGAGGGGGATGTCACAGGGTAGGATGACACTGGGTGGAAGAGGAA
GAGGAAGGATGACACTGGGTGGTGCGACATGGAGTATAGTGTGAATAAATTAATTATCTCCCTGACCACCGACCACCAAACCACCAGAGATTGTCGGCACAGTCCATTTCTTTCACTTGCAGTCATCGAGAAGCCTCTTTCACTCCTATCTACAGTGTGCACTGAATTTATTATGTATTTGCCTATAAATTCAATGGTAA
GGGCCTGTCTTCAGCAGAGCCCTTTTATGGGTTTCTCCTGTGTCTCTCCTCCAATCCTTTGTTTGTTTTCATATAGAAGGGTGGTTTCATGATATTGGTTGTTTATAAATATTAGTCTATAGAATGTGTTTATTTTGGTGGTCTCGATAGTAATTAGGATAGAAGATCGTTGTCAAATTTTGTTGGTTTAGTTTGAAGGA
TAGTTGATATTCATATCACTCAATGTCTAAATGGGGTCTTTTGATATAGCATTCTTTTTTTGAAGTTTAATAAATAGGTGTGGCCCGTCATGCCACATTTACTTATTAGAAAATCATTCTTAATACATAGAGTTATATATATTATATTGAAGATTAATTTTATTTAACAATAAATAATAATTATTATTATATATCAATTA
ATTATAGATAATTATATAATAATTAATATATATTAATATTACAATATAATAAAATATTTACTATAATATATGAATATTGTCATACATTTATTATTGTATATTATTATTAATATTAAGTAATAATAATAATACTTTACATTAACACTATAATAATATATTATTATCATAATATTATTATTGAAATATTATTGTTATTAATA
TTATATTGTATTAGATAAGGATAATAACATTACTATTATAATTATAACTATTATGTGATTATAGTAACGGGTAAGTGCACAAAGATGGTGGTCAGAAAAGTGGACACACCAAAAAACAAACATGAAAAACATCAAAATGTGCACCGAGTATTTCAAATTTAAAGAACCCCGTACGCGTTTAGGCTCGTTTTGTCGAGCCT
AACCAAAGTTAAACCGCGTACGCGGTTTAAAACATACTAACCGCGTACACGGTTTAAAGCATACTAACTGTGTACGCGGTTCTGTATGTCAATAAAATGCAATTCACTTACATTCCATTAGGTTTTTCAGTAGGATATATACATAAAATATAACATTTATGTATAAGAAAGATAAAAGACAAAGAGAAATAATGTAGATT
CTAGTTTTTTGAGTATTCTTATCTTTCTTATACTTTAAGTTATATTTATGTATATATTGTCAGGATGTTTGAGAGTGGTTCCAAAACTTTAAGAGTTACAATGCAGATTCTAGTTTTTTTAGTATTCTTATAAATTTCAAACTTAGTCAAATTTTAGTAATCAACATGCTCATATCAGCATTATGTCTCTCATCTCTTCC
CTACATTCCCCCTCTCTCTTCCTTAACCCCTATCTTTTTGTCTCTTAGGCATCTCCCTCTCTACTTTCTTCTCTCTATCAGGTATCTCTCTGTCTCTTTCTTATCTCCCTCACCCTCTTTCTCTCTTTCATATATCCCTCTCTTTCTCTCCCTCTCTCAAATATCTTTGTCTCTCACTCTCTCCCCCTCTCTTAAGTGTC
TCTCTCTCATTCTCTCCCTCTCCCTCCCCCTCCCTTTCTCTTCCTTTGTCAATTATTTCTTTCCCTCTAACTCTCTTTCTCTCTCCCCCTCTCATTTCATTTCTCTTTCTCTCAAGTCTCTCTCCTTCTCTCTATCACATCTCTGGCTCTCTCTCTCTCTAGTCTCTCTCCCTATCTGCCTCTATCTCTCTATCTCACTC
TCCTCCTCTACCAAGTGTATCTATTTCTCACTCTCTCCCTACCTCCCCACCTCCCTTTCTATTTTTCACTTAAGTCTCTCTCTCTCTCTCTCTCTCTCTCTCTCTCTCTCTCTCTCTAGAGTCTCTCCCTCTCATCTTTGTTCTCTCTGTCTCACTCTCTCCTTCTCTCAGGTGTATCTCTCTCATTATCTCCCTCTCCC
CTCTCCCTCCCTCTCTATCTTTC
>CJprpt0011
GATTTTTGGCATCCTTCCTCACCAACTCACACAACTGGAATGGGAAGGAATCCCCTTCCCGCCACCACTTTTCATCATCTCTAGCCACACCGAGATCAGCCATGTAGTCAGCAGGCATGTTACCCTCCCTCAAAATGTGCAAGATTTTAATAGCCTCGAATTTGGTCATCATTTCAAAACACTCCTACATTAAATAGTTA
ATCGTCTAGTTGGGAGGAGATTTTTGTTCAAACAATTTATTATATTTAACGAATCACTCTCCAACCAGACCTTCTTAAATCCTTCATGGCTAGCCATTTTAAGTCCAATTTAGGTCGCATTTGCCTCAACAAAATGGTTTGTCTGGGTGTCCAGTGGGAGTGCCACTGTCGAGATAAAGTACTATTCTATTTGTTAATTT
AGTTTGATGAAATTATATATTTATTAATATTTAGTAATTTATTTAACTATTCTACAAATTGAATGTTAAATATTATTTTATTGTACATGTATATATTTCTCTAAAAAATATAATTTGAAATTTGTATACATTTCAAATTGATAAAATTGCACTTAGTGAACTTACATGCAATTCAGATGAAACAAATTTTGGCCAACTGA
GTTCTGTTCATATGGAGTTTGATTCAGATGCGAATGAATATGTATTTATGGGTCCAATAATGGAGATGGATGAAAGAAAAATTATTGATCACACTATATCAATAGCCTTTAAACCACCAAATGCTCGAAGAGAGATGAAACCAGTTCATCCATGGGTAAATAGCACTAATGTAGATCTTGGATCACTAATTGATTGGCTA
GGATATGGAGCATCTCTAGTGAATGATAATGTTATTGAAGGATACTGGATATGGCTTTTCCAACACTATTTATTGATGGACAATGTGATTGAATAGAACCATGACTAAGGAGAGTCCATCTACATGAGTTTGTTAAACATTTATTTTGATATAGAGATCATCATTTTAGATGACACCCATGATTTAGATATTATATGATG
AATATGATTATGTGACATCTTGTACAAAATTCATCAGCAGTGCTTGTCAAAAAGAGCTTGCAAGACTTGTCAATCACAATCAATGAGTTACAAGAGCATATGGAAAATATCCTTCACTCACATCTACTTGATTTTTTGATACATTTTGTATATGGTGAAAATGGATACAATAATAATAGAATTGAAAGGCTAAATGAATT
CACCCACAAAACCCTAGCCTAACAACAACAAAGATCCACCATAACATATGAAGATTACCTAAGACAATGTAAATAAAACAAAATCACAAAGATTATACCATCACATGTCCAATAGGGTTTTGATCTCCATTCTTCCTATCTCCATTGATCTTGCTTGATATATTTGCTCTCAGATTTTATGTGCACAAGAGCTCAACAAA
GAATGGAATGTGGTTGCAAGTAGGATCGTAGTGTAGTCAAAATGATCATTAGGGTTTGATAATGAAGGAAGCATCTCCTTAAATAGAAGACACAATATGAAATGGAAGGATAAGATTGAGAGGTGTAAAAAGGAGGTCGGCTAGGATTAGAGGGTAGGTAGAAGAAATAATAAAATAATGAAAGAGGTAGGTAGTGTAGG
AATTAAGAGATGAATGACGTGTCATGTGTAGAAAAAGATAATGAATTAATTAAATAAATAAAGATTTATTTAATTAATGGAAGAAATGGGATCAATTAAATAAATAAAATATTTATTTAATTTAAGAAAAGGATAATTTAAATAAATAAATGTATTTATTTAAATGAGAAATAAGGCTAGAAGAGGATAAATGAATTAAT
TAAATAAATAAAGATTTATTTAATTAATAGAAGAATTAGGCTTAAATAATTAAATAAATAAAATATTTATTTAATTAGAGTGGACAATTTTGAGTGTCTACATTTTGCCCCTCTTTGAGACAATGCGGCTTGTCGCGTTGTTTCAAAGAAGATAAGATGAACTGATACAGAGTTGCCCCAGTATGGGAATGATATGCCCC
CTCGAGAGATTGGATGAAAATGTCTGAAAAGATTGCAGACAATCTCTCGATAAGAAAGAAAGGCTAGAATGGACTGACCGAATAAAGTGACAAAGTCACGGGATGAGGAAGACTGACTCGTGAAATGAAGGCTAAGGCTAGGGTAGGCTATAAGATAGACCACGGGCAAAAGACATCCTCATTGTCATCTACACCTTCAT
GAGATCAAAGTGCAGAGCAAGAAAAGAGCAGCAGCAGTTAGCAGCGATGGCTTTCGTGCACAGATTCGACCGCGTTCGACGATTTCAGAGGCCAGCAGAGGCAGGAGAGCCGGTAAGTACCACCAAACCTCCTCGTACTTTGACGTATTTATTTTTGTCATTAATGCATGCTAGTTAGAGCAATAAATGCGCTTAGGAAT
AGGGTACAAAAAAGTCTAAAATTGTGTAACCGCGTCTGCGTCGGTGTCAGGCGCGTCTGTGTCCGACAGGCGCGTCTGTGTCGGTGTCAGGCACGTCTGTGTCTGGAACCGTGTCTATGTCAAATGCGGGCGCGTTTATGTCATGCAGAGGCGTCTGCATAGTATAGTCGCGTTTATGCACAGCCTAGGCACGTCTATGT
CATACAGGCGCGTCTGTGTTTTTCAGGCGCGCTTGTGCAGTCTATAGGCGCGTTTGTGAGTTAAAAGCGCGTTTATGTTGAAAAAATGTAAGTTTTGGTCTTCGAGGTCAAATCGGCAGTTCTGTGATGAACATACGCTGTCGATTGGATAAGCTGTGGAGAGGATACACTCAAGCAGGTCCTCTAGGAAGACTAGGATA
GATCAAGGCACTTTGTGATGAACAGTGAGTACCAAGATAGAGTACTTTGTGATGAACAGTGACTACCCAAAGTATGAGCAGCACTTTGTGATGAATAGGGAGTGCAAATGTGAGTAACACTTTGTGATGAACAGTGAGTGTCACACACGTAGTACTTTGTGATGAACAGGGAGTACTACTAGGATAGAAGCAACACTTTG
TGATGAATAGTGAGTGTCACTAGGATAGATAACCATATGCATTTAGATAAAAAGTAGCATTTTGTGATGAACAGTGAATGCCACCATGACTGACATGATTGATTTGCTTGACTGCAGGAGTATTTGCCGATGCTAGAGTCACGGGAGAGATTCCCATCGATGCAGAGGTTGCGACCTGAGTTGTTGTTTCAGGATAGAGC
TGCCATCGAGGAGATGGGTTTGAGACATATATTGTATGTGCCTGAGTTTCGGGCAAACATGGGTTTGCTGACTGCGCTTGCTGAGAGATGGCACTCGGAGACGTGCACCTTCCAATTGCCGATGGGTGAGATGATAGTCACCCTTGAGGATGTCTACAGGATTCTGCGGATACCGATTGATAGAGATTTGATTCCATATG
ATCGTGATGGAGATCGGGAGGCCTTGAGATGGGTGTTCCAGGATCCCGGACTGGAGATGAGGGCAGGACACGTGGCATGGGACACCATGACCGCCACAGGGTTAGCATTGTCGGTCGTGATCGGAGGAGCGATCAGTGGATTTCTATGCCCAGACAGGGCGACACGGGGATTGGCAGTGGGCTGGGGGGGAGCACTGGAG
ACACTGGTGACACATCACACCAGATATGCCTGGGGACCATGTGTGTTGGCCCACTTATATTATGAGCTTCACCAGTTTGTATACCATGGGTCAGTGGGATTGGGCTGCGGGGTGACACTACTGCAGGTTTGGGCCTATGAGCATCTGCCGATTACCGATACACTTCAGGGGTAGAGGTCATGGACGTAGCTTTGTGCATT
TGTACGACATGATCACCTCGCAGCCGCGGATTGGCAGGTTGGAGCATTGGCAGCGGGTGCTGGATGATATTGATGTGGTCATATGGAGACCATATCTAGGCTGCGAGGAGTGGGAGGATGACGCAGTGGAGCTGCCATACACCTTCCGGAGCAGGTACCTAATTGGACGGACACCTTATGTATTAGAGAGGCAGCTTGTG
GAAAGGGTATGCAGGCAGTATGGCAGGATCCAGAGGATGCCACGGGGCTCGGGCATGTATGCCCGCACAATCAGAGATCAGGTGCAGTTTGGTCCTTTATTGTCATATGATCAGGCGCTGACACAGCTGGCAGAGATGGTGCCCATACCCTGGGATATGTGGCCAGAGATCGAGGACGCCAGGATGGATGCAGAGTATGT
ATCATATTGGGCAGCGCATCCATTCCCCCGATTGACAGATCCAGGAGAGCTACTAGAGGGAGATGGAGGAGGAGATGATGATGATGATGGTGGGGGTGATGGGGGCAGAGGCCGACGAAGGCGGAGGGGGGTAGTTGGGGAGAGGAGAGTTGCACCTCGGAGAGAGGGTGGATAGGAGGGACAGGCTCAGGTGGTGAGGG
GTCGCGGTGGATTGCCCCTATAGGTACCGGCAGCACAGGGTCCCAGAGTACAAGGACAGAGACAGGGATAGGTACAGGGATAGGTGCCAGCAGCACAGGAGCAGGGATGGAGACAAGTACAGGGACCTAGGCATGTATAGAGACAGGTACCCGTTCAGGCACCAGTATAGGTACAGGGACAGGGGCAGGCACCTGCTGAG
GGAGAGCCACAGGCAGAGGTAGAGGGGGCTGACCTAGAGGAGGATGAGCTGATTGAGCTCAGGGAGATCTGCCAGGGCCAGGCAGATGAGATACAGGATCTGGAGAGGGAGAGAGACCGACTCAGGACGAGGCTCAGGGATACTGAGCGGGAGAGAGATCAGGCGATTCAGCGCTACACAGAGGCTGAGACAACGCTGAG
GGCAGAGAGGCAGGCGGCGAAGGACATAGGGGCAGGCTATGCATATGTCCTGCGGGCAGGAGAGGAGATTGCCTACTGGAGGGACCTTTATTATGGTGCAGTGCCAGTAGATTAGCGGGTGAGGAGCTTCCATAGACCATCGCATACAGCGACAGCTACGGGAGGGAGGCGGAGGAGACAGGCATCGAGTGGTGGGGTTA
TGGGTCCTCCACCACCACCAGATAGAGGGGACAGGAGGGATGATCCTGGGGTGGGTCCTTCGAGGGCTCAGATTCCGTCGAGGCCAGGCAGCTCTGAGGGAGGGAGTTCATCATAGCCTTAGAGGACTCCCTATGTATCAGTATTGTACCATTTTTGTATTGTAGACACCTACGGGTGATTTTGTAGCCATATGATTTTT
TGACATCATTGTATCATGACACTTTTGATTATATATATGAGATGATTCATTTTTGTGGCAGTTATATGCATGTGTACCTATGTGATGAGATGTTTCATGATGTATGTTTTATGATATGGATGCAAATATGTACATGGTGTAATGCAATATATTTTTGTTCTTTTATGTTTTATATGTGTATGCATGATGCAAATGTGAAT
GTATGTAATGTAACTGAATATAATAATGTAAGTAACGTAGATGAATATAATAATGCAAATGTAAATTGTGCTAACAGGTGTTGTGTGCAGGATGTGATGCAATTGTGATATCTATATGTATGTATAAAATGCTTATATGTGGTAATGCAGGTGCAGCTACATGAAATGCAAATGTTTTTGGTGTGTCATTATACTCAGTC
ATGTGATAGTAGACTACACAGACTCGAGGAGGACGATGGAAGTCAATCAAGAAAGGGGGATGGAAGACAGAAGATATGAAAGTGAAAGAGCTTCTTGTGCGTTATCATCATTGAGCTTTATTATGGCAAGTAGGTTATGACAATCGAGGCATATGTTCGACCCAGAAAGTCATTGTACCTGTTTGCATGGAGATAAGACA
GTCACAAACAAGGAATGCCCCAGTTCATACTAGACTCACAATGTCCTCATATCCTTGGACAAGTCATAGCATTACTAAGAGACAATCCACAGACAGCAAATACAAATAGGTGATGATACCCCATCCTCGCCTTTCTAGTCAAAGACATCTTGGAGATAGAATCTCTAGTCAAAGACATCCCGGAAAAGCTAAAAGACATG
TCACCAAAAAAGATGAAATCAAAAGAAAACCAAGACTCGACACCAACATCCACTGTAGTCCTCAAGTTTAGTGTCTCTTGTCACTCGTATAAGTCTTATTTGATTGTGGTCACAATGTTTACTTTCACAGAAAGGATAGATAACACTGAACCATATGTTGTCTGAGTCTGTTGAAAGATTTGATTTGTTGAAGCCCATTG
TTGCTGCTGTGTCTCATCTGAAACTGACTGAATCCATGAAACTGATACTTTATTGCGGAGAAGACGAAACTTTATTGTGGATCTGTGATGCAAATGTTGCTTTATTACGGATTGTGTGTGAATAGACTGAAGGAAGCTGGAAGAAACTGTACTCCTCGAAACATGTGATGTTCTCAGTTCCACACCCATTACTAGACGTA
GGATTTGCCTTAGCCACAGATAGGATCTGACTTATTATGGATAGAAAGGGAGGCGAAAAGGGAGGTTTATTATGAATGGCTAACCAATCTTGGGTAGATCAATAACAAGCCATGATGGGAATGGGTAAGTTTATTATGAACGAATTGGTCGTGAGTGTGTGCAAAGTGAAATGATGAAAGTGAATCCTGAAGAAGGGAGG
AGCAATGTCTCTACGCATGGCACTGGTGACCCAGTTTTCACCATGGTACATGCCCAGGGCGCCACCGAAGTGGTTTTCACCGTTGGACGAAATTATTTCTCTTTACTTTTTTCGATTTTTCAATGTTTTTGTGTCACAAGGCACCTGTTTGCCAGGTTTTCACCAGGTAACGATTTTTTTTGTTTTTATAATTTTTTTGT
ATTTTTGAATTTTTTTGATTTTTTTGTATTTTTAAATTAGGATATTCCAAAGATCTATGTGTAGAACTTGCGAAGGTGCATGTTGTTGATAGGATCCTCCAAAGGTTCACCTTCTGTAGTTGAGAGCTGATATGCCCCAGATCCATAGGCTGCTGTAACGATGTAAGGACCAAGCCAGTTTGGTTTGAACTTGCCCTTCT
TCTCTCTGTCTTGCTGATTCTTGGGGTTTTCTCTGAGAACCAAGTCACCTACCTCAAATGTACGAGGCTTGACCTTGTGATTGTAGCTGCGACTCATTCGTTGTTGGTAAGCCTTGAGATGATTAAAAGCAGTTTGTTTTCGTTCATCCAGTAGTTCTAGTTCTTGTAAGCGAGAGACCCTGTAATCTTCATCAGTGATG
ATGTTTTGCAAAGAGACCCGTAAAGAAGGTAACTCGACCTCAATAGGCAAGATGGCTTCAGTGCCATAAACAAGTGAATAGGGTGTAGCTCCTGTAGGTGTGCGGACACTTGTGCGGTAGGCCCAAAGTGCAGGATTGAGTTGGATATGCCAATTACGGCCAGCGTCGTCGACTGTCTTCTTGAGGATTTTAAGAATTGT
TTTATTAGACGCCTCAGCTTGGCCATTACCTTGGGGGTAATATGGTGTGGAGAAACGATGGGAAATATGGAAGCGGTCACAGAGTTCACGAACATCCTGATTTTTGAAGGGATGCCCGTTATCAGTAATAATGGAAACAGGAATACCATATCGGCATATGATATAGTTAAGGATGAAGGTAGCAATCTGTTTTCCAGTGA
CTTGTGTGAGAGGCACGACTTCAATCCATTTTGTGAAATACTTTGTGGCTATGATAATGAATTTATGACCATTAGAGGAAGGAGGGTGAATCTTGCCTATGAGATCAAGTCCCCACTGACAAAAGGGCCAAGGAGACGCAAGTGGTTGTAATTCTTGTGCTGGCGCATGTATGAGGTCTCCATGAATTTGACATTGCTTA
CATTTCTTGACAAACTGATATGAGTCTTTTTCCATATTGGGCTAGTAATATCCAGTCCTAATGAGTTTCTTGGCCAAGGTAGGACCACTAGCATGTGGACCACATATCCCTTCATGCACTTCACGTAACGCAATCTGAGCTTCGTTGCTTTCTAAACATCTAAGAAGAGTGCCATCTAGACCTCGCTGGTATAGGATATC
AGCTAGAATGACATATCAAGAAGATTGGCGAATGAAGGTGCGGCGTTGGTTATTTGATAGATCAGGAGGTAGGATATTGTCGCGAAGGTATGTGAAGATGGAACCATATAACTGGGATTCGGGACCGACAACACATATCATTTCAGTAGGAGTGATCTCATATGAAGGAACCAAAAGGTTATCCACCAAGAACTCATAGC
AGGTCTCATTTTGAGGTAGATCAATCAATGAAGCAATTGTAGCCATGGCATTTGCAGCACGATTTTGTTCCCTTGGTATCTGCTCAAAATCTATCTTTGTGAAATGTTGTTTCAAATCGTCCACCATTTGCTTGTAAGGCAGTAATTTTTCATCTTTTGTTTGGTAATCATCAGTTGCTTGACGGATGACAAGTTGAGAA
TCCCCAAAAACACGAAGTTCCTGAATCTTCCACTGAACTGCAATTCATAATCCAGTTGTTAATGCTTCATATTCTGCTATATTGTTAGTGCAAGGAAATGATAAGCGGTATGATTTTGGTATAGAATCGCCTTGAGGAGTTATAAAGAGAATACCAGCTCCTGCCCCATGCTGTGTGTATGAGCCGTCAAAATACAGTTG
CCATGGCCTTGTATGTGATATTGTTAAAATGGATTCATCTGGAAATTTTGAATTTAGAGAAACATCATCAATCATGGGGGCATCTGCTAATTTATCCGCGATGGCTTGTCCTTTTATTGCTTTTCTGTCCACATACTCGATGTCGAATTCACTAAGTATCATTACCCATTTGGCCAGCCGCCCAGTAAGTGTTGCTTTAT
TGAGGAGGTATTTCAATGGATCTATCCTTGCAACTAACTTAGTCTTATGAGTAAGCATGTAATGTCGTAATTTTTGTGAAGTAAAGACCACGGCGAGACATGCACACTCGATTGGTGTGTAGTTTAGCTCAGATCCCACCAATGTGTGACTGATATAGTATATGGCTTTTTCCTTGCCTTCAGCAATTTGTTGCGCCAAG
AGTGCCCCTATCGCTGTTGGAGTAGCTGATATGTATAGTAGCAAAGGTTGATCTGGAACTGGTGGCATCAGAACTGGCGGATTCAAAAGATAATCTTTGAGCGTCTGAAAAGCTTGTTGACAGTTATCATCCCATTTGAATTTGATATTTTTATGTAGCAAGTGTTGAAAAGGATTACACTTATCTGCCAGTTGTGCTAT
GAATCTTCGAATGGACTGGAGTCTTCCTTGTAAGGATCGAAGTTGACTGATATTTCTGGGTGGTTGCATGTCCAAGATAGCCTTGACTTTTGCTGGATCAGCTTCGATTCCTCTTTTGGACACAATGAATCCTAGGAGCTTCTCGGAGGTTACTCCAAAGACACATTTCTTGGGGTTTAATCTTACTTTGTATTTTTCCA
ACCGATCAAAGACGACTGAAAGTATGGCCAAATGTGTATTTTTGTCTACTGATTTACCCAAGAGATCATCAACATAATCTTCCACAGTTATGTGCATGAGATCATGAAAGATAGTGGTCATTGCTCTTTGATACGTAGCACCTGCATTTTTTAGCCCAAAGGGCATGACATTCCAACAGAAAGTTCCCCAAGGACAAGTG
AATGATGTTTTGTGTTGATCTTCGGGTGCGATCCTTATTTGATTATAACCAGAAAATCCATCCATTAATGATAACATTTCGTGACCTGCCGTGAGATCAACAATCAAGTCAATATTTGGTAATGGGAAGTCATCTTTTGGACAAGCTTTGTTGATGTCTCTGAAATCTGTACATATTCTGATACTGCGATCCGGTTTACT
AACAGGTACTAAATTGGAGATCCATTCAGGATAATCAATTGGGCGTATGAATCCGACATCCAATAACTTTTCTAGCTCTGCTTTGACTAGTAATGCCACTTGTGGATGCATTTTTCTTAATTTCTGTTTCACTGGCTTTGCCCCCGGTTTGACTGTCAAATGATGCATTACCAAATCCGGATCTAGTCCAGGCATATCAG
CATATGACCATGCAAAGTTGATTCGTCGTTCCTTGAAGAAACTTATGAACTGTGACCTTTCAGACTCTGTCAATGATTTAGCCAGGAATAGGTTGTGTGGAACCTCTTCCATACCAATGTTTGTTTTTATAGTCTCCTCTACCAGCATGGATGACTTTTCCTCATACGAGGCTGGGAGAATGTCGAACCTTCCATCTTCG
GGTGCCTCAGAGAGGTTTTCGCCCTCAGATACGTCCTTTCTTTTTACTTTTTTGGGATCAGATAGCGCCACAGTGTGGTTTTCGCCATAAGATCCTTGATTTGCTCTTATTTTCACATTTTTGCGACTGGAAGGTCCGACACCCTCACCAAAATATGCCATGTTGTTGAGTTCTATAGTGTATCCTGCTTTATGGTCTCC
AAGGGGAAGATCATCTCGTACGCCGAGATAGTCAATAACAGCTTCATCATTTTGGAATGTGTCAAACTGTGTTGGTCCTTCATAATCCCAGTCAATGAGTTGGTGGTGAACAAGGGGAAGGCCTTTAATGTTTTCGGAGTTTGCGGGACTAAGAGTGAAGATGTGATTATATTCGGGTATATCAAGGCAATCGTCGAGAT
CATCAATGGCACTCTCCTTATCAGTTTCGATCGTGAGCGAATCCAAATTGTCGTCACTACTAGCGCATTCTGGGATAGGTGTTCTCATCCTACGTGATTTCGACCTAGAACCTTGAGACGAAGACTGTGCGGAATCCTCATGGGTTGTTTCTTGACCAACTCTGAACTTTTTATAAAATTCTTCTTCTTCTGTAGGTTCA
TCTGGCTCTCTGAATGTCTCAGTGAGCTCATAGTCACTGGAGGATTTGTCTGAACCCCATTCCCATTCGTTGGAATCTGTGGAATAGCACTTCTCTTGTTGAACTTTGGCAACTTTGATTTGTGATGCCTTTTCTGTCCTTTTAGTATGGATCTTGGAAGTCAGAAAACCAAGTCCCTTCGAGCATTCCCTTTTTACAGT
CAATTCAGGTTGTAAGGGCTCCATAATGCCTTCTTTGCGTAACCCAAGAGGGCTTTTTCCATCATACCCGAATTTTTGTAGAATCTTGAAGCCTTTGCCATATTTCTCACAGGGTATATTGATCTGATCTTGTGTGTCATCTTCAATGTCTTTGTAGAGCATTTTGTATAAACCTTCCTCTTCCAGTTCGCCCCATCTTT
GAAAGGTAGTAGGATCCCATTTGAATACCATGATGGATATTTGCTTGTTAGGATGTGGCCTTCCATATTCTTTTGGAGAGCTCATGACTTGTCATAAATACATGGTCTGATTTAAAGTGTATTCTCCCATGCCTTTGTCCTGAAATTTGCCTTTAAGTTCACCTTGTTTTGATGTCGAAGGTTTCAATGACTCAGGATCA
ATGTATGCCGAAGAAGGAACAACTTCACGATTACTGGGAATGATGGTCTCAGTATGTGATCTCAAGTTATTGCAATATATGAACGGATTAGGATCACCGTTAACTGTTACCTCGACTCCGTTGTGAGGAAACTTAATGCATTGATGATATGTCGATGGGACTGCCCTCATTTCATGAATCCAAGGACGTCCTAACAATAT
ATTATAAGTGAGATCCAGATCTAGGACCTGACAAACCACATCCTTTGTGACTGGCCCAATTCTTAGAGGTAAGGTGACTGTGCCCTTGGATGAGCGTTCTTCATCATCATATGCCTTGATGGTGATTTGATTTGTTGAATTCACAGCTTTATCAGAATATCCCAATTGTTTAATGGTGCTCAATGTACAAATGTTTAGAC
CAGCTCCTCCATCTATCAGGACTCGCTTTATTCGATGTTTGTGTATGAAGGCTTCAACATGTAATGGTGCATTATGTGGTTGACTTACGGAGGCATCATCGGCTTCTGTGAATGTGAGGGAATGTGGAATGGAAAGGTATCCCACCATGGCTTGAAACTGGTCCACGTTAAGATCAATAGGAATGGCGGTGTCTCTCAAG
ATTTTGTCAAGAATAGCTTTATGAGCGGGGGATATGTGTAAAAGCTCAAGGATGGAGATGAGCGCGGGTGTCTTCCCTAACTGTTCTACAAGGTCATATTCAGGCTTCGTTGATGAAGAAGCAGTATTTTTAGTGGAGGAACCTGGCAACGTAATTTTACCTCGACGAGTTGTAACATGACATTCAGAGGTAGGTCCGGA
AGAAGATCCAACACCTCTTAGGACAATCTTGGGTCTCTGAGGAGGATTCTCAGGGTTTTTGTTCTTGATGGTAATAGTAGAGATATGATTGTCCATCGAGATATGATTGATAGTTGAATCATAGTTGTAAGGTGCTCTAGTATAGTTGGCCTGATCATCTGTGACTTTGGCTTTTCCCTTGTCATGCTTTGGGAATGGTT
CCTTAAACATCTCATGTTCTTGATTGGATGAGTGTCCCTCAATCTCAATATCACCTCTATCAATGAGATCTTGCACAATGTTCTTCAGTTGATGACAATTTCCCGTCTTATGACCCTTGCTCTTATGAAATTCACAATACTCATCATCATTCCACCAATTTGGTTTGACCTTTGGTTCATATGGAGGAAAATCTGGAACT
GTGATCACTTTGTTTGCCACAAGCTTCTTGAAGACTGATTCAAGTGGTTCTCCCAATGGGGTGTACTTCCTTCGTGATCTGGAAGTTGTTTGAGTATTTACTTGATTGTTTGTAGAACTTGATCCTGAAAAGATGAATTTAGGTCGCACTGTGTTGGCATCAACAACACCATCATTGACTGTGTTCTTGTTTTTATTCCA
AAATCTTGGCTTGTCTTTTCCTTTAAAGTCATCTTTGTTTTCCTTAAATATCTTAATGACTCCTTGTTCAATTAGGACCTTTTCTGTTGCTAAGCCTTTTTCGATAACGTCCTTGAAGGTAGACAAACAAGCTTTCCTTAAGTCATAACCAATCTCTTTGTTAACATTTTGGGTGAACATCTCTACCATTTGTTTTTGTG
GAATCTCACAAGAGCATCTGCTGCCTAGACTTCTCCATCTTTGTAAAAATGATGCAAAAGATTCTCCCTCTTTTTGCTTGGTGTTGCACAAAGTAGTGACTAATATGTCTGTCTCTATATTGTAGGAGAAATGTTGAATAAATGCTTCTGCTAGGTCACCCCATGACTTAATACCAGGTGGAAGTTGGGAGAACCATTCC
ATAGCTTGATCACCTAAGCTTTGTGGGAATAATCTCATCAAATATGTCTCTTCTGCTGCTACCTCAATGCAAGCTGTGAAAATTTGTCTTATGTGTGCCTTAGGATCCCCTTTTCCTCTATACTTATCAAATTTAGGCGTCACAAAGTGTGTAGGAAAAGGAGGCATTGGAATGCTCTTGTCAAATGGATAAGGACATAT
GTCTCTCATTGTGTATGTTGGCTGCGGTGTATTTATGTCCTCCATTTTCTTTTGTAAGTCCCTGATTTGTTGCTCCAAATTGCTCTTAGGTGGAGATTGACTTCTTGGACCATACCCCATGCTTGAGGCACCAATTGGAGGAGGTGCATGTTGCATATATGGATGATATTGATCATACACATGTTCATATGGAGGAGGTC
TGTAATGATGTTGCATATATGGACCACTTGGTATAGATTCATGTTGAGGAACACCATATCTATTTTGTGCATGTATACCATACTCTACAGGCATGTCATGTTCTATTGTATTGCCCCCAAATTTGACACGGGGTTTTCTTGTGTCCAAATTTTGAGCATGCCTTTGAATGTCCAATTGTTTTGGTTGATCCATAGCTTGA
GCATATCTATCTGCATAAGACTTCCATAATGGTCTGCGAAGGTAAGTATCATATGTTTGACCGTGTGTATGTGGGACTTCTGGTTTTTGAAGCAAAGCTGATGGTGATTCAGGTACCATGTGTGGTTCTCTATTTCCTCCACTATTAGGTCTCCTTTGATCCATATTGGAGTGAGGTTGTTGCAAAGGTCTATGTTCCAT
TATTTGAGACATGTCAAAATCATGAGGTATCTTGGCTCCACTTTGTGCCATCATGTGTAAGAAGTATTGTCTATCTCTCCTCATTATTTCCTCAACCAATCGATTGAAATGGGGATTCATAATGGATTCTTCCACATCTGCTGAATGTACTGAAAAGTTGTCCACATTGTCATTTTGTGTAGCATTGTTGTTTATAGTGT
CCATGTTCTCAACATTTGGATTGTTTCTATAGGCATCCATGTCAGGTAATGTAGTATGATCAGAATTGAAAAAGATATCATTGTCATACTCATAAGAACTCATGTTTGCAGACTCTTGAGCCTCTTTAGTTTCTCTCCTAGATTTTTGAAGACGGGTTTCAACCATGAACTAGGTATTGACCAAGATGTGAGAGACTAGA
TGAAAAATGGAAAGAGTATGGAAGACCAAGAGTTGGATGAAATGTAAATGAATCTGAGGTGTACTTGCAATGTCCAAAGTGTAAGACCAAGTATGTATGTAGTAGAGTAGGTGTGACTTCCAAAGAGAGGATAGTTTCTCTTGATGAGGTAAGTTGACCTTGACTCTAAGTAAGACCAAATGAGACCCAAAGGTAAGAAA
CCTTGATGAGGGACCACTTAGCAAAGTGTTGTTGTATGTAGTATGTTGACAAAGTATGATGAGGACAAGCAAGTGACCTTTTGACTCAAGTTTAGACAAGTATGAATGTAAAATGACATGTGAAGCAATGATGGACTATGTGAGACCCAAAAACAGGTTGAATGCTAGATGAAACCTGAAGAAACAACCTAGGAAGCTCA
AGTATTCCGAAACTGATTTCTTTTGTTTGCTGGACTGTGAAATTTTCTTGCAATTTTTGAACACAGACGCGCCTGTATACTGCACAGACGCGGTTATCTGACGCAAACGTGTTTCTATTCAACACAGATGTTGTTATAAACACAGACGCTATTCTGCCCTTCACAGACACGTTTATATGACCCAGACGCGGTTAAAACAG
ACACAGACGCGTTTCTGTAAAATTTGTGTAATTTTTCCAATCTGTGAAGTCGTTTTGTTGTGACCAAATCTGACTGTTTGACTATTTTTCGTGACAAGAGGACACAATGTTGATGAGGACTCAATGTTTGCAAGTGTTTAGACTTCAAAATGACTCCAAGAAAGTGTGTTGTTTGATGTAAAATTGTTTTGCATACACTT
GAAGACACAAAAGACACAATGTTTTGCTGTTTGGTCTTGAATGTTTGAATGTTTAAAATAAGTCAAGCACAATTCTTATGGCTGGCCAAGACAATAGTTGTTGATCCCACATAGGGTTTTACCCCCGAGGCTACGCTATTCAGAGCAGATACTTAGATGCTTGACCTCACTGGCTCCACCCTCGGCACTCACTTCTCGGG
TCAGCCAAGCATCAGTCCCCATGAAAACTCCCCATGGCGAACTTTGTATCTCTACTAAGAACCGTATGTGTGTGGGCCGCTACCAGAGGTTCGACCTCCTGCCCCAACAACTAGAAGGATTTGGGCTTCTAAAACAAAATGGTGCTAGTAAGGGCATCCGCTCGTGTGGCCATACATGAGGCACTTTCAGCTCTGTAAAT
ACAGAAGGCTCCCAGCCGGTAGGGGTTACGCCCTACAAATGATCAAATAAATTTGATCAAACGGGTTTATGGGGAGACATAGTGTCGGTATGAACTAATCAGCACACGTTATTCATAGTTTTCACCATGAATACATTTGATTATAGTGGTTCGGAAGAGGTGGGTTTTCCTCGCTACCACTTGGGTCGTTCTCTTC
>CJprpt0012
GATAATCAAGTTTAAATAGATCCCTACAATGAGGAGTTGTGTGAGGATCTTGTTACTACAAAAAAAATTCCTTAAGAAATATTCAAGTACATATGATTTAGGGTCTAAAATGTAGAACCAAACTTAACTGGTTGATTAACATAGAGAAAGGTACTAAATTTTTCTTATGGTACTTAAATGAGAGGGGAAAAAGAACACAT
TGATAAGATATGGCATGGGGATAACTTTCTTATTGAGCAAGGGAACATTAAAAGACAATTCTACCTATTCTATAAAGACTTTTTTTACTTTTGAAGACAATATAATTGAAAGTGATAGATTAAGAGAGAAGATCAGATAAAAGATCCCTAAGAAAATTGAAGAGGAAGATGTTGGTAAATTAGCTAATACCATTACTATT
GAGGAGATTAGAAAAAGAATAATGAACCTCAATAATGATAATACCCAAGAGGGTATGAATTGGGTATTGAATTTTATAAGAATAATATACACCTTGATATGTGATGATTTGTTGTAAGTTTATAAAGAAGCCATCAAAAAAGGGTCCTTGGGGTCTAATATCCAGAATGAAATCATTAAATTTCTCCCTAAAGAAGGGGA
TAAAATACTTATTAAAAATTGGACCAATAACACTACTAAATGTCTCCTATAATATTTTGGTTAAGATCTTAGTTACAAGGCTGATAAATGTATCGCAAAAGATTATTAACATCATAGTTTGTATTCATTGAAGGTAGATACATCTTAGAAAACTTGATCTTCATTTGGGAAGCTATCAATTGGGCTAAATACTCAAAACA
AAATCTAGCAATGCTCCTAGATTTTGAGAAGGCTTATGACAAGGTGGAATGACCCTTCAACAAAATGACCTTGAATGCTTTTGGATTCCCATAACATATTTGTAAGATGGTTAATATTTTGTAGAATGTTGTTGTGGTCCAAGTAGATGTGAATGAGTTACTTTCAGAGGTTCTTGTACTAGGAATATCAATAAGGAAAG
GATTCTCATTGACTCCCATTTTTTCATAATTTCCTCCGATGCACTACACTATCCTAAGAAGCGCAATCAAGTCTCCTAAAATTAAAGGTATTGTTCTTCCTAACAATAGTGAGGTTATGAACATTCAATTTGTAGATGACATTACAATTTTTGTGGATCTAGAAGGAAATGAGGATAACATGATGGAAAAAATTGAAGTC
TTTTGCAAAGCTTTGAGTGCTAGAGTTTAATAGGTTACATCTATTATTCTTGGTTGGAATGATAGCCTCCCTAGCTAGCTACAAAAGTATATAGTTTTCAATGGGGTGTCCTAAAAACAAGATACTTGGGGATTCCCTTTGCAATCAACCCCAATATTAGATATATGTGGACATGGATTAAAACTAAAATTGAGAATAAT
ATTGATAGAACGAACAACCAATATCTTTCTCTAGTTGGTAAAATTCAAGTCCGTCTTAAGATCCTATACCTTGTACTATGCCTCAATATGGTTATTTGGTAGCTATCGAATTAATGAAATTAAAAAGAAAATCAAATGCTTCCTTTGATCTGATGGGAAAGGAAATAGAAAGAAACACTTAGTTAAATGGGATTGGTGTT
GTAAAGAAAAGCTACAAGAAGGAATGTGCCTTAAGGATCTAAAAAAATATAGAATTGCCTTCACTACTAAGTGGATCATCAATCTTTGGAAGAGGAAGAAACATAGAAGATTTTGGTAAGGAACAATGTATACAACTTGCAATTCCTTTAAAACAAGGAAAAACATGGAGGAATTTTTCCTTCTATGACCTTCTTACTAG
TAGATATCTTGTTGCCCATGCAAGCTCTGTAGTATTCAAGATCCTTTGGAAAGCTTGAGAGATGGTTACAACAAAGGTAAGAAGGGATCAACATGTTGAAATATCCACCAAGTATATTTTTGCACATAGATCTATTTGGTGGAATCGAGAACATAGAGGCAAACCTCTTACACTTTTGCAAGGATGGTCAACCAGAAGAT
AGGACCAAAAAGACATCAAATTATTTAGTCATACTTTCCATAATGTCACATTGAAATATTGGACTTCACTTTAAAGTTCTTACTTTAATCTTCCCTCTACCCAATTGAGAACATACTCCATCATGAGAAATTCTTGTAAGGATCTTCCCTTCCCTATTAATTGTGTGATATATATATATATATGGTTGCTTAAAAATGTT
TTAAATGGGAAGATGGTTCTATGTTGAACAATGCTAAAGTTAAAAACTATATATAACTCCTTATCTAATGATGACTCTATGTTTGAATACCTTGACCACTGCTAGAATATTAGGCTCAATATCAAACAATGACTAAATAATTTCAAGAGAATATGGTCTAACATTTTGGAGCCTAAAAAGGCTTGTTTTAGATGGTTGCT
TTTACTACAGAAACTTCCATATAAAACAAAGAACAATGATATTGAAATATGTTGTCTATGTAAGAAATTTGAATCATTACATCATTTTTATTTTGAATGCCTGTATGTTAAAGAGGTATAGAACATATTTTGTTAAAGTATTAAGTGTTGGAGCAACTACAAAAGCAATTGTTTAGTTGAAATAGTCAATCTAATTTCAA
TTATAATTGAAACTTAAAAATATATGCATTGTAGGTTAAAATTATATGTATTGTAATTTGATTTTAATTTTGAGTTTGAAAAATAAGATTGTATTAGAAATAGTAAGATATATTATAATATTATCTAATCCTATTCCACTTGATATAATAATAAATTACATGAGGATAACCCTAATCTAGCTTTAAATACAATTTTAATA
ATATAATAAATAAAATATTGTTATTTGAGATATTATATTATTTGTATTGTTATAAAAATAATCTTTTTTTTTTTTTGATCGGAAATTGGCCGAAGCTTGAATAGCTTTTGACTGGATCTATGAACCAGTGGGGACACGGTAGGGGGCCCCATCCCCATTACATATCTTTGAATTATTATTATTATTGTTATATTTGATTA
GATTGACCCCAAGACCTTCCCCATCCTATGGAAGGCCAAGAGTCACAACTTAGAATTCCACTTCAGATGTCCCTATTGGGAATTGAACTTGGGTCTCCACAATGAGACCCCAGTGTTTTAACCAGTTAAGCTCAACCTCTTGGACAAAAAAAAAATCTTATTTTATTAAATAAGTTTTAAAAGGTTTAGATTAAGTTTAA
TTTATTAAATTTATTACGCTGAGAGACATAACCTACAGTGGCAGCATGAGGTGGATTGTAATGTCATGACCGTGTTAAAAAAAATGTTAATTTCAAAAAATAAAAAGATGACAACATAACTATTTAATTAAATTTGAACCATTTTCATTCAAAATAAACATATAAGTAGAGAGTGAAAAATAATGGTTAATGCATAACTT
TCAAAATAATTATTTTGGACAACAAAATAAAAGTGCAAAGAGGAGGGATAAATTATCGAAGTTCAGGTCAAATTTGAGAAAAGGACAAATAAATGACCCAAGACAAGTTATATTTTATAGCATTAAATAGTAATCAAGTTTTGATTGTTGTTTATTTATTAATGTAATATTCTACTTTAACAATTTGATACTAAAATAAA
ATACTTATTAGTAAATAGAATTTATGTATCCATATAATAGTTTTTAGTAACTAGCTTAGATATCTTAATTCTATCTAAAATTCACCAAAAAATATCAGTCTCGAGATGCCTATTTTAAATTGTTATTGAGAATGGATACGTGCCTCGAGACTGATATATCTCAACATATTTAAGATAGATGTATTAAGATGTCTAAGCTA
GTAACATCCACAACATGACATGTAAAGTATTAATTTATCACATTTTTTATTAAATTAAAGCATTATTATGCTTTGCAAATCATGATGCCTATCATATTCATTCAAGGTACAATAGAAATTTATAATGAATTCATCTTTTTAACCAAAAATTTAATCTCAATTTTAATAAAAATATTTACTTGAACAATGTATTCATTACA
TAAAAATATTATGTATCCAAATATTTGAGTCTTTCTTCCTTTACTTTCCCTTTTTTGTTTGGAATTATAAGTCCAAGATATAGCTACATCTATAAGATGTGACACTTTTCATTGCATATGGTTTATCCATGTATCCTTCAATGAAATGTTTTAATTGACTTTCTGATGAAATGGCTTTGGTAACCGATAGACAACTAAGG
GGGAGGGTGAATCAGTTGTCTCACAAAAGTACACAATTTAAAATTATTCTCAAATCTGATTATACAACGTGAAAGCATAAATCAACAACAAAAATAACACCAATATTTGTAACATGGAAAACCCAATCAAGGGAAAAACCATGGTGGAAACCTACCCACAATATGATGATACTCTATTAGAAGTATATGAAATATTACAA
TAGGGAGTGCACATGCGTTCAGGCACACTACCTAGAGCTCACTGCTAAAAAACAACAAGGGCTACAACTCTGGGAAAGACTCACTATCTTACAAACATATTCAGATTACATTCGGAAGATCATGAACCGAAGAACAAAAGAAATAGCATCTCCTAATGCCTAGTTATAGTTTCGATGGTTAGGCACATAACAAATTCATT
CTTTTCACATTTCTTCTTTGCCTCTAAAAGATGTATACATTCAGTGCACATACATTCTGATTCTCATCCATAAATATACACAATTATAAATATATTACATTTATTTATACATGACATTAATCTCATCAAGGTCGGCTCAACACCCATCACCTAATTACAAAAATATAACCACAACGCACACTACAAAATCAAATCCGGAC
CAAGCAATGTCGACCAAGATATAGCACATACCCATATCTCACACCTCGAATATGAAACACCTCCAAGAATTATGCATCAAACATTCGTGACATGCTACAACCACCTGGTCGACCACAAATATGAAGAACAACAACACACTAGAGAAAATCATCAATCACTTGCACAATGATTAATGCAGACCACCATCAAAAAAGGCACA
TGATCCAAAAACATCCACAAGCACCATGAATCACCATTGCAACATCCACAACAACTCAAATTACTTGAATCATATCATCATCATACCGAACTTCAAGAACACTAACTAGAATGACTATCAACCTAGAAAAATAACTTGTGGAGATCCAAGCCACGAACCACTTGAATTAAAGACACCCATCAACATCCCAAACACTTCCC
CAAATTCACAAAACAACATATTACAATGCAAAGAAATACAGATCAAAATACTGAACACTATCACCATTGAACAATAGAAAAACCGGGCAACAACACAGATATCCATAACTCACTCAAATCTTCATACGGGCCTCTAAAAAGTATACCGAATCATCTATACACAATCCTCTACAAACCCTTTAATCCGCAAAATCTAATCA
TCACCATGCATAACAAATCAACACTCTGAACTTCACTGCATCAATGTCACAGTCAGGGAAATATATTGACATCAATGACAACACATATCTCAGATATCATCAAAGCACATATTTGCAACGTACTAACAAAAATATCCAACAATATCCCCAAACATCCAACACTTTAATCTTCATTTTCTTCATTTTTTTAACAATGGCTT
GAACACCTCTCTTGAAACATTTAAAGTAACTTATACTCTACTACTTTCTATCAATGGCAACTCTAATAACATATGATTTGTTGCTTGTGCTCCAATGTCCTTCTCAATGAGGGTTTTTGTTAGAAGTCTCTTGTATGCTTTTGATGTTGCTTCATCTGGGTTTTCAATATTTGCAAGTTGCATTAACATTTTATGATAAG
CTTTTGAACTCTTCTATACTTTTACTGCATACTTTGCAATATAATTCATTACAACATGTCTTGAAAAAATTGGTTGTCAATAGTAAATAAAATTTATGTATCCATGTAATTGTTATTAGTAAACAAAATAGTAAATGATATAGCACAATGTAATACAAAATTTCTACTTTCTATATCCATGTAATATACTACTTTAACTA
TTTCAATTAAGCAACTAAAACAAACATATATTATAATGGATTAGTGTGCTTGATTTATTATTGAAAGGTTATGGGTTCAACTCTCATTGTGATTATCAAAATTACAGTATTTTTCAATCTATTTATTCATTGCTAATTCATTTTATTTCTTTTGATTATCCTTTTACTTATTCATATTAAGAAATAATTGATTACATAGT
ACATTGGATTACCATGTTTGACCTATATCCAAAAAGGTTGTGGGTTCAACTCCCATTAAGGTTAGCAAAGTGATATTAATTAATTTAATTTTGTTAGTACTGTTTTATTTATTTTTTATTAAGATAAATGGGTTTTACAAGGACCCAAAACCCAAATCCATCCACAAAATAAACATAGAAACCAGAGTCAAACCAACCGC
TAAACAACAACAGAAATAGGGGATTCACCCCAAAACATAAAACCACAAAACAACAAACCTAAACAAGACACAAAAACAAAAAAAATTAAGAAAGAGATTTCATAAGCTCAACATTCTTCTGGATCACAAGTTATTGTTAATCTCTTGCAGTTCCTCCATAATCAATTGTGAACTACCTTTTTCCTTATGCTTGCTCCTGG
TCCTAGTAAAAGGTCTCATGGACACGTGCACCTCCTAGGTTTTCTTATCCAAATTTATATTTGGGGTTCTCTTGGCTCTAGTTATCTGCTCCTTTTGAATAGAAATTCCATCATTGACTCTTTTGAGTCCCTCGACACTGTTATACATGGATTCCTTGCGAACCTCCACCAAACCCTTAAGTTTAATTTTCAGCTCTTGT
ATTTCATTCTCCAACCTGTCTATTTTAGCCTCATGTTTTGTCTTCATAACCTTGATATCTTTTATAATTTCTTGGGACAACTTCAAGAGTTTGTTAGTCTTATTGTGAGCCGGATTCTTAGTGAAGGAATCAATGAGATTCGCAATCCCTTATTCAGGAAATTAATCTCCACAAAAACCCATCAGAAGCACTTCTCCTGG
TTCGTCAATGAATTTCTTAGGAGCTTATCAACATCCATTTCATCATCTTTAGCCTCATTAGGGTCCACATTGAGGGGGATGTCAAGTTTAATTTCATTATCCTCCTTTTCAAGGATCCCCACCTTTTTCCCAATTTTTTGTTTTTTCTAATTATGCGGGCCCAAGATGTGGGGCTGCAAAATAGGGGATTTCTTTTTTGC
AGCCCATCTAGGTGGATTTTTTCTTCTACTACTAGTACCAGGAGTGGTCTTCTGCAAGGGACCCTCATCCTTTGAGGGTTTATAATCTGATTCATCTGACACATGGACATCATTCCAGTCCATAGCCATCCCACCCTCTGCAGTTCATCATACTTCATATCTGAAACATCATGCACCTCCTAGTTGGCTAAAGACTTAGG
TTTTTTCAGAGCTGGGGATGGTTTAATCTCATGAGCTTTAGCATACTCCATGATAAGGAGGATTAAACCCTCATGCAGAATTGAATTATCCTCACTCTTAAAATGCTTTCAAATGGATAGCTCCAGAGAAGATAACAAATAAAACATAATGGAAATTCTTTTGTCATGCCTAAAATGATTCAGAATCATGAAATGGTAAG
AAAAGATGCTAGAAAAGAAGCCATCAAGGGTTATGTACCTCATTATGAATTCTTCCATGTCTTCTCAGAGACTCTGAAGGTCCAATCGATTGTAGCCACCATTTGGGTTCTTCTTAACCCTTCTTCTTTCACTTTGTTTTTCATAGAAAATTGAGAGGGCTTCTTTCAAGTTCTTCCTTTCCCTGAAAAATTTCCTACCC
TCCATACTGAGTCTAGAAATCTCTACAATAAAGAGTTCATCAATTCTAAACTCTACCACATACACACACAACACCCCATTATCCTAATTGCTCACAAAAAAATCCGTGAGCATATGGTCATGTCCATGAAGTTTTCAAACAAAGGGCTCCATTCCCCCATCTACAACTTCCCTCCAAACCTCCTCTTGTTTCTCCCAAAG
CTCACACGAGGATGAATCCACTCTGTTCTTGTCTCCCCCCATTAGTTTACTGCCTCTATAAGTCTTTCCGACAACACCAAAACCAAGCTTTAGACAGGTGAAAAACAAACAAAGCCACAAGAATAATCTATAAATTCGCCTTCACTTCTTTCTAAGAGGAGTCCTACACGTGATCTGTCATCATTAATGCTCAAGCAAAG
AGAGATTTTTGGCATCCTTCCTCACCAACTCACACAACTGGAATGGGAAGGAATCCCCTTCCCGCCACCACTTTTCATCATCTCTAGCCACACCGAGATCAGCCATGTAGTCAGCAGGCATGTTACCCTCCCTCAAAATGTGCAAGATTTTAATAGCCTCGAATTTGGTCATCATTTCAAAACACTCCTACATTAAATAG
TTAATCGTCTAGTTGGGAGGAGATTTTTGTTCAAACAATTTATTATATTTAACGAATCACTCTCCAACCAGACCTTCTTAAATCCTTCATGGCTAGCCATTTTAAGTCCAATTTAGGTCGCATTTGCCTCAACAAAATGGTTTGTCTGGGTGTCCAGTGGGAGTGCCACTGTCGAGATAAAGTACTATTCTATTTGTTAA
TTTAGTTTGATGAAATTATATATTTATTAATATTTAGTAATTTATTTAACTATTCTACAAATTGAATGTTAAATATTATTTTATTGTACATGTATATATTTCTCTAAAAAATATAATTTGAAATTTGTATACATTTCAAATTGATAAAATTGCACTTAGTGAACTTACATGCAATTCAGATGAAACAAATTTTGGCCAAC
TGAGTTCTGTTCATATGGAGTTTGATTCAGATGCGAATGAATATGTATTTATGGGTCCAATAATGGAGATGGATGAAAGAAAAATTATTGATCACACTATATCAATAGCCTTTAAACCACCAAATGCTCGAAGAGAGATGAAACCAGTTCATCCATGGGTAAATAGCACTAATGTAGATCTTGGATCACTAATTGATTGG
CTAGGATATGGAGCATCTCTAGTGAATGATAATGTTATTGAAGGATACTGGATATGGCTTTTCCAACACTATTTATTGATGGACAATGTGATTGAATAGAACCATGACTAAGGAGAGTCCATCTACATGAGTTTGTTAAACATTTATTTTGATATAGAGATCATCATTTTAGATGACACCCATGATTTAGATATTATATG
ATGAATATGATTATGTGACATCTTGTACAAAATTCATCAGCAGTGCTTGTCAAAAAGAGCTTGCAAGACTTGTCAATCACAATCAATGAGTTACAAGAGCATATGGAAAATATCCTTCACTCACATCTACTTGATTTTTTGATACATTTTGTATATGGTGAAAATGGATACAATAATAATAGAATTGAAAGGCTAAATGA
ATTCACCCACAAAACCCTAGCCTAACAACAACAAAGATCCACCATAACATATGAAGATTACCTAAGACAATGTAAATAAAACAAAATCACAAAGATTATACCATCACATGTCCAATAGGGTTTTGATCTCCATTCTTCCTATCTCCATTGATCTTGCTTGATATATTTGCTCTCAGATTTTATGTGCACAAGAGCTCAAC
AAAGAATGGAATGTGGTTGCAAGTAGGATCGTAGTGTAGTCAAAATGATCATTAGGGTTTGATAATGAAGGAAGCATCTCCTTAAATAGAAGACACAATATGAAATGGAAGGATAAGATTGAGAGGTGTAAAAAGGAGGTCGGCTAGGATTAGAGGGTAGGTAGAAGAAATAATAAAATAATGAAAGAGGTAGGTAGTGT
AGGAATTAAGAGATGAATGACGTGTCATGTGTAGAAAAAGATAATGAATTAATTAAATAAATAAAGATTTATTTAATTAATGGAAGAAATGGGATCAATTAAATAAATAAAATATTTATTTAATTTAAGAAAAGGATAATTTAAATAAATAAATGTATTTATTTAAATGAGAAATAAGGCTAGAAGAGGATAAATGAATT
AATTAAATAAATAAAGATTTATTTAATTAATAGAAGAATTAGGCTTAAATAATTAAATAAATAAAATATTTATTTAATTAGAGTGGACAATTTTGAGTGTCTACATTTTGCCCCTCTTTGAGACAATGCGGCTTGTCGCGTTGTTTCAAAGAAGATAAGATGAACTGATACAGAGTTGCCCCAGTATGGGAATGATATGC
CCCCTCGAGAGATTGGATGAAAATGTCTGAAAAGATTGCAGACAATCTCTCGATAAGAAAGAAAGGCTAGAATGGACTGACCGAATAAAGTGACAAAGTCACGGGATGAGGAAGACTGACTCGTGAAATGAAGGCTAAGGCTAGGGTAGGCTATAAGATAGACCACGGGCAAAAGACATCCTCATTGTCATCTACACCTT
CATGAGATCAAAGTGCAGAGCAAGAAAAGAGCAGCAGCAGTTAGCAGCGATGGCTTTCGTGCACAGATTCGACCGCGTTCGACGATTTCAGAGGCCAGCAGAGGCAGGAGAGCCGGTAAGTACCACCAAACCTCCTCGTACTTTGACGTATTTATTTTTGTCATTAATGCATGCTAGTTAGAGCAATAAATGCGCTTAGG
AATAGGGTACAAAAAAGTCTAAAATTGTGTAACCGCGTCTGCGTCGGTGTCAGGCGCGTCTGTGTCCGACAGGCGCGTCTGTGTCGGTGTCAGGCACGTCTGTGTCTGGAACCGTGTCTATGTCAAATGCGGGCGCGTTTATGTCATGCAGAGGCGTCTGCATAGTATAGTCGCGTTTATGCACAGCCTAGGCACGTCTA
TGTCATACAGGCGCGTCTGTGTTTTTCAGGCGCGCTTGTGCAGTCTATAGGCGCGTTTGTGAGTTAAAAGCGCGTTTATGTTGAAAAAATGTAAGTTTTGGTCTTCGAGGTCAAATCGGCAGTTCTGTGATGAACATACGCTGTCGATTGGATAAGCTGTGGAGAGGATACACTCAAGCAGGTCCTCTAGGAAGACTAGG
ATAGATCAAGGCACTTTGTGATGAACAGTGAGTACCAAGATAGAGTACTTTGTGATGAACAGTGACTACCCAAAGTATGAGCAGCACTTTGTGATGAATAGGGAGTGCAAATGTGAGTAACACTTTGTGATGAACAGTGAGTGTCACACACGTAGTACTTTGTGATGAACAGGGAGTACTACTAGGATAGAAGCAACACT
TTGTGATGAATAGTGAGTGTCACTAGGATAGATAACCATATGCATTTAGATAAAAAGTAGCATTTTGTGATGAACAGTGAATGCCACCATGACTGACATGATTGATTTGCTTGACTGCAGGAGTATTTGCCGATGCTAGAGTCACGGGAGAGATTCCCATCGATGCAGAGGTTGCGACCTGAGTTGTTGTTTCAGGATAG
AGCTGCCATCGAGGAGATGGGTTTGAGACATATATTGTATGTGCCTGAGTTTCGGGCAAACATGGGTTTGCTGACTGCGCTTGCTGAGAGATGGCACTCGGAGACGTGCACCTTCCAATTGCCGATGGGTGAGATGATAGTCACCCTTGAGGATGTCTACAGGATTCTGCGGATACCGATTGATAGAGATTTGATTCCAT
ATGATCGTGATGGAGATCGGGAGGCCTTGAGATGGGTGTTCCAGGATCCCGGACTGGAGATGAGGGCAGGACACGTGGCATGGGACACCATGACCGCCACAGGGTTAGCATTGTCGGTCGTGATCGGAGGAGCGATCAGTGGATTTCTATGCCCAGACAGGGCGACACGGGGATTGGCAGTGGGCTGGGGGGGAGCACTG
GAGACACTGGTGACACATCACACCAGATATGCCTGGGGACCATGTGTGTTGGCCCACTTATATTATGAGCTTCACCAGTTTGTATACCATGGGTCAGTGGGATTGGGCTGCGGGGTGACACTACTGCAGGTTTGGGCCTATGAGCATCTGCCGATTACCGATACACTTCAGGGGTAGAGGTCATGGACGTAGCTTTGTGC
ATTTGTACGACATGATCACCTCGCAGCCGCGGATTGGCAGGTTGGAGCATTGGCAGCGGGTGCTGGATGATATTGATGTGGTCATATGGAGACCATATCTAGGCTGCGAGGAGTGGGAGGATGACGCAGTGGAGCTGCCATACACCTTCCGGAGCAGGTACCTAATTGGACGGACACCTTATGTATTAGAGAGGCAGCTT
GTGGAAAGGGTATGCAGGCAGTATGGCAGGATCCAGAGGATGCCACGGGGCTCGGGCATGTATGCCCGCACAATCAGAGATCAGGTGCAGTTTGGTCCTTTATTGTCATATGATCAGGCGCTGACACAGCTGGCAGAGATGGTGCCCATACCCTGGGATATGTGGCCAGAGATCGAGGACGCCAGGATGGATGCAGAGTA
TGTATCATATTGGGCAGCGCATCCATTCCCCCGATTGACAGATCCAGGAGAGCTACTAGAGGGAGATGGAGGAGGAGATGATGATGATGATGGTGGGGGTGATGGGGGCAGAGGCCGACGAAGGCGGAGGGGGGTAGTTGGGGAGAGGAGAGTTGCACCTCGGAGAGAGGGTGGATAGGAGGGACAGGCTCAGGTGGTGA
GGGGTCGCGGTGGATTGCCCCTATAGGTACCGGCAGCACAGGGTCCCAGAGTACAAGGACAGAGACAGGGATAGGTACAGGGATAGGTGCCAGCAGCACAGGAGCAGGGATGGAGACAAGTACAGGGACCTAGGCATGTATAGAGACAGGTACCCGTTCAGGCACCAGTATAGGTACAGGGACAGGGGCAGGCACCTGCT
GAGGGAGAGCCACAGGCAGAGGTAGAGGGGGCTGACCTAGAGGAGGATGAGCTGATTGAGCTCAGGGAGATCTGCCAGGGCCAGGCAGATGAGATACAGGATCTGGAGAGGGAGAGAGACCGACTCAGGACGAGGCTCAGGGATACTGAGCGGGAGAGAGATCAGGCGATTCAGCGCTACACAGAGGCTGAGACAACGCT
GAGGGCAGAGAGGCAGGCGGCGAAGGACATAGGGGCAGGCTATGCATATGTCCTGCGGGCAGGAGAGGAGATTGCCTACTGGAGGGACCTTTATTATGGTGCAGTGCCAGTAGATTAGCGGGTGAGGAGCTTCCATAGACCATCGCATACAGCGACAGCTACGGGAGGGAGGCGGAGGAGACAGGCATCGAGTGGTGGGG
TTATGGGTCCTCCACCACCACCAGATAGAGGGGACAGGAGGGATGATCCTGGGGTGGGTCCTTCGAGGGCTCAGATTCCGTCGAGGCCAGGCAGCTCTGAGGGAGGGAGTTCATCATAGCCTTAGAGGACTCCCTATGTATCAGTATTGTACCATTTTTGTATTGTAGACACCTACGGGTGATTTTGTAGCCATATGATT
TTTTGACATCATTGTATCATGACACTTTTGATTATATATATGAGATGATTCATTTTTGTGGCAGTTATATGCATGTGTACCTATGTGATGAGATGTTTCATGATGTATGTTTTATGATATGGATGCAAATATGTACATGGTGTAATGCAATATATTTTTGTTCTTTTATGTTTTATATGTGTATGCATGATGCAAATGTG
AATGTATGTAATGTAACTGAATATAATAATGTAAGTAACGTAGATGAATATAATAATGCAAATGTAAATTGTGCTAACAGGTGTTGTGTGCAGGATGTGATGCAATTGTGATATCTATATGTATGTATAAAATGCTTATATGTGGTAATGCAGGTGCAGCTACATGAAATGCAAATGTTTTTGGTGTGTCATTATACTCA
GTCATGTGATAGTAGACTACACAGACTCGAGGAGGACGATGGAAGTCAATCAAGAAAGGGGGATGGAAGACAGAAGATATGAAAGTGAAAGAGCTTCTTGTGCGTTATCATCATTGAGCTTTATTATGGCAAGTAGGTTATGACAATCGAGGCATATGTTCGACCCAGAAAGTCATTGTACCTGTTTGCATGGAGATAAG
ACAGTCACAAACAAGGAATGCCCCAGTTCATACTAGACTCACAATGTCCTCATATCCTTGGACAAGTCATAGCATTACTAAGAGACAATCCACAGACAGCAAATACAAATAGGTGATGATACCCCATCCTCGCCTTTCTAGTCAAAGACATCTTGGAGATAGAATCTCTAGTCAAAGACATCCCGGAAAAGCTAAAAGAC
ATGTCACCAAAAAAGATGAAATCAAAAGAAAACCAAGACTCGACACCAACATCCACTGTAGTCCTCAAGTTTAGTGTCTCTTGTCACTCGTATAAGTCTTATTTGATTGTGGTCACAATGTTTACTTTCACAGAAAGGATAGATAACACTGAACCATATGTTGTCTGAGTCTGTTGAAAGATTTGATTTGTTGAAGCCCA
TTGTTGCTGCTGTGTCTCATCTGAAACTGACTGAATCCATGAAACTGATACTTTATTGCGGAGAAGACGAAACTTTATTGTGGATCTGTGATGCAAATGTTGCTTTATTACGGATTGTGTGTGAATAGACTGAAGGAAGCTGGAAGAAACTGTACTCCTCGAAACATGTGATGTTCTCAGTTCCACACCCATTACTAGAC
GTAGGATTTGCCTTAGCCACAGATAGGATCTGACTTATTATGGATAGAAAGGGAGGCGAAAAGGGAGGTTTATTATGAATGGCTAACCAATCTTGGGTAGATCAATAACAAGCCATGATGGGAATGGGTAAGTTTATTATGAACGAATTGGTCGTGAGTGTGTGCAAAGTGAAATGATGAAAGTGAATCCTGAAGAAGGG
AGGAGCAATGTCTCTACGCATGGCACTGGTGACCCAGTTTTCACCATGGTACATGCCCAGGGCGCCACCGAAGTGGTTTTCACCGTTGGACGAAATTATTTCTCTTTACTTTTTTCGATTTTTCAATGTTTTTGTGTCACAAGGCACCTGTTTGCCAGGTTTTCACCAGGTAACGATTTTTTTTGTTTTTATAATTTTTT
TGTATTTTTGAATTTTTTTGATTTTTTTGTATTTTTAAATTAGGATATTCCAAAGATCTATGTGTAGAACTTGCGAAGGTGCATGTTGTTGATAGGATCCTCCAAAGGTTCACCTTCTGTAGTTGAGAGCTGATATGCCCCAGATCCATAGGCTGCTGTAACGATGTAAGGACCAAGCCAGTTTGGTTTGAACTTGCCCT
TCTTCTCTCTGTCTTGCTGATTCTTGGGGTTTTCTCTGAGAACCAAGTCACCTACCTCAAATGTACGAGGCTTGACCTTGTGATTGTAGCTGCGACTCATTCGTTGTTGGTAAGCCTTGAGATGATTAAAAGCAGTTTGTTTTCGTTCATCCAGTAGTTCTAGTTCTTGTAAGCGAGAGACCCTGTAATCTTCATCAGTG
ATGATGTTTTGCAAAGAGACCCGTAAAGAAGGTAACTCGACCTCAATAGGCAAGATGGCTTCAGTGCCATAAACAAGTGAATAGGGTGTAGCTCCTGTAGGTGTGCGGACACTTGTGCGGTAGGCCCAAAGTGCAGGATTGAGTTGGATATGCCAATTACGGCCAGCGTCGTCGACTGTCTTCTTGAGGATTTTAAGAAT
TGTTTTATTAGACGCCTCAGCTTGGCCATTACCTTGGGGGTAATATGGTGTGGAGAAACGATGGGAAATATGGAAGCGGTCACAGAGTTCACGAACATCCTGATTTTTGAAGGGATGCCCGTTATCAGTAATAATGGAAACAGGAATACCATATCGGCATATGATATAGTTAAGGATGAAGGTAGCAATCTGTTTTCCAG
TGACTTGTGTGAGAGGCACGACTTCAATCCATTTTGTGAAATACTTTGTGGCTATGATAATGAATTTATGACCATTAGAGGAAGGAGGGTGAATCTTGCCTATGAGATCAAGTCCCCACTGACAAAAGGGCCAAGGAGACGCAAGTGGTTGTAATTCTTGTGCTGGCGCATGTATGAGGTCTCCATGAATTTGACATTGC
TTACATTTCTTGACAAACTGATATGAGTCTTTTTCCATATTGGGCTAGTAATATCCAGTCCTAATGAGTTTCTTGGCCAAGGTAGGACCACTAGCATGTGGACCACATATCCCTTCATGCACTTCACGTAACGCAATCTGAGCTTCGTTGCTTTCTAAACATCTAAGAAGAGTGCCATCTAGACCTCGCTGGTATAGGAT
ATCAGCTAGAATGACATATCAAGAAGATTGGCGAATGAAGGTGCGGCGTTGGTTATTTGATAGATCAGGAGGTAGGATATTGTCGCGAAGGTATGTGAAGATGGAACCATATAACTGGGATTCGGGACCGACAACACATATCATTTCAGTAGGAGTGATCTCATATGAAGGAACCAAAAGGTTATCCACCAAGAACTCAT
AGCAGGTCTCATTTTGAGGTAGATCAATCAATGAAGCAATTGTAGCCATGGCATTTGCAGCACGATTTTGTTCCCTTGGTATCTGCTCAAAATCTATCTTTGTGAAATGTTGTTTCAAATCGTCCACCATTTGCTTGTAAGGCAGTAATTTTTCATCTTTTGTTTGGTAATCATCAGTTGCTTGACGGATGACAAGTTGA
GAATCCCCAAAAACACGAAGTTCCTGAATCTTCCACTGAACTGCAATTCATAATCCAGTTGTTAATGCTTCATATTCTGCTATATTGTTAGTGCAAGGAAATGATAAGCGGTATGATTTTGGTATAGAATCGCCTTGAGGAGTTATAAAGAGAATACCAGCTCCTGCCCCATGCTGTGTGTATGAGCCGTCAAAATACAG
TTGCCATGGCCTTGTATGTGATATTGTTAAAATGGATTCATCTGGAAATTTTGAATTTAGAGAAACATCATCAATCATGGGGGCATCTGCTAATTTATCCGCGATGGCTTGTCCTTTTATTGCTTTTCTGTCCACATACTCGATGTCGAATTCACTAAGTATCATTACCCATTTGGCCAGCCGCCCAGTAAGTGTTGCTT
TATTGAGGAGGTATTTCAATGGATCTATCCTTGCAACTAACTTAGTCTTATGAGTAAGCATGTAATGTCGTAATTTTTGTGAAGTAAAGACCACGGCGAGACATGCACACTCGATTGGTGTGTAGTTTAGCTCAGATCCCACCAATGTGTGACTGATATAGTATATGGCTTTTTCCTTGCCTTCAGCAATTTGTTGCGCC
AAGAGTGCCCCTATCGCTGTTGGAGTAGCTGATATGTATAGTAGCAAAGGTTGATCTGGAACTGGTGGCATCAGAACTGGCGGATTCAAAAGATAATCTTTGAGCGTCTGAAAAGCTTGTTGACAGTTATCATCCCATTTGAATTTGATATTTTTATGTAGCAAGTGTTGAAAAGGATTACACTTATCTGCCAGTTGTGC
TATGAATCTTCGAATGGACTGGAGTCTTCCTTGTAAGGATCGAAGTTGACTGATATTTCTGGGTGGTTGCATGTCCAAGATAGCCTTGACTTTTG
>CJprpt0013
GAAACGTGTTAAGGAAAATAATTACTAAATAAAATATAATTATTGCTAGCCGACTTAAGAGGTTATCATCAAGAGGAAGATATATATGTGTGTGCTCCAAGATGAAGTAAATCAATACATATCTTACACACATCAGCAAATGCGATCTGCTCTGCTCCTAAATGTGATCTGCCCTCCTACACTTGGCGAATCTGCTCCTT
GGTGAACTGGAAGAACATTTGGTTATATGCTGCCTCAGCCTGTTGAAGTCATCTTCTGCTGATTGGTGTCTTGGTCATCTACAGCTAGGGCATCATTCCACATCACCTTGGCAATTTGCTGTTTGGATAGCAATCAGAGATAAGTGTTGTAATCAGAACATTATGCTTAATACATAATCAGATTTGAGGATCTTTCTTGT
TGGGTTTTTCCTCCTAGGAGGTTTTCCCAGGCTACTTGTGTGTTGTGAGTTCATTATGTTCATTTCTCTACTTTTGTTTAATTCTGGAAAATCCGAACACTAACAGCAATCAATATTAATCTGGAAATTAATATAAATCTCTATTTTCTGAGTATTGTATTAATCTAAAAGACTAAATTCAACAGATATCATAAAAAATT
GTGTTTTTGCATTTTATAAATCGTTCTCCAGCTTCCGTGTTGTCAAACTTCTGCTGATAGGTATAATGCTAAATTAAAAGCATAGCTTAAACCTTTGATAGCCCAGATGAGGCAAAGTTGTACTATATTGTCTTATGCTGCTATGTCTATTGAAAACATTGAGTTCGAAGTTCGAACAATGAAATCAGAAAATTCTGCCC
TAATTTTTTATTGCTGCACACTGCTGTCAGTGATATAAACTGTGAATTGTGATATGTTTTGCAAGAAGACTGAATTTATGTTTTACTTCAATTTTTTTTATTGCTGCTATACTGCTATTACCGATGGGTTCAGTTATATCTATTACATTTCGAATCTTTTATTTAATTTTAATATTGAATTTAACATATTATATGTATGT
CTAAACATAAATTTTGATGTCATGTGTACTGTTGCCCCCTTGCTATTCCCAAAGCACATCCCACCATCCCCTGCCATCCTCTGAAAGCCATGGAACATAACTTTAAAGTAAAAAACTACAGAAACTTGGTTTTTTCGCAGAAGACCAAACCACTCTCTGCTAAGACTGACAAGGTCCATCAGACCTGTAAAACACACAAT
TATTTATGTGTTATGTCATCACATCTGTATCTACATGTTCTTTCCATCCAATACTTTTATATTCTAATAAATGAGACATTCTAACAATCTAAAGTGTGAAGAGTCATAACACTGAAACTTTGCAAAGTCATTCCTGATATTTTCAAGAATGGGAAAAAGTAATGTAGAATGGAAGTCATTTCCGATTTCACTGGTAAGGA
AGAGCCAAAAAGTTATATCTTGCCATGTTGTTCTGTTTTTTGTTCAACAGATAATTTAGCAAGGAAGGTCATATATGTTGCTTCTGTTTTTCACAATATTCATTTTTTTATAATGGCTATTTTGAAATTTGTTGCTATATAAGATTTAATATTTAAATATTGTTAATTTGATATCTTCTTTTATATCCGGATACCTAAAT
AGGTATGCCAGGGATGAGAATCTACAGACTAATCTCTCTTTAGCGTAGAGTGACTGTTATTTGTATTTCCTTGTTCAAATCAGTGTATTCTATGCATATATTCTAAGTTAACGTAATCATATTGTTTTGATTCAATATAACTGCAACTTGCTTCTGCCAAGATAATAGGGAAGGGTACATCATGTTTGATTTTAACTATA
CAGATATAAATTCTGTTTTGTTCAACTTCCATGTAGGATATTTAAGTTCCTCAATCTTAAAATTCTGCATTTCTGCACTAGTTCTCATCGCCACAGTGAGCATTCTGACCCACACGAACTAGTTTGCTTATGCTTTTGACGGTAAAATTCAATTTGAAATTGCATTCGAGTTGAATACAAGTATTTATGGGATTGAAATT
CATCAAGAATACGAGGGGCAGAGGTTAGATGACAGGGTGTGCCAGAATTTTAAAATTCAGATTACATGCATGCCAACTCAGTGATAACTGAGACAGCCGTGTGATCCTTGTATTTATCCTTGTAGATTGGAAGTCATTTTGCTAGCCTTCACAGTTATCTGATGTATAATATTATGCTCGAAGTTTTTAACTTTCAAAAC
TGCAATTTAATTTAAGCTAACACCTTGGGAAGGCCACCAAATGATCATTCAATCCCATCAAGTAATGTATCTTACCTTGTTGGCTTTAATAACTCTTAAAAGTAAGTACGTTGAAACTATTTTGCTTACTTCATAAAATTAATCTGGTTTATGTTAGGGACAGCAATTAAAATAAACGGGAATCAGACTAGAAGCAAATA
TTCAATGAAAGGCTTAACCATTCATCTATTCAACAAAATGTCATATGAAATTATTGTTCGGTTCATCTTTTAAAGGACTATTCAACTTCTATCGTATCTAGGAATATAATATATAAGCCCACTGCACCTTAGATTATGTAGAATAGTGTTGCATACCCCCAATACGTAGGGAACTGGTAAAATTACTGTTTGTGTTGTTA
AGTGGGTAACTTGTCTTATTTTCTTGATATAAAACATTAGTTTTGTGCAAAAGGTTTTCTCTAAATGATAGCTTATTCCTTTCAACAGTTGTAAAATGCTCAATATCCGTTTGCTATTGACTTGGTAAACGTTTGAGTTTGTTTTTTAAGTTGGATCAGTTATCCATGATGTTATAACTCATTTTGATAGAACATAGCAT
TTGTTTATTGTAAAATTTGTGGATTCACTATAATTTTTTGTGCTAGTTGTAAACTCAACATTACTTTTGAATGATGGAATTTGTGAGTTTACCATCATTTTTTGTGTTGATTGAAAACTCAACATATTTCTCTTCGCTTCTCTTCTTCTCTTCCTTTGATCCGAAACATTGAGAAAATAAACTTACATAATTGAAACTAG
AAACTATGCACAATAGCTCAACATTACCTCTAAATTATGAAATTTATGAAATCACCACCATTTTTTATACTGATCGAAAACTCAATGTTACTTTGAGTGATGAAATTTTTAGAAAAGATTGTTCGACTTTGTCTTTGTCACTTTTTTCTCTAGGCTAATTGTACTTGTGTGACTTGAGAACTAGATTACCAAAGCTAATT
ATGTCTAGGATTAACCCAATAGTGTGCCAACTACACCATGACCTAGAAATTGGATAACATAGATTTATTGTTCCTATGAGTAACTCAAAATTGTGTTGAAGCATCCTCTATATGACCCAACATTTTATTGAGGTGAAAATATGAACTATTCTACATCCACAATGCCCTCAAACGAAGATGAAAATGTTTTGACATATTAA
AAAATTGATCCTATGACAAAAAAATTGTATAAAAAATGAAAACTTATGATGGTCTCACTTCATGTGCAGTCCACAAAAACCAAAATGAAGTGTAATCAATTAAAGTGTTAGGCAAACATTACTTGCTATTATGTTGCAGTGATAATCAACAATACGTTATAATTAGCATTATGTTCCAATTTCAAGTCTTCAATGGATTA
TGTGAAGAATCTCTAAGTACCTTGCTCAAAGAACTCAAAATTTGAATCTTGATGTTCCCTTAGGAAAGATAAGAGTGGAGAGTTGTTGCAAAGGTCTCTTTGGAAAGAGAGCAACATACATAACTTTTGTATAAAATCGTGCAACTTAATAAGACCACATCAAGCTTTTATTACATGTTTCCACTAATCTTTGACTTAAT
GAGAAGAGATAGTAAGCCGCCCTTTTGGGTTTTTAACTTGCAAGTCAAGTACAAAAGTATAATCAACAAGAGACAAAGGCTATAGCCTAAAATGATTCGTTTTTAGCTACATATCTAGTGGTCTTTGTGGGCTTATTCTTTATCCAAATTAGCATGAAGAATCATAGATATTAAGTGCAGTTTAATCCTTTGCGAGCTTT
GAGTGCAAGTAATTTTTTATAGTAGGCTGTTGATTTATAGTACAAGTATCAACACTATGTGGATCATGAGTTGTAATATCTTAAATAGAATATTTAATTGTTTATGATAGTTTCTAATTTACTTTCATAATTAGCTTTGCAATAAATTTGAATATCATTAATCGCAAAAAAAACATGTAGCAACAATTAAATCTAGCTAT
AACTAGGAAATTGGAATAAAGCATATCAAAGCCTTAGTTATGCAACAACAAAACATAACAAGCTAAAAAATTAATCTTATTACATTCAATGAATGAAAGAAAGACAATATTTTAAAACAAAAGCGCAAACCACATGTAAAAATCTCCTTCCTTGACCTCCATTGTTTTTCTTTCTCCTTCAAATATGTTGTGGATCTCAC
CTAGAAAGCATAATTGCAACTAGGTTTGCAAGCGAAATTGACAACGTAAAGATACTCGAAATGTGGTTGAAAATCAATGAGAAAAGGGTTCAAATTATAGAAAAAATGATATTGATTGGATGACTAAGATTGAAAAGATTTTTTGATAGATGGATGAGCTTGATTGAGTGCACAATAGAGCTGTCATTTAGGGAAAGATG
AAGATAGAAGAAAGCAAAAGGGAAGATATCATGAGAATAAATAATAAATCCTACAACCATCCATGGACAAAGTCCAGAGTTGTGGCAAGTCACCCATTGTGCTGGGAAGATTCCTTAGCCCTGTACAACTCACCAAGTCCAGCAATTGTAGTTGAGCTAAATTACCTATGGTGTTGTGAAGGCTTCTTAGACTTGGACAA
CCTTTCAAATGCAACCGTTCTAGCCGCATCAAGTTGTCCACATTGTCAGGAAGGTTTGTTAAACTGGTACAGTCACTCAAATGTAACTCCTTCAATTGTGACAAGTTACCAAGTGTGTTTGGAAGTGTTGTGAGAGCCATACAATCTTCTAGATACAAGCACTGGAGGTACACCAAGTTGTCAACTGTTTTTGGGATTCT
CGTAAGACTTGACATTGCTCTACACTTAAAATCCTGACTCACGACCAATTACTATCCAACTAGAATCTGTTTCTCGATGTTAACCATGTATATGTATCATTTAATTCACAATTTCTAATTTTTATCCATAACAAATTCGAAGCTAAGTTTCCAATGTTGCCCACTACTTTTGTGTTTTGCACAACAAGGTAACGTAGGGA
ATGCATTCTATGCAAGCTAACAGGCTCTTTTCCATTCTCTATTGTGTAAACAAGCATGTTCACTCCATCTGCTATGTCTTTGCTCAAAGCTCTATGTGCACTCATTGGCAGCCACAGTCTGCTATTATTACCACCACTCTCTTAATTCCTCTTCCCATTCCCTGCACAAGGTCATGCATATCGAGGGGATCTTGAAGGTT
GCAGTCATTTATAAGCATTTTTAGCAAAAGGTCCTTGATGGCTGTTTGAACTCTGCTTGGGTATAAAACTTCCCAGAAGGTAACAACATCCTTTTTCCTTTCACCACCAAAGCAACAAGCTATATCTAGAAATATTTCCTTCTCAACATGGCTAAGTCCATCATAACTGATTTGAAGGACTCCAGATATTTCTTGTTTTT
CTCCAATGTTATAGAGAGCTTCTTCCTAGCATTGGATGTCGTTGGGCTCCTTATCAAGAAAATATGCTCCAATAACTTGTAATGAAAGAGGATCCCCTCGACAGGCTCTTGCAATTCCTGTAGAAAGCTCTTTGTAGGGGGTCTTAGGGACTGCCCTCGAGAAAGAGTGCCAACTAAACAATTGAAGAGCTTCATCCTCC
CCGAGCCCACTCATTTTAACAACTGAGTCAACCTTAGCAAGATTGAGTATTCAATAATCTTGCATATTCTATCTTTCGATTAGTTCCTTTTCAAACTTCGAGTAATCAAAGTCTTACCATCTCGTCTCCATACTTCAAATTCTAAACAATAATACATTTTTCCAAGACCCTTCATTTCAAATGCCTGTGATAGATCTCAT
ATGATTTCATCAGCCAACTCTATAGCATTTTCTATTATGAGTAAGTCATCCACATATGATGAAATTTAACCAACATTTTCATGTTGATCTTTCTTTATGTATACATATGGATTATTCCTACTCTTGATAATCACTTGTTGGAAGAAATTATCAATTTTCATATACACCTTGGTGCCTTTTTGAGACCATTTATTACTTTC
TTTAACTTGTTCTTTACAAAGTCTTCAGGTTGAACAATATATATATTTTTTAAAATCATCATTCAAAAATGTTGACTTAACATCCATTTGATGTAAACTCCAATTAATCCTAATAATAAGTGCAATCATAAGTCTATTAGTGTTTTTTTCAGCTACAAGTGCAAATGCATTTTCATAATCTATTCCTTCTTTTTGTGAAT
AACCTTTTGCAGCCAATCAAGCTTTGAATTTGTCAATACTACCATCGGCATCAAACTTAGTTTTGAGCAACCATATAGAGCCTATAGGATTTTTTTTACAGGTAATTCAATTAGTTCACAAGTGCCTTTATCCATAATAAAATCAGAATCTTCTTGCAAAGCACTCATCCGTTCTTTATGATTCTTATATTCTTCAAAAT
TTTGAGGTTCATCTATACTCATTACTTGAGCCATTAGGACATATGCATTAGTCGTTATACCAGATTGGTGCCTTAATATTCCTCATTGATATTCTTAATTCTTCATTGCTGGAGAGATTAGCTTCACTTTGTCTTGTTTCAAGCCTGCTTTGATAATGAGTTTGCTGATCTACAATAACCATGCTCTCAATGTTTTCTTC
AAGAAGTTTTCATGAAGTAGCACTTTCTGGTTTTTCTTCCTCTTCTTGTAGAAGGATACTTGCTAATTTCTATTTTCCCCTGCAGCCAAACTAGTAGTAAATACTTGATAGTTGCTCAACATGCCATTCAAAGTAACAATAACTAAATTGGTACTCGAAACTTTTTCACCACTGTCAGTTAATTTATCCCTTAATTCCGT
AACTCTGGACAAATAATTGTTGATTGTAATTAGGAGGGAATAGGCGGATTCCAGTTGCCTTAGGCAACATTGGAATCCGCCCAAAGGGCTGGCCCCTTCTTCAACGTGTAGGGTTGGGCCCTATAACTCACAACACTCCTTAAACCTCATGCCACACTCAACGTGTTCCTAAATAGGGCCGACCCTATTCTATCAAGGCA
ATTCGCTAAAAGGGAAAATAATAAATAAAAGTTAATTATAAAGTAAAGCCGACCTAACTAAGACTTTGCTCCACATATAAATAAATGACAACTTCACATTATTATTCACTCACAAGATTCTTCTATGCGAAATATACATCTGCCTAAATGCGAACTTTGAAGGAGCAATATTGGCGAATTATATCTGTCATTAAAGGTGT
GAACTTCAAGTGCAAATACCATCATAAGGAGGGCGAACTGATCTAGGTCCAAGGTGCTAAGGTTGCAGTCCAGTCTCAAGCAAAGGTGCAGACTTAAGATGCAATAAAATGCAGATTTAGGGTGTGGACCTGATTGCTGTTTGATGTGTTAAAGGGGGCAGACTTGAAGCCTTGATGCTTATGAAAGTGCAGACTTGTTG
AAGACCTTATCAACCCTAAGTGCAAATAGCTTCAAGTATGTAATAACCCACCATAATTAACTCAACAAAATTGACCATTCTTTTTTTTTTTTTTAATTTAATCATTGTGTTTGATTCAATCGCATACTCT
>CJprpt0014
CCAATAACATTATGGAACTAATATGGAGCGAGAGGATAAACTCATGATTCCAATGCCACCGACGGTGCAAGAATTAGAGCTTCCTAGCTCAAGATATGATAGATTGAAGAAAAAGTGCAGAAATTAGGGTTTTAACTTAAAAACATAAAGTAAAAAAAGTGCATAATACATAAATATGAAAGTGACACCTTCATTTGTCA
CTTTATAACTTTTTGGCACTATTCATTACAAAGGAGCCCGCATACAAGCCATCATGCCTAGATGTTGACCTAAGTGACCTACGTGGATGGAGATCCTATGCAAGTTCGTACTCGTCGGTCGACCGCTCGACGAGGTGAGTTGACCTTTCGTTGACTGCATTTGACTTTTTCATGTTTTCAATTTTTTTAGAAGTGATGAT
GTCATCGCCTAGCCCGGGCCCTCCCTTTGGACACCTAGTGGTCCTAGGGCGCCATGATCCTCCTAGGGTGCCATGGTCCTAGTAGGGCACCCTGGTCCTTGTGTGAGGCGACCAACGACGACACAAGATCAAGTGATGAATGTTAGAATTGATAGAATAATTGCATTGATTAGATGATGATAGATGATTGATCGATTACT
GATGATAGATTTCTTTGTGTTTTGCAGACAATACCGTACATCTGTGAGCATACCGCCGGTCTCACCTTTTAGAGCCTTTGGGAGAAGATCCCAAGGTTAATAGCGGGAGAGAGGGATTTTCTACATATAGTGGGCTTGTGGGATGCGATGACCATGTCAACCATCCGATTCCATTATGTGATGTTGATGGCACTGATGGA
GAGGTGTGATACAGACACCTCGACGATCTCACTACTTGTGGGGAAGATGATGATCACCCTTGAGGATGTATATCACATTTTGCGTCTTCCCATTAGAGGAGAGACAATGAGATATTGATATGACCGGACAGAGGAAGATTATAGGAGAGAGAAGGTATATGCTGTGGGGAGAGTGATACACAATGAGATGAGGGGTTGCG
TCATGGTCAGTTGGCTCCTACACCCTACTAACAAGGTTCCATTAGTGAGGCGACTCATGATTGTGACCCTTGCATTAGTTGTGTGCCCTAATGGGCAGGCACACATATGCATAGAGGACTGATCTATGCCATACGAGCTATGGAGAGACACAGGAGAGTATCCTCTTGGGGTCAGAGCATGCTTGCACATCTCTATCATG
ACCCTCGGGAGTATGTGTTCAGACAGGGATGCAGCCTAATGACATGCACACTACTACAGTTGTGGATGTTTGAGCATATTACCTATACTAAGCCTGGTGGAGCCCCCATAGAGCTAGTCCCAGAGCAGCCTAGGGTATATGCTTATCCTCTTACCCATGAGTGGTGATTCGGCGATCTCCTGTATTGGAGGTTGAGCTTA
GATAGATTGAAAGCGGGCATGATCATATGGAGACCCTGCCTTAGGATGTCTATGTGGGCAGGGATACGTAGGTAGATGTTCAACATGCAGAGGAATTGTCAACTAGAGGGACGGTACAATGACATAGTCATTCCCTTCTACTTCGACTGAGTTCAATGGTATTTTGGGTTAGAAAAGTGTGTTCCTACTAATGTGCCTAT
GTACATCCAACACTCATGCCTGATGCTGAGGCTAGGAACCATTCCTAGGCCTAACAATGATGAGATCAACATCACAGATTCAGATGGGTCGGATCAGGACACATCGATAGATTATAGAGATGATTTAGGTGTGCACCGACAGTACATCACATGGTGGGGGAGGACATACCCTGGAGATATCTTCCCAATAGACTTCACTA
CAGGGAACCCCAGACCATGGAGACAGTCAGGCAATGGAGAGGGATCCGATACATCCGAGGAGGGTTCAAATGATCAGGCTGATGACACAAAGGAGCAGAAGGAAAGAGGAGATGGATATGATCCTAATACTGGAGAGGGAGATCAGGATGGAGATGATGAGGAGGACGGAGAGTAGGAGGATGAGGAGGAGGCGGAGAAG
GAGGAGGAGGAGGAGGATGAATTAGATGCAATTCCTCATCACTCTGGGGAGGATACCATAGCCCTAGATCCATCGAGTCTCCCATTGCAGGCAGAGAGGGACTCCGTAAGAGGTCCTGATCCTGGTCCCCATTGACCCACACCTAGTGTACAAAGACAATATGAGCACAAAAAGCCTAGCAGGTCCCAGTCTCAGGTGGT
CGCTATCCACGATCCCCCAAAATGTCCTCGCAAGCACCTTAATGTGCTTCTTCAAGAGCAATAGGGACTTCAGCCTTGTTTAAGCATCAAAGAAGAAGACCAGTATAACCCCTCCTATAAAGGACATTAGAAAGGATAATGTATCTAGCAGCCAATTTGCGAATCCTATCCCTAGTATTCTTATTCGCAGAGTCAGGAAA
GGTACCATCACTCAAATATCTCACGACATGCGAGTACCATTTGTTAGATTATATAATGCAACAATATGCCACATCACTAGGATTATAAGCAATAGCCTGGGAAGTAAGGTTGTGAATAGTAAATTTAAGATATACCAAAGGGTCCTCTTGAGACATAAGAGAGGCAACACATGTCATTGCATCAACATGTTTATTATCTT
TTCAAGGAACCAACTCCATGGTATAGGAATCAAATTTTGCAACAAGGATAAAGCTAGATCTTTATATTGTAATAATTTGTCTTGCTTAGCTTGATAAAATCCTGTCACTTGTCTTATGATTAGTTGAGAATCTCCATAAATATGTAGATGTTTCACATTCAATGCCAAGGCTTCTTTAATTCTAGCTATAAGAGATTTAT
ATTCAGCAATGTTTTTCGTACATAAGAAATTGAGACGATATGATAAAGGAATAGGCTTCTTTTTAGGAGAGATTAAGACCACCCTTGCCCCTGATCCTGTACGACACTTAGAGCCATCAAAGCACAATTCTCAAGTCTCATCAACTTCAGTGAAAATAATGTATTCATCAGGAAAAGACTCTGGATTAAGTAGGGAGAAG
GGTGAAGGAGCAGCAACTAAGTGATCAGTCAACGCTTGACCTTTTATTGCCTTTTGTGAGACAAACTTAAGGTCAAACTCGGTCAACATCATAACCCACTTAGCGAAATGTCCAGAAAGGTCAGTTTTGGAGAAAAGATGTTTAAGAGGATCAAATTTAATGATAACATGGATCTCAACATTCAAGAAATAATGCCTCAA
CTTTTGGGTTGCAAAGACTAAAGCAAGGCACTGTCTTTCTATTGCAGAATATCGGACTTCGTAATCGAGTAGAGTGCAACTTATGTAATAAACTGAGCATTCTATACCATCCTTATCACATTGTGCCAATAAGGTTGCAAGAGCTTGAGGGGAAGCAGTGGTGTATAGAAGAAAAGGCTTAGTAGGATTAGGAAGTTGAA
GAATGGGAGGATTGTCCAAATAAGTTTTTAAGTCTTCGAATGCTTGACGACAATCCTCATTCCATTGGAAAGTGATATTATTTTTAAGCAATTGTGTGAATGGAAAGGTATGATCTGCAAATTGAGAGATGAACCTACGAATAGATTGGATCTTTCCTTGCAAAATTTTTAGTTGGGAGACATTCTTAGGAGGTTTCATG
TTAACAATAGCATCTATCTTCTTTGTATCCACCTCAATGCCATGATGTGAAACTATGAATCCTAATAGTTTTCCACTATCCACACCAAAAACACATTTTCGGGGATTCAAACGCATGTTATACTTACGAATTCTCTCAAAGATTTGATGAAGGATCTTAACATGATCTCTATGAAGATTGGATTTGGATAAGATGTCATC
AACACAATCTTCTAAGGTCTTATGCATATAATCATGAAAGATGAGATTCAGAGCACGCTGATAGGTCGCGCTTGTGTTTTTCAATCCAAAAGGCATCACAATCCAACAAAACATACCCCAAGGAGTAGTGAAAGCGGTTTTATATTGATCTTGGGGATTGATGAAGATTTTATTAAATACTGAGAAACCATCCATAAAAG
ATAATAAAGCATGCCCTGCTTCCAAATCTACTATCATATCAATAATCGGGAGAGGAAAATCATCCTTTAAAGAGGCCTTGTTCAAATCACAAAAATCAGTACACATCCTAATCTCATTTTCAGCCTTAGCCACAACCACAATGTTTGAAATCCATGGGGAATAATCGATAGGGCGAATGAATCCAACATCCAACAATTTC
TCAATCTCAGCTTTAACAAGTAATGCCACTTTAGGGTGAATCTTTCAAATCTTTTGCTTCACAGGTTTAGCATCAGGGATTAGGAAAATGTTATGAGTGACAATCTTAGGATCTACATCAGGCATGTCAGAATATATCCAAGAAAAGATCTCAAGGAATTCATCTAACAAATCAGCATACTGTTTTTGCTCTTCTTTGTC
AAGACATTTCCCTATCTTGATGATTTTATCTTCAACACAAGGATCCATCTTGATATCAATGGTGTCATTTATTAAGAGATTTCTTTGTTTAGGGACATCTCTCAATTGAGGAAATTATTTAGCTATCTCATTGTTATTCCTTTCTTTCCCAAAGTAATCTTCCACATTTAAACAATAGGGAAAACTGCGGTTATGGTGAT
AATGAGGAAGGTTGTCATAAGCTCCCAAGAATTCAACTAAGGAATCATTAGTAGAAAAAAAATCCAAAGAAAAGACACAAGAAGGGTCATGGTCAATATATTCTGGATATTTTGGTGAGAGAGAAGCATAAATGACATTAACAGTAATAGATGGTCTCTTAGAGGCTTTAGTACGCTTGAAAGGATCATAACCAAGCCCA
AATGTCAACGAAATTTGTTTTCCAAGGGAACCTTAATTCCTTGTTCTTGAGCACAACATCCTTTTCCATTATATCCACAACCAGGTAGGATGTGAAAACCAAGACCATAAAGGTTAGTCATTTCCGAAGAAGAAGGAGGATTTTCAAAAAGTGAAGGATCAAAATCCTCTAGACCAAAAACTAAGGGAGATGAAATCTGA
GAAGTCGCCACAAAGTTATTACTCAATGGCCCAGAAAAAGTAGAATGCTTTTTAGGCTCTTCTTCTTCTTTCTTCTTTTCGACCTTAGGTTCTCTCGGGGGAATCGTGTATTCTCCTACGAAAGTAGGATTGAAATCCAGGGATCCCCAATCATCTTCTGTAAGAGTCTTCTCAGGGGAGAAAGTATTCTAAATCATAGA
GTCGGGCTGAGAAGACTCTTCCTCAAGAACCTTAGGTCCACTTGAGGAAGCATCGGGGATCAATCCAGATATAGGAGACAGGTTTGATGAACTAGTCACACTAATCAGAGTAGAATCTTTAGAGGAATTATCTAAGATAGTTGGGGAAGAATTGATTGAAGAGGATTTAGAACTTGATGTTTGTAAACAAGCCTAGAATC
TTGCGTCACCTAACAAGGTGTATGTTGTATTGTTGTGAATGAATTTGATTTGCCTGTGCAATGTAGAGGGAACAACTTGCATGATATGAATCCAAGGTCTCCCTAGCAACAAGTTGTATGTCAACTCTCTAGACACGAAATGGATAGGAGTGGGTAAAATAATAGGACCTACCTTAACAGGCAAGGTGATGATACCTAGT
GAAGATTTAGTAACATTATCGAAGCCACAGATGGTGAGATAATCGGGCTTAATAAGAGATGTATCAAAATTGATCTTATGCAACAAGTTAATGCTACAAACATTAAGGCCAAAACCATTGTCCACTAATGTTTGCCTTATCGCACTATCATTTATGATAACCATAATCATTAAGGGATCATATTGTTGTTGAGCTTCATG
AGAAGGCAACTCATCTTGTGTAAACAAAATCTGAGCCTTGGGTGTTGTAATAGAGTGAATCAAGGAAGCCATATCATTGGATGTCACTGCAGGTGGGACATTCAATATTTTCAAGGCATCTTGTAGCATTCCATGATGAGTCGAGGAATTTTGAAGCAAATCCCAAAGGGATATCTTGGTAGGAGTAGCTTTAAGTTGTT
TGATGAGATCATATTCCTTACCAAGGGTTTCTAAAATGCGAGGTGCTTGAGGAAGAATTAATTGAGGATCAGGTAGAGGAGTCAGAACAATTGAAGGAGGGTTAGGTTGCGTATTGTTTCTCATGTTATAGGTATGGTCAACTACATTATAAATCTCCTTAGTTAGTTGTCTATCATATCTATAAGGACTCTTAGTGGGA
TTCCTTCCTTGAACCGTAATGATAGGTTTGTTTGGAGTTCTAAAGGAATCATGACTATATCCACCTTGAACCGTGAAAAGGGGTTGATTAGGAAGAGGTGAAGTTGGAGAAGGACAAGCACCTTGGACAACAAAAAGAGGTTTGCTATGTTCATTCACATTGATAATATTGATTAAAATTTTAGATGAATTATTCTTGTT
TGAAAGATTAAGCAAAGACATAAAGTCATCAAGTGCATCATCCAATAAAGCATGGTCATAATGATTGAAAGGCTTATCTTTGGACTTAAAAGGAGACATAAAATCATGGAGGAAATCATGGGAATAAAATATGGTGCTAGATCTAGTGGAGGAGTTGATAGGAATGTACCCATGAGAGGGATCATTTGACTTATCTTTCT
CATCACCACGAAATGGCATAGTAACAAGGTTGATCAATTTTTGGAAAAATGAGGGTTTAGAAGGCTTAGGGTTCAAAAACTCATCTAGAGCTTCATCTAATTCATCCTTACTAAACTCATAATAAAAAAAATTGCATACATCATCAAAAGCATGAACATCTTGCAAATAGAAATCTGACATTCTGAAATGAAAATTGCAT
GAAATTTAAACACATAATGC
>CJprpt0015
TTTATAATGACCCATCAGGTGCTCTAATTGTCTCACTAGGGATAAATGTGATACATAAGTCCTTAGGTTTTCTTTGGTTCTCTACCATATTCACTAAATTTTAAACCGTGGTAGTCGCATCAGAAGGAGAGAAAGAGGTATGTTCAATCTCAGTCTCGTTAGAGGTATGAGAAGGTAAAGGATTAGTAAAAATATTAAGA
TTTTGATTAGGAGGGGCTAATGATTTGTTTCCCTTATCATTCACACTTGCCATAGATATAGTATTATTATCAATCAAATCTTGAATCTTACTTTTCAATGCAAAACATTTCTCAGTGTCATGACCTGGTTGATGATGAAATTGACAAAAAGAACTATTATCAAAGTAGGGTGAGGATGCCTTAGAAGGGTCAACTAGTTT
TATGGGAGGAAGTTTAATAACATTTCTTTGTAACAAATGAGACATAATGTTATGTAAAGATTCATTCAACGGAGTAAATTGTATTTCTCTTCTAAAAAAATTAGAAATAGGAGGCACATGTGTTGTAGCATTCACATTGTTGTTGCTGATGTTGTCATTGAATTTGATGAATCCTTTTCTTGGTTTGAACTTCGCAAACG
GTTGTTGAGCATTGTCACCCTTATCACTCAGAGCCATAGGAGTGGATTGTTATAGTTGACTCACAGTTAGTTGATAATTGTGAATTATTGCGCACAACTGTGGAAAGGAAGTAAACTTGGGAAGGAGAAGTTTGTCTCTAATATCTTTTTGCAAATTAGAAATGAAAATTCTTTGAATATCATTATCAGACACTTGAAAA
GAAATTTGAGAAAACAAATGCTTATATCTACGAATGAAATCAGTCACTTTTTCTTTAACACCTTGTTTACAATGCATTAAATCAGTCAAAGTGATTTTAGGATCTATGTTGTTTTGAAATTGTTGAATAAAATCATTTGCTAATTGTTTAAAAGAAGTAATAGAATACGAAGACAAAGAGAAATACCATTGTAAAGCCTT
ATCTCTTAGTGTTCTAGTAAACATTTTTGCAAGCAATCTTTGATCATAAGCAAAGTCAATACATAAAGTTTGGAATGTCTTGACATGTGTTAAAGGATCACCTTTTCTATTATAGAGTTCCAATTGAGGGACTTCAATATGTTTAGGAGCGATGGCTCTAACAACATCAAGAGAAAGTGGGCTCGCAACATCGAACATGG
CCACACTAAACTCGGATTGACTCATAGAAGCGATTTATTGTTGCAATCATGACACAGTTTGAGCAAGATTATTAATGGTTGCTTTGCTTGAAGAATTAATATTAGACATGTTTGATTGAGAGGGTGGTGTGATGTTATTGAAAGAAGGCATTGATTGAGAGTAAGGTGGAGGAAAACAATGGTAAGTAGGCATAGGAGAT
GATTGAGTAGGAAATGGGACACTAAAAGGAGGAATAGAATGATTGGATGAATTTCCCCCTTCCATAACATTGATTGGGTGAGAGGCAAGGAGAATACTTATTAAAGGCATGGGTAAGGATGAAGGACTGAATGAAGAAGAGGGATTGCCCCCATGACTAATGGTTGTATGTATGACATTTTGAGTTGATGTAGCCATGAT
GTTTGAAGTGAAAGTAGAAATACTAACCATTGGAGTGGTCAAAGGAATAGAATGATTGATTTGTGTAGAAGGCTGTGAATAACCTAAGTTCTCAGCACAAATCTTTATAAGCATGACATTAGAATCAATAATATGAGCAATGCCACACAATATATCAATTCCATTCTTATCACTTTAAATCATGCACTTGAGACCTTCAA
TTAATGGAAGAGCTTCACTATTAAGGTATTCTTGAGACATCCATTGTTGAAAGTTGTCAAATTAATTATCCAATTTTTAAAGTTGATCAGTAGATACTCTATTCAAAGCTTCTTCTTCATCATTGGATAAATAGAGATGTTGCTAGGATGGGAAGAATTAGTATTATCCTCATTGAATAAGTAACCCAAATTAGGCACCA
TCTTCTTGATAATTAAACCTTGGGAAGCCTTAATTCTAATGCTTTGTCTAACAGGGATAGTGTAGGTAGGACTAATAGTGGTAAAACTCATGCACTAGAGGGAAAATTTGAATTTGGAATTTGAATTTTAAATTTTAAGAATAAAGTTTGTAAAATTGAATAATGCAAGATTCAAGGAAATTATGATTACACAATTTAAA
CTTTGTTGAAAGGAGAAATGACACAATTTCCAAAACAATTTATTAAATTGAGCTTTAAAAATTAAGGCCAATGGAATGCCACTTAATTTCAAAATAAAATTTGTCAAAATTTGAATTTTTAAAATCAGGACAGATTATAATTAAGCACTTAATTTCAATTTTTTCCTTGAAATTTGTGATATTGAAATTGGGAAATATTT
TTTATTTAAGAGAGCAAAATTCGAGAAAATCAACCAATTTTCTGGATTTAAGCAATTAAATAAAGTCATAACAGTCTCTCAAAATTTCGCGAAAAAAGTTAGGGACCTTGTTGAAAGTACACACGGTCCTCCCAACTTTTTCACAAATTTTCAGGGATGAAAGTTACGATGGTTTTAAAGCTAACCCCGAAAAATTGGTT
GATTCTATGAAGTTTAAGATAGGCAAAATTAAGGTTTGAATGTGAAAATAAGACCTTATTAGGGTTTTGATAAATACAAGAAATCGAATTGCAAATGTGAAATAGGTCAAACCTAATGGATAAGGTCGCCTTAAATAATGTTTGAAAAACTGAAATTGATTGAAATTGATTGAAATTTACACAAAATCCAATTAATTTTA
AAAATTAGGATTTTAGGACCTAACCACTGAATTTTAAAATTTTTAATTTTGGAAAAGGGAGGGCAATTTAAAATTTGAATTTTAAACAAGAAGACAAATCTGAAAATAGTCCTAAATCTTAAAATTAAATGTGAATTCAATTTTTTCACAAGTTCAAGTTGATTTTTGAAAATTAGGGTTTTGACAACTAACCACTTAAT
TTTCTGAATTTGAATTTGCAAAATGAACAAGACAATGATGAAATTGAATTTTTCAAGCAAAGAAATTTTCAGATCTCAAACAATAGATAGCAATTTTTTACAAGAAACAAGTTCAATTCCAAATTTTGAAAACTAGGGTTTTGATTGAATTAACCACTAAATTTTGTAAATTTGTAGGAAAATTAAACTTGTAAATGCAA
ATTATGCAATTATTTGTAATGTCAATCATGTAAGACGTTGGTTTCACCCAAATGTAATGGTGGTGAAAGAGGGTGATAAAGAAATCAAGAGGAAGGCTTTTCTCTCCTCAAGAGAAGTAGTGAAAGTTTCACAAAAGACTCTCCTTAACCTTTTCACGCACATTACATTAAAAGAGGGGGGAGAATTCACTAGATCCAAT
CTCAATAGGAGGTGATTGAATGCTAAGTGAATTGACAATGGATTTGGAAAGTAAAGGTAACCCCTCTTTTAGAATGTAAAAGGTTGGATTATGCAATTTAAGACTAAGTGTAAAAGAGACAAAGAAATGGCTATAACTTGAGATAGGAATGGGATGAACTTGTGCACCTAGAATTGGTATAAAATGTCGAGATAAAGCTC
CCCTGCAAATTTAAGTGAAAGTTGTTGGGACAGTGTTGAAAGTCCACATGGTCCTCCAAAAAATATGCACGCCAAAAAGGGTTTTTCCGCCTTTGAAAAATGGAGTCTGAATCTGTAAATATAGATGTGCACCTGCAACCTACACATAGAAAAGAGAGAAAATTTAGTTGGGATTGGAGGTTTGCCTTCAGGTCAGACCC
TAGTTTTGGAATTAACCAAATGATGAAAAGTAGTACTTGCAAGTAAATGTAAATGAAAGACTAAAATAGAATTCACCTTAAGGGAGGATGCAAATGAAATGTAGATAGAGTTGCTTGTGTGGAATTGAATGATGAAGGAGATCTCCTCTTTCATGGTTGAATCCTTGACTTGAATGCAACACCTAGCCTTGAAAGGAAAC
TTGAGAATGCTCAATGCTTGAAAGGATACTTGAATGCTTGAATGCTTGATTTCGCTTAGGATCGCAATTTCCACGTCATGTATGCTTTTTGAACTTATCTTCTCTTATACAAATAAGAGGGAGAATGTGTCTTATATATTCGTGAATTAGGGTTAACTGACTAATTTTTCATCATAGGCCGACATAGGGAAACTTTTCCC
GCTTTCCAAATGCAAAGCCCAATGAAGGATAAATGTAGAGGGGGCCCAAAATAGGGCAAGGACAAGGGCGCCACGCCCCTGTCCTGCCCTAACTCAAGATAGGAAGCAGCATAAGACAGTGCGAAGTGTGAGGAGATGCAAGCTTTAGGTAGTGTGAGCATGTCTCAGGTCTCCAATCGGGCTTAGGGATTCGATTAGCC
AATATGAAGACCCAAATTTGGTTGAAAATTTCAAGATCACAATTTTATGACACTAAGTTGAATCCGAGAAATTCCTGCCCCATGGTGAGCACTAGAAATGTACACAAGGAATGTGACACCTAGTTGTACCAATGATACATTAGTATGAGGGAATTCAAATAAGCATGTAAATCATAAAAATGCAAAAAGAACTTCCTCAA
AAGCATCCCATTGTCTTCTATCTCCAAAGACCTATTGAATATGCAAGATAGTTCTCTCAAATTGTGCACAACACTCAATTAGATGACAACCTAGAGAATGAGATTTACAAAATGATGTGCAATTTAAACTACAATGGCAGCTAAATACAAGATATAAAAAAACTAAGACGGTAATGGTTAGTAAGTATAAACAAGATGCT
ATGAATATTTAACTACAAATGAAACTATGATTATATGCTAAAACATGCTAAAAATGTTAACTAGATAAAATGGATGCACAAGCTAGAGGTAATTTAGCATTAGTATGATGCACAAAAGATGGATGATTTACATGTTAGAAAATGCCTCTATTTATAGACTTTCCAAGGCCAAAGGTGGTGTAGCAAGAAATTGTGTTGAA
ATTCAATCCTTAAAAATGGATGGTGAGGATGCAAAGATCATTTATGATGGAAATCCAAGTATATGGAGGTTGATAATTTATTGCCAAGTCATGTGTCAATGAGACAACCTAGATTAAATGAGCATGGAGACAAGCAAGGTCCATGTACCCATGATGTAAGGGTCAAGTACCAAGGGAGTATGGTCCAAGTACTTATGATG
ATGTGAGTATTTTTTACTAATATTATTTACAAAATAGTTAATTTCACTTGTCACATGTTGATGTGGTGATGAGGTGGAAAAGGTGAGGATGTGGATTTTGAATTAATTAATTAATTAAGCTAGTTACATTTTTACTAATACATTTTTGACTAATACATTTTTTGAAGAATAGTTAATTATTTAAGCTAGATTTATGTGTC
TATAATTAAATTGAATGAATTAAGGGGTGAGTAGAATACACATTAATAAGATAACTTTTGGTGTCTCACTCATGGTCAAGAGTTCATGTTTAGACTCAAGATGAGATTGGAAAGGCATGTATTGTAGATCAAACTATTTTGGTTCCACATGTGCAGTCAAATGGTTATCAAGGTCTAGAGTTTGGAGAGAGTCATACTAC
CACGATAGCTCATGTTGATTCCATGTGATAACACTCTCCCTAATTGTATCTTAGAACCATATTCTATGTGGTGTTGTAGAAGCCTTTGGTGAAACCTGGTAATAAGACCTATTTGCTCATATGTATCCTTGTGTCCTTGTATCTTCTTTGATATTGGTTTGTCAACCTAGTTTTCTTGTGTTGTGTGGGGCGTTGTGTTT
ATCTCTTGAGCATGGTGGGGTGGACCCAAGGGTTTGTCAAGGCCAGATGGTTGTTGCCAACCTCCATTAGGGACCAGTGGGCATGTTTGTGCGTTGGATGGATCCTATGTCTTCCTTCTAGTTTTCTATCAGTATTTGGTGCAGATGATTCAGTGATGTATTAGAATGTGTTATATATTTAATTATCATTATTATTGTAT
CATTGTAACTATTTCATTATCATTGTAATTTGGATAATCCCTTAGGGAGGTTGATGTAATGTAAATTAATTTGATGGAATCTAAAGAATGTAATTATAGATTACTGTTAAGTGGTTTGGTGTTGGTATCGACCACTCTTGTGTATTTGGATTTACCATTATATATTTTTAAAGGTTATCTTAGGGATACTTAAATTTTTC
AATAAAATAAATATAATGTTAGATATGTTTGCTCATGTAAATGCTATGTCATGATGATTATAATGTTTTGAGTTATTTATGTTGTTTAGAGTATTGCTTAGGTAGCAACGTTAGGGAACCCACACGAGGACATAGTTAGGAGAATCATTATCTTTTGCATGTGCAAATGTAATATAAATAATTTCATGTTGAGTTTGTAA
TGTTATTGAATTTTATTTTATTTTAAATATTGCTATGTTTAATTGTTTAGTTATTTGTTGTCCTTTGGAGTTCCTTGGTGGGGTATTACACTCTACTTCCACTTCACTCATGAGAGAATATTGTTCCTAGATCCTTCCTCTACAACCTTCTAGTTGTCAAGGTCAGTGGTCTCCACCAAGCTACATTATTCTTCATGTCT
TCATAATGATGTGGATGGATGCTTCGTGATTGAGTAAAATTGTCTTGGATCTAGTTGGTTATCTCTCAACTTAAAACTATCAAGATTCTTGAGCAAGAGGTTTAAGAAGGAAGAAGTTGTTAATGTTGGATGGGAGAATTTAAATAGTGGTAGAGATTTGCATGGTGGTAGGTGGAATAATTCAATGATTAGAACCATGC
TCCTACTTTTGGAATAGCCCTTGTGGCTTAGTGTGTGTTTTCATTTCATGACAATCAAGATTGTAATTTAATAGCTCTTTCTTTGTTAGAGTTGTAAAATTTCTCATTGTGTGGGAGGCCCTTCTTTAAGGCCATCTTCCTTCTTTTTTTTTATTCTCAATTTTAGAAGTTTAACTTTGAGACATGATCTTATACTGCCC
ACTATTTTGAATATTTATTCCCAACATGGTGAATTTAACTTTGAGACATGATTTTATTTGAAAACTTAACTATATATTTACATCAAGAGGCATTCTACAATGATATCAAGAATTATCATGTCATTAATTTGTACATAAAAATTAAAATACAATTGACTTATTTATTTATTTTTTAAGCTAAAACTATAAACTTAATAAAA
TAACATTATTCTAGAATAAAATAACCTTTTAAGTAAATAATTCTTAATAAACTAAAATAATTTTTTAATAAAATAAATTATAATAATTATTAAGAATTATTATTATAACAATTATTCTTGACTAGTTGTATGTGGCCTTTCTAGCCTATTATTGTATAGGGTAAATGCCCTTGTTTTGTTGCTATTTAATTTCAGAAATA
ATTATTCTTACCTATTATAATAAATAAATATTAAATAGATTTAAAGTAAAATACAAGTAAATAAATAAAACAATTATGAATTAACTGGGACTCGTAGTCAATAAAAGTCTCTAGATGGCCATGCTCAGGTTATCAAAGAGGTTATGGTTATACATGACAATATTATTCACAAGGACATGGAAGCTACAAATTTTTTGAAA
GTATTACAATAGGTTGGTTCAGGCTTTGTCCCTATTTTGTTTGTGGTTGTGTCTATTTTTTGGATAATGTTGTTGGTTTGTTGTTGATTTCAATCTGTTTTACCTAATCAAAAACTATCTTAAATAAATTAATGTTAAAAAAATTACATTTATTCTAACTAAATATAATTTAAAGCATTTGTTTTAATATTTTTTTGAAT
TATTTTAATACAATTTTTACATCAATAGACATAAGTATATAGTGGTAGTGAGTTTGTGTATATTTTCATTTATAAGCAAATTAAAAGTCGGGCATGAAAGAAAACATGATTGTAAGTGGGCACTCTATGCACTACGAACCCCCCCACCCCCTATTAATATCATAGCTGACAACATTGAATAACAAATGACTTATAACTAT
TCAAGGAAATTGCAAAATACTTATATTTAGTCTTTGGTGACTAAGAGTATAAAAATATAATTATTTTTATAAATTTAATTAATTATAGAATATAATATAATATCGATTATAGTAATATAATAATATAATAATAATTATAATATAATAGCTAACTTTAATATGTGTATTATAAATTATTGTAATAAATTATATAATTTTAA
TTTATTGTTAAATAAATAAATTATATAATTTAAATTTATTGTTAAATAAATAAATTATATCATTTTAATTTATTGTTAAATAAATAAATTATATAATTTTAGTTTATTGTTAAATAAATAAATTATATAATTTTAGTTTATTGTTAAATAAATAAATTATATTAATACATATAGAAAATTACATATAATTGTGTTTTGTG
GGATGACTAGAGAGTTTGATGATGGAACCTTTTTTTCAAATTAGATTGGGATTACATAATGTTTGGGTTCCACTCCAATCTATTATGTGACATTTCCACTTTAACCTCACTTGTGGGCAAGCTGATTTTCACATTGGAGTATAAAGTGATCAATTGAGAAACATTTTCTATAATAGTAAGCTATTTTTTTGTAGTCCATA
GACTGCTTCCAAAAATAGTCCCACAACTTTTGTAGAGAGACCTTTGGATAGAATAAATGACCATGCTTAGGTTATCAAAGAGGTTATGGTTATACATGACAATATTTTTCACAAGGATATGGAAGCTATAAATTTTTTGAAAGTATTACAATAGGTTGGTTCGGGCTTTGTACCTATTTTCTTTGTGGTTGTGTCTATTT
TTTTGCTAATGTTGTTGGTTTGTTGTCGATTTCAATCTGTTTTACCTAATCAAAAACTATCTTAAATAAATTAATGTTAAAAAAATTACATTTATTCTAACTAAATATAATTTAACACATTTGTTTTAATATTTTTTTAAATTATTTTAATATAATTTTTACATCAATAGACATAAGTATATAGTGGTAGTGAGTTTGTG
TATATTTTCATTTATAAGCAAATTAAAAGTCGAGCATGAAAGAAAACATGATCGTAAGTGGGCACTCTATGCACTACGAACCCCACCACCCCCTATTAATATCATAGCTGACAACATTGAATAACAAATGACTTATAACTATTCAAGGAAATTGCAAAATACCTATATTTAGGCTTTGGTGACTAAGAGTATAAAAAATA
TAATTATTTTTATATATTTAATTAATTATATAATATAATATAATATCAATTATAATAATATAATGATATAATAATTATTATTATAATATAATAGCTAACTTTAATATGTGTATTATAAATTATTATAATAAATTATATAATTTTAATTTATTGTTAAATAAATAAATTATATTAATGCATATAGTAAAATTACATATAAT
TGTGTTTTTTGGGATGACTAGAGAGTTTGATGATGGAACCTTTTTTTTAGATTAGATTGGGATTACATAATGTTTGGGTTCCACTCCAATCTACTATGTGAGATTTCCACTTAACCTCACTTGTGGGCGAGCTGCTTTTCACATTGAGTGTAAAGTGATCAATAGAGAAATATTTTCTACAATAGAAAGCTATTTTTTTG
TAGTCCATAGGCTGCTTCCAAAAATAGTCTTACAGCTTTTGTAGAGAGACCTATGGATAGGTCTATTTCCACATAAATGTACACACAGGAGAAATTTTTATAATCGATTATTTCATTTGATTGTGATGCTTCCACAACATGTGGCCCTTAAGCATGCCAATTACTAGAATTGAAATGGATAAAAGGGTAAGTGTACCCAA
AAAAAGCCAAGGTAAAAGTCTATATTCACAAATGAAATGAAGGATACCAGGGTTTAAAGCATAAGAAGCCACCTTGAAAAACCCAAGGACCATTTTCCAACACCCTTTCTTTGTTGAAAAGAGATTCAAATTTGAGAATAGGAAATCCTCTGGTGCAGGGAAATAAACATACTTCTTCCTCCATAAGTTCTTTCTAGATC
TTAGAAATCAAGGCATGTAAGTCAATTTTGCTCACAAGTTCATGAATTTGTAGATTAAAGAAATTTTGAGCAAGAAATCCTCTCAGTCACAAACTAATCCATCATAACCAATTTCTATAATAGAGGTTGACTAGCACAACCAAACAATGAAGCCATGATGTACAACATTTTCAATCTAAATAGTGGTTTTTATCAAAATG
GAGGGGGAAAGAATTGCATCCTTCCACCCTAAATTGGAATCTCCAATGCCATGGAATAGGGCTTGTTACCTGAAGACTAAGGGTGAGGGAGATGTCACTAAGATGGGGGCACTATGGAATTAGTGCAAACCCTAGCTCCATGTCACAACACATTCGAGAAATTCTTCTTGTCACCTATGTTTAGCAAAGAAACCTTACAT
TGGGGAGCATAAGAATTCAATCTTCTTGTCCACCCAGAGAGTTGAAGCAAGGAATTTAGGAGCCCTTGCAAGGAGAGAAAAACTTGTTATCACTAGAGGAGTAAAATGAAGCATGGTGAAAATTTTCAACACTACAATATTTTATTTTCTTATATTGTAATTAGTATTATTATAATATAATATAATATTATTATTATAAG
TATTAATATAATATAATATATAATATTATTATTATATTATGGGATCGAGCTACAACTGTATTATAATAATTATAATAAATCTATTGAATTATTTATATTATATTGTTAAACTTTTTGTATTCATAAGAAGTTGTGGAAATGGGGTTTACTTCTATATATAAAATAGTATGAAAAACCAGAATCACAACCCTCTAATAAGG
GTGCATCCAATAGGTCCCTAGGTGGGGACAATAAAAGAAATGGGTCATATTGGACCAAATCTAAATGATTATTGTTGTAACTTATAAAAACAAAACTCCTACTCATAACCAAAAAAGTAATATACCTACTAGCCCATATGGTTGAATTAATGTAATTATGTTTCCACATCTTTCCACTTCGTAGGGGACCTCAAATTCAT
TTGATGTTGAGAGACTTTGTGTTTTCTCTTCTTCACCAGCATCCATCCATGATCATTTGGATGGAAGATCTCTACTTCACTACTAATCACAATTGAATTCTGCAACAACATAAGGAATATCACCGTGACAAAACCCTTCAAGGAGAATGTCATCTATGAGGTTTGGGAGACCACCATGAAGCAATTCTCAAAGAAAACAT
CAAACAGAGATGATGGATGAGCACTAGGTTAAGGAGGGGAGAAAGCCTTAGTATCTTTAGAATAAGCATGGAGTTGATCTAAGTCTTGAGGAGAGTTGGGAGGAATGACATAGTGATGTGTCCCAACTACCTCCCACTATGATGGTTTGCTAGATGATGATGAATTGCCCAATACTTGTATTATTTGGCATTGGGGTGTA
AAGTGGTCCATGGAGAAGCATTTCCTACATTTGAAGACAATTCTCTCATAATCAACAGGTTGCCCCATGCTTCTATTGCCCACATTCAATATTATTTATATAGGGAAGTTGTTAGATAAATCCATTTAAACACATATTCAAGTATAAGTAGAATTTTGATAATCAATAGTTTCCTTGGAAGTGAAATAATACTTCCCTAA
GACATTTGTAATGGCTCACAATTAGTCATTTTTCTATAAATTTATAGGAAGATATAGTAACCACGCCCATAAATATGTTGTACTAAAGATTTATGTACACAAATGAAAAGTAGGAAACCATGGTTTCATATATAGAAAGTCACCTTGAAAGATCCAAGGACCGTTCTCTAGCACCAACTCCTTATCCTCCCAAGAGTTAA
ATTCTAAATAAAGACCTCTTTCGCATATAGGTAATCCAAATTTCCCCCTCAATATATTCTTTCTATTTCTCAAAAACCCATGAGAAAATATCACATAATTCTGGTTGTCTTTGTGAATCAACAAATTAGGGCCTGATCCTACATACAATTCTCCTTATCCTTTACAAAATCATCCAAAAGCGCTTCAAGGATTATAGATA
GGGGTGAACAAGAAGAGGGGGTTATGTTGAGTATCGTCACCAAAGTTGGAGGATCTCAATTCACCTAAGGAACCCTCGACTCTCACTCTGCCATCTTGCATTACCAAACATAGCACCCCTTGAAATTTTTGATAGTTACAGCAAAAACTACTAGTATCATCATTAGTTTGGCAAGCTTAGGGTTAGATAAAGAAACCTCA
AAATTCACCTAGGGTCGAGGGCACCAATGATTTATGTACATTGAGAGCATCCAACCTTTCCCCACACAAATTGTGACACTTGAGCCAAGTAAATCCCCACAACAACAAAGCCATCACATCACAACATAGTTCACAAGCCCAAACGATTTGAGCAAAAACCATGGCTTTCCTAGACTTTAAACAAATCTAAGTGTGTGCAA
GTGCAAAGGAGTGAGCAAAGTGAACCATTTATCCTATCTTTTTTTAATATCTAATTCTTGTTGAACTTTGATGTCTATATTATATTGTTATTATAATAATTTTTAATATTACTACAGTATTATTAAAAGTGGACTTTAAATTTGTTATTATTATTTTTTATTTATGCTTTTTTTTGCTAAATTTTATAATACACATTGTT
TTGTTTTTATGTCTACCAAATTATAAATAAATTTTATTTAATTCTAGATAATTTTTTTAGCCTTTTTTAAAAAGAAGGTTGAAATAAAACTTTAAGAAAACTTTTAATTTTATATTTCTCCCTATTGTTTTTATTTTTTTTCAATATATATGTTTTTTCTAACTTTTTTAAATACAATCAGTGAATTTTTTCATATCTAC
TAAATTATAAATAAATTTTATTTAACTATAGATATAAATTGATTTAGTCTCTTTTTTAAAAATAACATAAAAGAGTGTCTATGTGTCCCAAAGTAAGAGAATTGATTTGGCGAGTGAGGGTGTGGCTCTTCAACTACATCATGAGGGTTGGACAACAACATTCATCAATAGTACATGGAGGAGACCAAATCCTCCTCCAT
GAGGTTCTAGAAAATAAAAATAAAACCCTATTGACAAAACATATAAAGAGATCATCTCTAAAGATAGACCCCAAGTCAACCATAACATGAAGTTTCTAGTCCTAAACCATGGTGGGGAAGGGGAAGGAGAGGATGGAGGAACCATTGGAGGGCTCTTCAAACACTCCTAAATATTTCTCTCTCTATTTCTTTCAATTTGG
AAATGTCTCAAGCTATAAAAATGAAAGTAACAAGTCAAAGAATATAGCTATTTTTATGGTGACAATGGATGCCACTAAGTTACTAGCCCAAAAATTCCTAGATAACTAGATCTCTAATGTATGGCATAACAAATGAGCAATACAAGTTTCATTTTGCCACATACTTCAAAAGGGGATTTTCTTTCATTTACTTAGGAATC
GCGAAATGTAAAAAATAGTTACATCAAAATAGTTCTAGAATGTTGGAAAATGCATTTTCCATGCCCTATCTTGGACACTCGGAGCTATAAATGAAGAAATTATTTCCTTATTATGCCCTATATAGATCACAATTAGGAATGTACCTCCCTTTTGTGGAGATTTTCTTCCAGAGTTAAAATGGATTATTTTGGTAATATGC
TCAGAGTGGATAAGGCCAACACAACCCTCCCACATATGAATGCTACAATCTTGATTTCCCTCTCACTAGGGGTATAAATTCCTATCTCTCTTGAGATTAATCTTATTAAGGGAACCCACACTTGTAAAATTGAACTTTTAGGTTGGATTAACACTTGTTATTTGTGTCAAAAAGAGGGTCATATACAGGGGAAATATCCT
ATGATCCTCAATAGAAGAAACCAAGCTAAGGGAAAAGGTAACAATGAGCTTCTGAGTAATAAAAATAATTAATAACAACAACCCATTTGGGTCTGGATCTCATTATAAATCTCTAGTTTTTGTATTAGATAACCATAATCATAATAGATCATTGGACCTAAAAAGTACTTCTATATCTCAGAATAATACTCAATCCAATA
CTATGAATACTATGTCTAGGAACGATACTTAATCCAATACTCTTGTCTAATAAGGATCCTATGTATTATAGAGATTTCAAGCTTACTAATAAGTTTTTTAAACATGTCAGCATTAACAATAATAATGCCAACAACATAATCTCTTCCACCAAAGAGTTATCTAATCCTAAAGGCACAAAGGGGTTTGTTAGAGCACTAAA
AGATAATACCCCTTTTGATTGGGTGCTTAAAAAAAAATAGTGTCTTGAATAAGACATCCAACGACCCTGATAATAAGTAGATTCTTGAGGATCTTGGTATGAAGAAGTCCCTTGGATCTGATGTAAATGAACTTAGTGTCAACCTTCCTAATGTTGGTTCGATTAAAAGGAATGCTCAGCAAATATTTTTGGAGAGAATT
ACTGTAAACATTGCTAGAAACAAAAATTGAACCCATTCTTAGAAGTATGTTGATTCTAAAAGAAATGTCTCTAGTTACACTATTAAAGGCTTTAATGACAATTGTAGCAATAAAAAGCTAAATGAAAATGATAACCTTAATGAAAACCATTGCAACATCCAAAATGGTATTGATACTACTGCTAACCATAATCATAACTG
TAAAAAGAAGTTAAATGAGAACCCACTCGTAGAGACTAACAATTACAACAAAAACATAATCAAATCTAGTTAAGGAAATGGTGTTTGAGGTTTAAGTTAAACACTAGATTTTTAGCAATCTCATTGGAAGTATTAGGAATTTTGATCCCCATCCCCTAATTGGTGTTGAGAAAATAATTTTAATTGTGTCAAAAAGTGTC
GGTCATACACATGCATGGTATGGTCCTAAAATAGCCATTTTTAAAACATAGTTTTTAGAAATCCATTCAAAAGTTTATTTTTTATTATGTGGGTATTAAAATAAATTACATATTTGGAAAGTAGACTCAAAGGGATATCTTTTATGTTGCTGACTCTTTCCAAGATTCAATCTCCAAGTGTTTCAAAATTTAATCTCAAA
TGAGACCAAACCTGAAAAATCAAGGAAAACGCTTCCACTTTTTGGCCAAAAAGTGGACTCATCTTCTTTCAGTGACCCGACAAGGATGCTATTGAAAGATGGAATAACAATGCAAATGGCTAGAAGATTTTATTCAAAACAACTGGAAAAAAGAAAGCAATGGATAGGAGGAAAGAAGAAAAAAAAATTGCAAGGAAAGC
TACTTGTTTTAGATAATCAAGTTTAAATAGATCCCTACAATGAGGAGTTGTGTGAGGATCTTGTTACTACAAAAAAAATTCCTTAAGAAATATTCAAGTACATATGATTTAGGGTCTAAAATGTAGAACCAAACTTAACTGGTTGATTAACATAGAGAAAGGTACTAAATTTTTCTTATGGTACTTAAATGAGAGGGGAA
AAAGAACACATTGATAAGATATGGCATGGGGATAACTTTCTTATTGAGCAAGGGAACATTAAAAGACAATTCTACCTATTCTATAAAGACTTTTTTTACTTTTGAAGACAATATAATTGAAAGTGATAGATTAAGAGAGAAGATCAGATAAAAGATCCCTAAGAAAATTGAAGAGGAAGATGTTGGTAAATTAGCTAATA
CCATTACTATTGAGGAGATTAGAAAAAGAATAATGAACCTCAATAATGATAATACCCAAGAGGGTATGAATTGGGTATTGAATTTTATAAGAATAATATACACCTTGATATGTGATGATTTGTTGTAAGTTTATAAAGAAGCCATCAAAAAAGGGTCCTTGGGGTCTAATATCCAGAATGAAATCATTAAATTTCTCCCT
AAAGAAGGGGATAAAATACTTATTAAAAATTGGACCAATAACACTACTAAATGTCTCCTATAATATTTTGGTTAAGATCTTAGTTACAAGGCTGATAAATGTATCGCAAAAGATTATTAACATCATAGTTTGTATTCATTGAAGGTAGATACATCTTAGAAAACTTGATCTTCATTTGGGAAGCTATCAATTGGGCTAAA
TACTCAAAACAAAATCTAGCAATGCTCCTAGATTTTGAGAAGGCTTATGACAAGGTGGAATGACCCTTCAACAAAATGACCTTGAATGCTTTTGGATTCCCATAACATATTTGTAAGATGGTTAATATTTTGTAGAATGTTGTTGTGGTCCAAGTAGATGTGAATGAGTTACTTTCAGAGGTTCTTGTACTAGGAATATC
AATAAGGAAAGGATTCTCATTGACTCCCATTTTTTCATAATTTCCTCCGATGCACTACACTATCCTAAGAAGCGCAATCAAGTCTCCTAAAA
>CJprpt0016
TTTTCCCGCTTTCCAAATGCAAAGCCCAATGAAGGATAAATGTAGAGGGGGCCCAAAATAGGGCAAGGACAAGGGCGCCACGCCCCTGTCCTGCCCTAACTCAAGATAGGAAGCAGCATAAGACAGTGCGAAGTGTGAGGAGATGCAAGCTTTAGGTAGTGTGAGCATGTCTCAGGTCTCCAATCGGGCTTAGGGATTCG
ATTAGCCAATATGAAGACCCAAATTTGGTTGAAAATTTCAAGATCACAATTTTATGACACTAAGTTGAATCCGAGAAATTCCTGCCCCATGGTGAGCACTAGAAATGTACACAAGGAATGTGACACCTAGTTGTACCAATGATACATTAGTATGAGGGAATTCAAATAAGCATGTAAATCATAAAAATGCAAAAAGAACT
TCCTCAAAAGCATCCCATTGTCTTCTATCTCCAAAGACCTATTGAATATGCAAGATAGTTCTCTCAAATTGTGCACAACACTCAATTAGATGACAACCTAGAGAATGAGATTTACAAAATGATGTGCAATTTAAACTACAATGGCAGCTAAATACAAGATATAAAAAAACTAAGACGGTAATGGTTAGTAAGTATAAACA
AGATGCTATGAATATTTAACTACAAATGAAACTATGATTATATGCTAAAACATGCTAAAAATGTTAACTAGATAAAATGGATGCACAAGCTAGAGGTAATTTAGCATTAGTATGATGCACAAAAGATGGATGATTTACATGTTAGAAAATGCCTCTATTTATAGACTTTCCAAGGCCAAAGGTGGTGTAGCAAGAAATTG
TGTTGAAATTCAATCCTTAAAAATGGATGGTGAGGATGCAAAGATCATTTATGATGGAAATCCAAGTATATGGAGGTTGATAATTTATTGCCAAGTCATGTGTCAATGAGACAACCTAGATTAAATGAGCATGGAGACAAGCAAGGTCCATGTACCCATGATGTAAGGGTCAAGTACCAAGGGAGTATGGTCCAAGTACT
TATGATGATGTGAGTATTTTTTACTAATATTATTTACAAAATAGTTAATTTCACTTGTCACATGTTGATGTGGTGATGAGGTGGAAAAGGTGAGGATGTGGATTTTGAATTAATTAATTAATTAAGCTAGTTACATTTTTACTAATACATTTTTGACTAATACATTTTTTGAAGAATAGTTAATTATTTAAGCTAGATTT
ATGTGTCTATAATTAAATTGAATGAATTAAGGGGTGAGTAGAATACACATTAATAAGATAACTTTTGGTGTCTCACTCATGGTCAAGAGTTCATGTTTAGACTCAAGATGAGATTGGAAAGGCATGTATTGTAGATCAAACTATTTTGGTTCCACATGTGCAGTCAAATGGTTATCAAGGTCTAGAGTTTGGAGAGAGTC
ATACTACCACGATAGCTCATGTTGATTCCATGTGATAACACTCTCCCTAATTGTATCTTAGAACCATATTCTATGTGGTGTTGTAGAAGCCTTTGGTGAAACCTGGTAATAAGACCTATTTGCTCATATGTATCCTTGTGTCCTTGTATCTTCTTTGATATTGGTTTGTCAACCTAGTTTTCTTGTGTTGTGTGGGGCGT
TGTGTTTATCTCTTGAGCATGGTGGGGTGGACCCAAGGGTTTGTCAAGGCCAGATGGTTGTTGCCAACCTCCATTAGGGACCAGTGGGCATGTTTGTGCGTTGGATGGATCCTATGTCTTCCTTCTAGTTTTCTATCAGTATTTGGTGCAGATGATTCAGTGATGTATTAGAATGTGTTATATATTTAATTATCATTATT
ATTGTATCATTGTAACTATTTCATTATCATTGTAATTTGGATAATCCCTTAGGGAGGTTGATGTAATGTAAATTAATTTGATGGAATCTAAAGAATGTAATTATAGATTACTGTTAAGTGGTTTGGTGTTGGTATCGACCACTCTTGTGTATTTGGATTTACCATTATATATTTTTAAAGGTTATCTTAGGGATACTTAA
ATTTTTCAATAAAATAAATATAATGTTAGATATGTTTGCTCATGTAAATGCTATGTCATGATGATTATAATGTTTTGAGTTATTTATGTTGTTTAGAGTATTGCTTAGGTAGCAACGTTAGGGAACCCACACGAGGACATAGTTAGGAGAATCATTATCTTTTGCATGTGCAAATGTAATATAAATAATTTCATGTTGAG
TTTGTAATGTTATTGAATTTTATTTTATTTTAAATATTGCTATGTTTAATTGTTTAGTTATTTGTTGTCCTTTGGAGTTCCTTGGTGGGGTATTACACTCTACTTCCACTTCACTCATGAGAGAATATTGTTCCTAGATCCTTCCTCTACAACCTTCTAGTTGTCAAGGTCAGTGGTCTCCACCAAGCTACATTATTCTT
CATGTCTTCATAATGATGTGGATGGATGCTTCGTGATTGAGTAAAATTGTCTTGGATCTAGTTGGTTATCTCTCAACTTAAAACTATCAAGATTCTTGAGCAAGAGGTTTAAGAAGGAAGAAGTTGTTAATGTTGGATGGGAGAATTTAAATAGTGGTAGAGATTTGCATGGTGGTAGGTGGAATAATTCAATGATTAGA
ACCATGCTCCTACTTTTGGAATAGCCCTTGTGGCTTAGTGTGTGTTTTCATTTCATGACAATCAAGATTGTAATTTAATAGCTCTTTCTTTGTTAGAGTTGTAAAATTTCTCATTGTGTGGGAGGCCCTTCTTTAAGGCCATCTTCCTTCTTTTTTTTTATTCTCAATTTTAGAAGTTTAACTTTGAGACATGATCTTAT
ACTGCCCACTATTTTGAATATTTATTCCCAACATGGTGAATTTAACTTTGAGACATGATTTTATTTGAAAACTTAACTATATATTTACATCAAGAGGCATTCTACAATGATATCAAGAATTATCATGTCATTAATTTGTACATAAAAATTAAAATACAATTGACTTATTTATTTATTTTTTAAGCTAAAACTATAAACTT
AATAAAATAACATTATTCTAGAATAAAATAACCTTTTAAGTAAATAATTCTTAATAAACTAAAATAATTTTTTAATAAAATAAATTATAATAATTATTAAGAATTATTATTATAACAATTATTCTTGACTAGTTGTATGTGGCCTTTCTAGCCTATTATTGTATAGGGTAAATGCCCTTGTTTTGTTGCTATTTAATTTC
AGAAATAATTATTCTTACCTATTATAATAAATAAATATTAAATAGATTTAAAGTAAAATACAAGTAAATAAATAAAACAATTATGAATTAACTGGGACTCGTAGTCAATAAAAGTCTCTAGATGGCCATGCTCAGGTTATCAAAGAGGTTATGGTTATACATGACAATATTATTCACAAGGACATGGAAGCTACAAATTT
TTTGAAAGTATTACAATAGGTTGGTTCAGGCTTTGTCCCTATTTTGTTTGTGGTTGTGTCTATTTTTTGGATAATGTTGTTGGTTTGTTGTTGATTTCAATCTGTTTTACCTAATCAAAAACTATCTTAAATAAATTAATGTTAAAAAAATTACATTTATTCTAACTAAATATAATTTAAAGCATTTGTTTTAATATTTT
TTTGAATTATTTTAATACAATTTTTACATCAATAGACATAAGTATATAGTGGTAGTGAGTTTGTGTATATTTTCATTTATAAGCAAATTAAAAGTCGGGCATGAAAGAAAACATGATTGTAAGTGGGCACTCTATGCACTACGAACCCCCCCACCCCCTATTAATATCATAGCTGACAACATTGAATAACAAATGACTTA
TAACTATTCAAGGAAATTGCAAAATACTTATATTTAGTCTTTGGTGACTAAGAGTATAAAAATATAATTATTTTTATAAATTTAATTAATTATAGAATATAATATAATATCGATTATAGTAATATAATAATATAATAATAATTATAATATAATAGCTAACTTTAATATGTGTATTATAAATTATTGTAATAAATTATATA
ATTTTAATTTATTGTTAAATAAATAAATTATATAATTTAAATTTATTGTTAAATAAATAAATTATATCATTTTAATTTATTGTTAAATAAATAAATTATATAATTTTAGTTTATTGTTAAATAAATAAATTATATAATTTTAGTTTATTGTTAAATAAATAAATTATATTAATACATATAGAAAATTACATATAATTGTG
TTTTGTGGGATGACTAGAGAGTTTGATGATGGAACCTTTTTTTCAAATTAGATTGGGATTACATAATGTTTGGGTTCCACTCCAATCTATTATGTGACATTTCCACTTTAACCTCACTTGTGGGCAAGCTGATTTTCACATTGGAGTATAAAGTGATCAATTGAGAAACATTTTCTATAATAGTAAGCTATTTTTTTGTA
GTCCATAGACTGCTTCCAAAAATAGTCCCACAACTTTTGTAGAGAGACCTTTGGATAGAATAAATGACCATGCTTAGGTTATCAAAGAGGTTATGGTTATACATGACAATATTTTTCACAAGGATATGGAAGCTATAAATTTTTTGAAAGTATTACAATAGGTTGGTTCGGGCTTTGTACCTATTTTCTTTGTGGTTGTG
TCTATTTTTTTGCTAATGTTGTTGGTTTGTTGTCGATTTCAATCTGTTTTACCTAATCAAAAACTATCTTAAATAAATTAATGTTAAAAAAATTACATTTATTCTAACTAAATATAATTTAACACATTTGTTTTAATATTTTTTTAAATTATTTTAATATAATTTTTACATCAATAGACATAAGTATATAGTGGTAGTGA
GTTTGTGTATATTTTCATTTATAAGCAAATTAAAAGTCGAGCATGAAAGAAAACATGATCGTAAGTGGGCACTCTATGCACTACGAACCCCACCACCCCCTATTAATATCATAGCTGACAACATTGAATAACAAATGACTTATAACTATTCAAGGAAATTGCAAAATACCTATATTTAGGCTTTGGTGACTAAGAGTATA
AAAAATATAATTATTTTTATATATTTAATTAATTATATAATATAATATAATATCAATTATAATAATATAATGATATAATAATTATTATTATAATATAATAGCTAACTTTAATATGTGTATTATAAATTATTATAATAAATTATATAATTTTAATTTATTGTTAAATAAATAAATTATATTAATGCATATAGTAAAATTAC
ATATAATTGTGTTTTTTGGGATGACTAGAGAGTTTGATGATGGAACCTTTTTTTTAGATTAGATTGGGATTACATAATGTTTGGGTTCCACTCCAATCTACTATGTGAGATTTCCACTTAACCTCACTTGTGGGCGAGCTGCTTTTCACATTGAGTGTAAAGTGATCAATAGAGAAATATTTTCTACAATAGAAAGCTAT
TTTTTTGTAGTCCATAGGCTGCTTCCAAAAATAGTCTTACAGCTTTTGTAGAGAGACCTATGGATAGGTCTATTTCCACATAAATGTACACACAGGAGAAATTTTTATAATCGATTATTTCATTTGATTGTGATGCTTCCACAACATGTGGCCCTTAAGCATGCCAATTACTAGAATTGAAATGGATAAAAGGGTAAGTG
TACCCAAAAAAAGCCAAGGTAAAAGTCTATATTCACAAATGAAATGAAGGATACCAGGGTTTAAAGCATAAGAAGCCACCTTGAAAAACCCAAGGACCATTTTCCAACACCCTTTCTTTGTTGAAAAGAGATTCAAATTTGAGAATAGGAAATCCTCTGGTGCAGGGAAATAAACATACTTCTTCCTCCATAAGTTCTTT
CTAGATCTTAGAAATCAAGGCATGTAAGTCAATTTTGCTCACAAGTTCATGAATTTGTAGATTAAAGAAATTTTGAGCAAGAAATCCTCTCAGTCACAAACTAATCCATCATAACCAATTTCTATAATAGAGGTTGACTAGCACAACCAAACAATGAAGCCATGATGTACAACATTTTCAATCTAAATAGTGGTTTTTAT
CAAAATGGAGGGGGAAAGAATTGCATCCTTCCACCCTAAATTGGAATCTCCAATGCCATGGAATAGGGCTTGTTACCTGAAGACTAAGGGTGAGGGAGATGTCACTAAGATGGGGGCACTATGGAATTAGTGCAAACCCTAGCTCCATGTCACAACACATTCGAGAAATTCTTCTTGTCACCTATGTTTAGCAAAGAAAC
CTTACATTGGGGAGCATAAGAATTCAATCTTCTTGTCCACCCAGAGAGTTGAAGCAAGGAATTTAGGAGCCCTTGCAAGGAGAGAAAAACTTGTTATCACTAGAGGAGTAAAATGAAGCATGGTGAAAATTTTCAACACTACAATATTTTATTTTCTTATATTGTAATTAGTATTATTATAATATAATATAATATTATTA
TTATAAGTATTAATATAATATAATATATAATATTATTATTATATTATGGGATCGAGCTACAACTGTATTATAATAATTATAATAAATCTATTGAATTATTTATATTATATTGTTAAACTTTTTGTATTCATAAGAAGTTGTGGAAATGGGGTTTACTTCTATATATAAAATAGTATGAAAAACCAGAATCACAACCCTCT
AATAAGGGTGCATCCAATAGGTCCCTAGGTGGGGACAATAAAAGAAATGGGTCATATTGGACCAAATCTAAATGATTATTGTTGTAACTTATAAAAACAAAACTCCTACTCATAACCAAAAAAGTAATATACCTACTAGCCCATATGGTTGAATTAATGTAATTATGTTTCCACATCTTTCCACTTCGTAGGGGACCTCA
AATTCATTTGATGTTGAGAGACTTTGTGTTTTCTCTTCTTCACCAGCATCCATCCATGATCATTTGGATGGAAGATCTCTACTTCACTACTAATCACAATTGAATTCTGCAACAACATAAGGAATATCACCGTGACAAAACCCTTCAAGGAGAATGTCATCTATGAGGTTTGGGAGACCACCATGAAGCAATTCTCAAAG
AAAACATCAAACAGAGATGATGGATGAGCACTAGGTTAAGGAGGGGAGAAAGCCTTAGTATCTTTAGAATAAGCATGGAGTTGATCTAAGTCTTGAGGAGAGTTGGGAGGAATGACATAGTGATGTGTCCCAACTACCTCCCACTATGATGGTTTGCTAGATGATGATGAATTGCCCAATACTTGTATTATTTGGCATTG
GGGTGTAAAGTGGTCCATGGAGAAGCATTTCCTACATTTGAAGACAATTCTCTCATAATCAACAGGTTGCCCCATGCTTCTATTGCCCACATTCAATATTATTTATATAGGGAAGTTGTTAGATAAATCCATTTAAACACATATTCAAGTATAAGTAGAATTTTGATAATCAATAGTTTCCTTGGAAGTGAAATAATACT
TCCCTAAGACATTTGTAATGGCTCACAATTAGTCATTTTTCTATAAATTTATAGGAAGATATAGTAACCACGCCCATAAATATGTTGTACTAAAGATTTATGTACACAAATGAAAAGTAGGAAACCATGGTTTCATATATAGAAAGTCACCTTGAAAGATCCAAGGACCGTTCTCTAGCACCAACTCCTTATCCTCCCAA
GAGTTAAATTCTAAATAAAGACCTCTTTCGCATATAGGTAATCCAAATTTCCCCCTCAATATATTCTTTCTATTTCTCAAAAACCCATGAGAAAATATCACATAATTCTGGTTGTCTTTGTGAATCAACAAATTAGGGCCTGATCCTACATACAATTCTCCTTATCCTTTACAAAATCATCCAAAAGCGCTTCAAGGATT
ATAGATAGGGGTGAACAAGAAGAGGGGGTTATGTTGAGTATCGTCACCAAAGTTGGAGGATCTCAATTCACCTAAGGAACCCTCGACTCTCACTCTGCCATCTTGCATTACCAAACATAGCACCCCTTGAAATTTTTGATAGTTACAGCAAAAACTACTAGTATCATCATTAGTTTGGCAAGCTTAGGGTTAGATAAAGA
AACCTCAAAATTCACCTAGGGTCGAGGGCACCAATGATTTATGTACATTGAGAGCATCCAACCTTTCCCCACACAAATTGTGACACTTGAGCCAAGTAAATCCCCACAACAACAAAGCCATCACATCACAACATAGTTCACAAGCCCAAACGATTTGAGCAAAAACCATGGCTTTCCTAGACTTTAAACAAATCTAAGTG
TGTGCAAGTGCAAAGGAGTGAGCAAAGTGAACCATTTATCCTATCTTTTTTTAATATCTAATTCTTGTTGAACTTTGATGTCTATATTATATTGTTATTATAATAATTTTTAATATTACTACAGTATTATTAAAAGTGGACTTTAAATTTGTTATTATTATTTTTTATTTATGCTTTTTTTTGCTAAATTTTATAATACA
CATTGTTTTGTTTTTATGTCTACCAAATTATAAATAAATTTTATTTAATTCTAGATAATTTTTTTAGCCTTTTTTAAAAAGAAGGTTGAAATAAAACTTTAAGAAAACTTTTAATTTTATATTTCTCCCTATTGTTTTTATTTTTTTTCAATATATATGTTTTTTCTAACTTTTTTAAATACAATCAGTGAATTTTTTCA
TATCTACTAAATTATAAATAAATTTTATTTAACTATAGATATAAATTGATTTAGTCTCTTTTTTAAAAATAACATAAAAGAGTGTCTATGTGTCCCAAAGTAAGAGAATTGATTTGGCGAGTGAGGGTGTGGCTCTTCAACTACATCATGAGGGTTGGACAACAACATTCATCAATAGTACATGGAGGAGACCAAATCCT
CCTCCATGAGGTTCTAGAAAATAAAAATAAAACCCTATTGACAAAACATATAAAGAGATCATCTCTAAAGATAGACCCCAAGTCAACCATAACATGAAGTTTCTAGTCCTAAACCATGGTGGGGAAGGGGAAGGAGAGGATGGAGGAACCATTGGAGGGCTCTTCAAACACTCCTAAATATTTCTCTCTCTATTTCTTTC
AATTTGGAAATGTCTCAAGCTATAAAAATGAAAGTAACAAGTCAAAGAATATAGCTATTTTTATGGTGACAATGGATGCCACTAAGTTACTAGCCCAAAAATTCCTAGATAACTAGATCTCTAATGTATGGCATAACAAATGAGCAATACAAGTTTCATTTTGCCACATACTTCAAAAGGGGATTTTCTTTCATTTACTT
AGGAATCGCGAAATGTAAAAAATAGTTACATCAAAATAGTTCTAGAATGTTGGAAAATGCATTTTCCATGCCCTATCTTGGACACTCGGAGCTATAAATGAAGAAATTATTTCCTTATTATGCCCTATATAGATCACAATTAGGAATGTACCTCCCTTTTGTGGAGATTTTCTTCCAGAGTTAAAATGGATTATTTTGGT
AATATGCTCAGAGTGGATAAGGCCAACACAACCCTCCCACATATGAATGCTACAATCTTGATTTCCCTCTCACTAGGGGTATAAATTCCTATCTCTCTTGAGATTAATCTTATTAAGGGAACCCACACTTGTAAAATTGAACTTTTAGGTTGGATTAACACTTGTTATTTGTGTCAAAAAGAGGGTCATATACAGGGGAA
ATATCCTATGATCCTCAATAGAAGAAACCAAGCTAAGGGAAAAGGTAACAATGAGCTTCTGAGTAATAAAAATAATTAATAACAACAACCCATTTGGGTCTGGATCTCATTATAAATCTCTAGTTTTTGTATTAGATAACCATAATCATAATAGATCATTGGACCTAAAAAGTACTTCTATATCTCAGAATAATACTCAA
TCCAATACTATGAATACTATGTCTAGGAACGATACTTAATCCAATACTCTTGTCTAATAAGGATCCTATGTATTATAGAGATTTCAAGCTTACTAATAAGTTTTTTAAACATGTCAGCATTAACAATAATAATGCCAACAACATAATCTCTTCCACCAAAGAGTTATCTAATCCTAAAGGCACAAAGGGGTTTGTTAGAG
CACTAAAAGATAATACCCCTTTTGATTGGGTGCTTAAAAAAAAATAGTGTCTTGAATAAGACATCCAACGACCCTGATAATAAGTAGATTCTTGAGGATCTTGGTATGAAGAAGTCCCTTGGATCTGATGTAAATGAACTTAGTGTCAACCTTCCTAATGTTGGTTCGATTAAAAGGAATGCTCAGCAAATATTTTTGGA
GAGAATTACTGTAAACATTGCTAGAAACAAAAATTGAACCCATTCTTAGAAGTATGTTGATTCTAAAAGAAATGTCTCTAGTTACACTATTAAAGGCTTTAATGACAATTGTAGCAATAAAAAGCTAAATGAAAATGATAACCTTAATGAAAACCATTGCAACATCCAAAATGGTATTGATACTACTGCTAACCATAATC
ATAACTGTAAAAAGAAGTTAAATGAGAACCCACTCGTAGAGACTAACAATTACAACAAAAACATAATCAAATCTAGTTAAGGAAATGGTGTTTGAGGTTTAAGTTAAACACTAGATTTTTAGCAATCTCATTGGAAGTATTAGGAATTTTGATCCCCATCCCCTAATTGGTGTTGAGAAAATAATTTTAATTGTGTCAAA
AAGTGTCGGTCATACACATGCATGGTATGGTCCTAAAATAGCCATTTTTAAAACATAGTTTTTAGAAATCCATTCAAAAGTTTATTTTTTATTATGTGGGTATTAAAATAAATTACATATTTGGAAAGTAGACTCAAAGGGATATCTTTTATGTTGCTGACTCTTTCCAAGATTCAATCTCCAAGTGTTTCAAAATTTAA
TCTCAAATGAGACCAAACCTGAAAAATCAAGGAAAACGCTTCCACTTTTTGGCCAAAAAGTGGACTCATCTTCTTTCAGTGACCCGACAAGGATGCTATTGAAAGATGGAATAACAATGCAAATGGCTAGAAGATTTTATTCAAAACAACTGGAAAAAAGAAAGCAATGGATAGGAGGAAAGAAGAAAAAAAAATTGCAA
GGAAAGCTACTTGTTTTAGATAATCAAGTTTAAATAGATCCCTACAATGAGGAGTTGTGTGAGGATCTTGTTACTACAAAAAAAATTCCTTAAGAAATATTCAAGTACATATGATTTAGGGTCTAAAATGTAGAACCAAACTTAACTGGTTGATTAACATAGAGAAAGGTACTAAATTTTTCTTATGGTACTTAAATGAG
AGGGGAAAAAGAACACATTGATAAGATATGGCATGGGGATAACTTTCTTATTGAGCAAGGGAACATTAAAAGACAATTCTACCTATTCTATAAAGACTTTTTTTACTTTTGAAGACAATATAATTGAAAGTGATAGATTAAGAGAGAAGATCAGATAAAAGATCCCTAAGAAAATTGAAGAGGAAGATGTTGGTAAATTA
GCTAATACCATTACTATTGAGGAGATTAGAAAAAGAATAATGAACCTCAATAATGATAATACCCAAGAGGGTATGAATTGGGTATTGAATTTTATAAGAATAATATACACCTTGATATGTGATGATTTGTTGTAAGTTTATAAAGAAGCCATCAAAAAAGGGTCCTTGGGGTCTAATATCCAGAATGAAATCATTAAATT
TCTCCCTAAAGAAGGGGATAAAATACTTATTAAAAATTGGACCAATAACACTACTAAATGTCTCCTATAATATTTTGGTTAAGATCTTAGTTACAAGGCTGATAAATGTATCGCAAAAGATTATTAACATCATAGTTTGTATTCATTGAAGGTAGATACATCTTAGAAAACTTGATCTTCATTTGGGAAGCTATCAATTG
GGCTAAATACTCAAAACAAAATCTAGCAATGCTCCTAGATTTTGAGAAGGCTTATGACAAGGTGGAATGACCCTTCAACAAAATGACCTTGAATGCTTTTGGATTCCCATAACATATTTGTAAGATGGTTAATATTTTGTAGAATGTTGTTGTGGTCCAAGTAGATGTGAATGAGTTACTTTCAGAGGTTCTTGTACTAG
GAATATCAATAAGGAAAGGATTCTCATTGACTCCCATTTTTTCATAATTTCCTCCGATGCACTACACTATCCTAAGAAGCGCAATCAAGTCTCCTAAAATTAAAGGTATTGTTCTTCCTAACAATAGTGAGGTTATGAACATTCAATTTGTAGATGACATTACAATTTTTGTGGATCTAGAAGGAAATGAGGATAACATG
ATGGAAAAAATTGAAGTCTTTTGCAAAGCTTTGAGTGCTAGAGTTTAATAGGTTACATCTATTATTCTTGGTTGGAATGATAGCCTCCCTAGCTAGCTACAAAAGTATATAGTTTTCAATGGGGTGTCCTAAAAACAAGATACTTGGGGATTCCCTTTGCAATCAACCCCAATATTAGATATATGTGGACATGGATTAAA
ACTAAAATTGAGAATAATATTGATAGAACGAACAACCAATATCTTTCTCTAGTTGGTAAAATTCAAGTCCGTCTTAAGATCCTATACCTTGTACTATGCCTCAATATGGTTATTTGGTAGCTATCGAATTAATGAAATTAAAAAGAAAATCAAATGCTTCCTTTGATCTGATGGGAAAGGAAATAGAAAGAAACACTTAG
TTAAATGGGATTGGTGTTGTAAAGAAAAGCTACAAGAAGGAATGTGCCTTAAGGATCTAAAAAAATATAGAATTGCCTTCACTACTAAGTGGATCATCAATCTTTGGAAGAGGAAGAAACATAGAAGATTTTGGTAAGGAACAATGTATACAACTTGCAATTCCTTTAAAACAAGGAAAAACATGGAGGAATTTTTCCTT
CTATGACCTTCTTACTAGTAGATATCTTGTTGCCCATGCAAGCTCTGTAGTATTCAAGATCCTTTGGAAAGCTTGAGAGATGGTTACAACAAAGGTAAGAAGGGATCAACATGTTGAAATATCCACCAAGTATATTTTTGCACATAGATCTATTTGGTGGAATCGAGAACATAGAGGCAAACCTCTTACACTTTTGCAAG
GATGGTCAACCAGAAGATAGGACCAAAAAGACATCAAATTATTTAGTCATACTTTCCATAATGTCACATTGAAATATTGGACTTCACTTTAAAGTTCTTACTTTAATCTTCCCTCTACCCAATTGAGAACATACTCCATCATGAGAAATTCTTGTAAGGATCTTCCCTTCCCTATTAATTGTGTGATATATATATATATA
TGGTTGCTTAAAAATGTTTTAAATGGGAAGATGGTTCTATGTTGAACAATGCTAAAGTTAAAAACTATATATAACTCCTTATCTAATGATGACTCTATGTTTGAATACCTTGACCACTGCTAGAATATTAGGCTCAATATCAAACAATGACTAAATAATTTCAAGAGAATATGGTCTAACATTTTGGAGCCTAAAAAGGC
TTGTTTTAGATGGTTGCTTTTACTACAGAAACTTCCATATAAAACAAAGAACAATGATATTGAAATATGTTGTCTATGTAAGAAATTTGAATCATTACATCATTTTTATTTTGAATGCCTGTATGTTAAAGAGGTATAGAACATATTTTGTTAAAGTATTAAGTGTTGGAGCAACTACAAAAGCAATTGTTTAGTTGAAA
TAGTCAATCTAATTTCAATTATAATTGAAACTTAAAAATATATGCATTGTAGGTTAAAATTATATGTATTGTAATTTGATTTTAATTTTGAGTTTGAAAAATAAGATTGTATTAGAAATAGTAAGATATATTATAATATTATCTAATCCTATTCCACTTGATATAATAATAAATTACATGAGGATAACCCTAATCTAGCT
TTAAATACAATTTTAATAATATAATAAATAAAATATTGTTATTTGAGATATTATATTATTTGTATTGTTATAAAAATAATCTTTTTTTTTTTTTGATCGGAAATTGGCCGAAGCTTGAATAGCTTTTGACTGGATCTATGAACCAGTGGGGACACGGTAGGGGGCCCCATCCCCATTACATATCTTTGAATTATTATTAT
TATTGTTATATTTGATTAGATTGACCCCAAGACCTTCCCCATCCTATGGAAGGCCAAGAGTCACAACTTAGAATTCCACTTCAGATGTCCCTATTGGGAATTGAACTTGGGTCTCCACAATGAGACCCCAGTGTTTTAACCAGTTAAGCTCAACCTCTTGGACAAAAAAAAAATCTTATTTTATTAAATAAGTTTTAAAA
GGTTTAGATTAAGTTTAATTTATTAAATTTATTACGCTGAGAGACATAACCTACAGTGGCAGCATGAGGTGGATTGTAATGTCATGACCGTGTTAAAAAAAATGTTAATTTCAAAAAATAAAAAGATGACAACATAACTATTTAATTAAATTTGAACCATTTTCATTCAAAATAAACATATAAGTAGAGAGTGAAAAATA
ATGGTTAATGCATAACTTTCAAAATAATTATTTTGGACAACAAAATAAAAGTGCAAAGAGGAGGGATAAATTATCGAAGTTCAGGTCAAATTTGAGAAAAGGACAAATAAATGACCCAAGACAAGTTATATTTTATAGCATTAAATAGTAATCAAGTTTTGATTGTTGTTTATTTATTAATGTAATATTCTACTTTAACA
ATTTGATACTAAAATAAAATACTTATTAGTAAATAGAATTTATGTATCCATATAATAGTTTTTAGTAACTAGCTTAGATATCTTAATTCTATCTAAAATTCACCAAAAAATATCAGTCTCGAGATGCCTATTTTAAATTGTTATTGAGAATGGATACGTGCCTCGAGACTGATATATCTCAACATATTTAAGATAGATGT
ATTAAGATGTCTAAGCTAGTAACATCCACAACATGACATGTAAAGTATTAATTTATCACATTTTTTATTAAATTAAAGCATTATTATGCTTTGCAAATCATGATGCCTATCATATTCATTCAAGGTACAATAGAAATTTATAATGAATTCATCTTTTTAACCAAAAATTTAATCTCAATTTTAATAAAAATATTTACTTG
AACAATGTATTCATTACATAAAAATATTATGTATCCAAATATTTGAGTCTTTCTTCCTTTACTTTCCCTTTTTTGTTTGGAATTATAAGTCCAAGATATAGCTACATCTATAAGATGTGACACTTTTCATTGCATATGGTTTATCCATGTATCCTTCAATGAAATGTTTTAATTGACTTTCTGATGAAATGGCTTTGGTA
ACCGATAGACAACTAAGGGGGAGGGTGAATCAGTTGTCTCACAAAAGTACACAATTTAAAATTATTCTCAAATCTGATTATACAACGTGAAAGCATAAATCAACAACAAAAATAACACCAATATTTGTAACATGGAAAACCCAATCAAGGGAAAAACCATGGTGGAAACCTACCCACAATATGATGATACTCTATTAGAA
GTATATGAAATATTACAATAGGGAGTGCACATGCGTTCAGGCACACTACCTAGAGCTCACTGCTAAAAAACAACAAGGGCTACAACTCTGGGAAAGACTCACTATCTTACAAACATATTCAGATTACATTCGGAAGATCATGAACCGAAGAACAAAAGAAATAGCATCTCCTAATGCCTAGTTATAGTTTCGATGGTTAG
GCACATAACAAATTCATTCTTTTCACATTTCTTCTTTGCCTCTAAAAGATGTATACATTCAGTGCACATACATTCTGATTCTCATCCATAAATATACACAATTATAAATATATTACATTTATTTATACATGACATTAATCTCATCAAGGTCGGCTCAACACCCATCACCTAATTACAAAAATATAACCACAACGCACACT
ACAAAATCAAATCCGGACCAAGCAATGTCGACCAAGATATAGCACATACCCATATCTCACACCTCGAATATGAAACACCTCCAAGAATTATGCATCAAACATTCGTGACATGCTACAACCACCTGGTCGACCACAAATATGAAGAACAACAACACACTAGAGAAAATCATCAATCACTTGCACAATGATTAATGCAGACC
ACCATCAAAAAAGGCACATGATCCAAAAACATCCACAAGCACCATGAATCACCATTGCAACATCCACAACAACTCAAATTACTTGAATCATATCATCATCATACCGAACTTCAAGAACACTAACTAGAATGACTATCAACCTAGAAAAATAACTTGTGGAGATCCAAGCCACGAACCACTTGAATTAAAGACACCCATCA
ACATCCCAAACACTTCCCCAAATTCACAAAACAACATATTACAATGCAAAGAAATACAGATCAAAATACTGAACACTATCACCATTGAACAATAGAAAAACCGGGCAACAACACAGATATCCATAACTCACTCAAATCTTCATACGGGCCTCTAAAAAGTATACCGAATCATCTATAC
>CJprpt0017
AGGAGCAATGTCTCTACGCATGGCACTGGTGACCCAGTTTTCACCATGGTACATGCCCAGGGCGCCACCGAAGTGGTTTTCACCGTTGGACGAAATTATTTCTCTTTACTTTTTTCGATTTTTCAATGTTTTTGTGTCACAAGGCACCTGTTTGCCAGGTTTTCACCAGGTAACGATTTTTTTTGTTTTTATAATTTTTT
TGTATTTTTGAATTTTTTTGATTTTTTTGTATTTTTAAATTAGGATATTCCAAAGATCTATGTGTAGAACTTGCGAAGGTGCATGTTGTTGATAGGATCCTCCAAAGGTTCACCTTCTGTAGTTGAGAGCTGATATGCCCCAGATCCATAGGCTGCTGTAACGATGTAAGGACCAAGCCAGTTTGGTTTGAACTTGCCCT
TCTTCTCTCTGTCTTGCTGATTCTTGGGGTTTTCTCTGAGAACCAAGTCACCTACCTCAAATGTACGAGGCTTGACCTTGTGATTGTAGCTGCGACTCATTCGTTGTTGGTAAGCCTTGAGATGATTAAAAGCAGTTTGTTTTCGTTCATCCAGTAGTTCTAGTTCTTGTAAGCGAGAGACCCTGTAATCTTCATCAGTG
ATGATGTTTTGCAAAGAGACCCGTAAAGAAGGTAACTCGACCTCAATAGGCAAGATGGCTTCAGTGCCATAAACAAGTGAATAGGGTGTAGCTCCTGTAGGTGTGCGGACACTTGTGCGGTAGGCCCAAAGTGCAGGATTGAGTTGGATATGCCAATTACGGCCAGCGTCGTCGACTGTCTTCTTGAGGATTTTAAGAAT
TGTTTTATTAGACGCCTCAGCTTGGCCATTACCTTGGGGGTAATATGGTGTGGAGAAACGATGGGAAATATGGAAGCGGTCACAGAGTTCACGAACATCCTGATTTTTGAAGGGATGCCCGTTATCAGTAATAATGGAAACAGGAATACCATATCGGCATATGATATAGTTAAGGATGAAGGTAGCAATCTGTTTTCCAG
TGACTTGTGTGAGAGGCACGACTTCAATCCATTTTGTGAAATACTTTGTGGCTATGATAATGAATTTATGACCATTAGAGGAAGGAGGGTGAATCTTGCCTATGAGATCAAGTCCCCACTGACAAAAGGGCCAAGGAGACGCAAGTGGTTGTAATTCTTGTGCTGGCGCATGTATGAGGTCTCCATGAATTTGACATTGC
TTACATTTCTTGACAAACTGATATGAGTCTTTTTCCATATTGGGCTAGTAATATCCAGTCCTAATGAGTTTCTTGGCCAAGGTAGGACCACTAGCATGTGGACCACATATCCCTTCATGCACTTCACGTAACGCAATCTGAGCTTCGTTGCTTTCTAAACATCTAAGAAGAGTGCCATCTAGACCTCGCTGGTATAGGAT
ATCAGCTAGAATGACATATCAAGAAGATTGGCGAATGAAGGTGCGGCGTTGGTTATTTGATAGATCAGGAGGTAGGATATTGTCGCGAAGGTATGTGAAGATGGAACCATATAACTGGGATTCGGGACCGACAACACATATCATTTCAGTAGGAGTGATCTCATATGAAGGAACCAAAAGGTTATCCACCAAGAACTCAT
AGCAGGTCTCATTTTGAGGTAGATCAATCAATGAAGCAATTGTAGCCATGGCATTTGCAGCACGATTTTGTTCCCTTGGTATCTGCTCAAAATCTATCTTTGTGAAATGTTGTTTCAAATCGTCCACCATTTGCTTGTAAGGCAGTAATTTTTCATCTTTTGTTTGGTAATCATCAGTTGCTTGACGGATGACAAGTTGA
GAATCCCCAAAAACACGAAGTTCCTGAATCTTCCACTGAACTGCAATTCATAATCCAGTTGTTAATGCTTCATATTCTGCTATATTGTTAGTGCAAGGAAATGATAAGCGGTATGATTTTGGTATAGAATCGCCTTGAGGAGTTATAAAGAGAATACCAGCTCCTGCCCCATGCTGTGTGTATGAGCCGTCAAAATACAG
TTGCCATGGCCTTGTATGTGATATTGTTAAAATGGATTCATCTGGAAATTTTGAATTTAGAGAAACATCATCAATCATGGGGGCATCTGCTAATTTATCCGCGATGGCTTGTCCTTTTATTGCTTTTCTGTCCACATACTCGATGTCGAATTCACTAAGTATCATTACCCATTTGGCCAGCCGCCCAGTAAGTGTTGCTT
TATTGAGGAGGTATTTCAATGGATCTATCCTTGCAACTAACTTAGTCTTATGAGTAAGCATGTAATGTCGTAATTTTTGTGAAGTAAAGACCACGGCGAGACATGCACACTCGATTGGTGTGTAGTTTAGCTCAGATCCCACCAATGTGTGACTGATATAGTATATGGCTTTTTCCTTGCCTTCAGCAATTTGTTGCGCC
AAGAGTGCCCCTATCGCTGTTGGAGTAGCTGATATGTATAGTAGCAAAGGTTGATCTGGAACTGGTGGCATCAGAACTGGCGGATTCAAAAGATAATCTTTGAGCGTCTGAAAAGCTTGTTGACAGTTATCATCCCATTTGAATTTGATATTTTTATGTAGCAAGTGTTGAAAAGGATTACACTTATCTGCCAGTTGTGC
TATGAATCTTCGAATGGACTGGAGTCTTCCTTGTAAGGATCGAAGTTGACTGATATTTCTGGGTGGTTGCATGTCCAAGATAGCCTTGACTTTTGCTGGATCAGCTTCGATTCCTCTTTTGGACACAATGAATCCTAGGAGCTTCTCGGAGGTTACTCCAAAGACACATTTCTTGGGGTTTAATCTTACTTTGTATTTTT
CCAACCGATCAAAGACGACTGAAAGTATGGCCAAATGTGTATTTTTGTCTACTGATTTACCCAAGAGATCATCAACATAATCTTCCACAGTTATGTGCATGAGATCATGAAAGATAGTGGTCATTGCTCTTTGATACGTAGCACCTGCATTTTTTAGCCCAAAGGGCATGACATTCCAACAGAAAGTTCCCCAAGGACAA
GTGAATGATGTTTTGTGTTGATCTTCGGGTGCGATCCTTATTTGATTATAACCAGAAAATCCATCCATTAATGATAACATTTCGTGACCTGCCGTGAGATCAACAATCAAGTCAATATTTGGTAATGGGAAGTCATCTTTTGGACAAGCTTTGTTGATGTCTCTGAAATCTGTACATATTCTGATACTGCGATCCGGTTT
ACTAACAGGTACTAAATTGGAGATCCATTCAGGATAATCAATTGGGCGTATGAATCCGACATCCAATAACTTTTCTAGCTCTGCTTTGACTAGTAATGCCACTTGTGGATGCATTTTTCTTAATTTCTGTTTCACTGGCTTTGCCCCCGGTTTGACTGTCAAATGATGCATTACCAAATCCGGATCTAGTCCAGGCATAT
CAGCATATGACCATGCAAAGTTGATTCGTCGTTCCTTGAAGAAACTTATGAACTGTGACCTTTCAGACTCTGTCAATGATTTAGCCAGGAATAGGTTGTGTGGAACCTCTTCCATACCAATGTTTGTTTTTATAGTCTCCTCTACCAGCATGGATGACTTTTCCTCATACGAGGCTGGGAGAATGTCGAACCTTCCATCT
TCGGGTGCCTCAGAGAGGTTTTCGCCCTCAGATACGTCCTTTCTTTTTACTTTTTTGGGATCAGATAGCGCCACAGTGTGGTTTTCGCCATAAGATCCTTGATTTGCTCTTATTTTCACATTTTTGCGACTGGAAGGTCCGACACCCTCACCAAAATATGCCATGTTGTTGAGTTCTATAGTGTATCCTGCTTTATGGTC
TCCAAGGGGAAGATCATCTCGTACGCCGAGATAGTCAATAACAGCTTCATCATTTTGGAATGTGTCAAACTGTGTTGGTCCTTCATAATCCCAGTCAATGAGTTGGTGGTGAACAAGGGGAAGGCCTTTAATGTTTTCGGAGTTTGCGGGACTAAGAGTGAAGATGTGATTATATTCGGGTATATCAAGGCAATCGTCGA
GATCATCAATGGCACTCTCCTTATCAGTTTCGATCGTGAGCGAATCCAAATTGTCGTCACTACTAGCGCATTCTGGGATAGGTGTTCTCATCCTACGTGATTTCGACCTAGAACCTTGAGACGAAGACTGTGCGGAATCCTCATGGGTTGTTTCTTGACCAACTCTGAACTTTTTATAAAATTCTTCTTCTTCTGTAGGT
TCATCTGGCTCTCTGAATGTCTCAGTGAGCTCATAGTCACTGGAGGATTTGTCTGAACCCCATTCCCATTCGTTGGAATCTGTGGAATAGCACTTCTCTTGTTGAACTTTGGCAACTTTGATTTGTGATGCCTTTTCTGTCCTTTTAGTATGGATCTTGGAAGTCAGAAAACCAAGTCCCTTCGAGCATTCCCTTTTTAC
AGTCAATTCAGGTTGTAAGGGCTCCATAATGCCTTCTTTGCGTAACCCAAGAGGGCTTTTTCCATCATACCCGAATTTTTGTAGAATCTTGAAGCCTTTGCCATATTTCTCACAGGGTATATTGATCTGATCTTGTGTGTCATCTTCAATGTCTTTGTAGAGCATTTTGTATAAACCTTCCTCTTCCAGTTCGCCCCATC
TTTGAAAGGTAGTAGGATCCCATTTGAATACCATGATGGATATTTGCTTGTTAGGATGTGGCCTTCCATATTCTTTTGGAGAGCTCATGACTTGTCATAAATACATGGTCTGATTTAAAGTGTATTCTCCCATGCCTTTGTCCTGAAATTTGCCTTTAAGTTCACCTTGTTTTGATGTCGAAGGTTTCAATGACTCAGGA
TCAATGTATGCCGAAGAAGGAACAACTTCACGATTACTGGGAATGATGGTCTCAGTATGTGATCTCAAGTTATTGCAATATATGAACGGATTAGGATCACCGTTAACTGTTACCTCGACTCCGTTGTGAGGAAACTTAATGCATTGATGATATGTCGATGGGACTGCCCTCATTTCATGAATCCAAGGACGTCCTAACAA
TATATTATAAGTGAGATCCAGATCTAGGACCTGACAAACCACATCCTTTGTGACTGGCCCAATTCTTAGAGGTAAGGTGACTGTGCCCTTGGATGAGCGTTCTTCATCATCATATGCCTTGATGGTGATTTGATTTGTTGAATTCACAGCTTTATCAGAATATCCCAATTGTTTAATGGTGCTCAATGTACAAATGTTTA
GACCAGCTCCTCCATCTATCAGGACTCGCTTTATTCGATGTTTGTGTATGAAGGCTTCAACATGTAATGGTGCATTATGTGGTTGACTTACGGAGGCATCATCGGCTTCTGTGAATGTGAGGGAATGTGGAATGGAAAGGTATCCCACCATGGCTTGAAACTGGTCCACGTTAAGATCAATAGGAATGGCGGTGTCTCTC
AAGATTTTGTCAAGAATAGCTTTATGAGCGGGGGATATGTGTAAAAGCTCAAGGATGGAGATGAGCGCGGGTGTCTTCCCTAACTGTTCTACAAGGTCATATTCAGGCTTCGTTGATGAAGAAGCAGTATTTTTAGTGGAGGAACCTGGCAACGTAATTTTACCTCGACGAGTTGTAACATGACATTCAGAGGTAGGTCC
GGAAGAAGATCCAACACCTCTTAGGACAATCTTGGGTCTCTGAGGAGGATTCTCAGGGTTTTTGTTCTTGATGGTAATAGTAGAGATATGATTGTCCATCGAGATATGATTGATAGTTGAATCATAGTTGTAAGGTGCTCTAGTATAGTTGGCCTGATCATCTGTGACTTTGGCTTTTCCCTTGTCATGCTTTGGGAATG
GTTCCTTAAACATCTCATGTTCTTGATTGGATGAGTGTCCCTCAATCTCAATATCACCTCTATCAATGAGATCTTGCACAATGTTCTTCAGTTGATGACAATTTCCCGTCTTATGACCCTTGCTCTTATGAAATTCACAATACTCATCATCATTCCACCAATTTGGTTTGACCTTTGGTTCATATGGAGGAAAATCTGGA
ACTGTGATCACTTTGTTTGCCACAAGCTTCTTGAAGACTGATTCAAGTGGTTCTCCCAATGGGGTGTACTTCCTTCGTGATCTGGAAGTTGTTTGAGTATTTACTTGATTGTTTGTAGAACTTGATCCTGAAAAGATGAATTTAGGTCGCACTGTGTTGGCATCAACAACACCATCATTGACTGTGTTCTTGTTTTTATT
CCAAAATCTTGGCTTGTCTTTTCCTTTAAAGTCATCTTTGTTTTCCTTAAATATCTTAATGACTCCTTGTTCAATTAGGACCTTTTCTGTTGCTAAGCCTTTTTCGATAACGTCCTTGAAGGTAGACAAACAAGCTTTCCTTAAGTCATAACCAATCTCTTTGTTAACATTTTGGGTGAACATCTCTACCATTTGTTTTT
GTGGAATCTCACAAGAGCATCTGCTGCCTAGACTTCTCCATCTTTGTAAAAATGATGCAAAAGATTCTCCCTCTTTTTGCTTGGTGTTGCACAAAGTAGTGACTAATATGTCTGTCTCTATATTGTAGGAGAAATGTTGAATAAATGCTTCTGCTAGGTCACCCCATGACTTAATACCAGGTGGAAGTTGGGAGAACCAT
TCCATAGCTTGATCACCTAAGCTTTGTGGGAATAATCTCATCAAATATGTCTCTTCTGCTGCTACCTCAATGCAAGCTGTGAAAATTTGTCTTATGTGTGCCTTAGGATCCCCTTTTCCTCTATACTTATCAAATTTAGGCGTCACAAAGTGTGTAGGAAAAGGAGGCATTGGAATGCTCTTGTCAAATGGATAAGGACA
TATGTCTCTCATTGTGTATGTTGGCTGCGGTGTATTTATGTCCTCCATTTTCTTTTGTAAGTCCCTGATTTGTTGCTCCAAATTGCTCTTAGGTGGAGATTGACTTCTTGGACCATACCCCATGCTTGAGGCACCAATTGGAGGAGGTGCATGTTGCATATATGGATGATATTGATCATACACATGTTCATATGGAGGAG
GTCTGTAATGATGTTGCATATATGGACCACTTGGTATAGATTCATGTTGAGGAACACCATATCTATTTTGTGCATGTATACCATACTCTACAGGCATGTCATGTTCTATTGTATTGCCCCCAAATTTGACACGGGGTTTTCTTGTGTCCAAATTTTGAGCATGCCTTTGAATGTCCAATTGTTTTGGTTGATCCATAGCT
TGAGCATATCTATCTGCATAAGACTTCCATAATGGTCTGCGAAGGTAAGTATCATATGTTTGACCGTGTGTATGTGGGACTTCTGGTTTTTGAAGCAAAGCTGATGGTGATTCAGGTACCATGTGTGGTTCTCTATTTCCTCCACTATTAGGTCTCCTTTGATCCATATTGGAGTGAGGTTGTTGCAAAGGTCTATGTTC
CATTATTTGAGACATGTCAAAATCATGAGGTATCTTGGCTCCACTTTGTGCCATCATGTGTAAGAAGTATTGTCTATCTCTCCTCATTATTTCCTCAACCAATCGATTGAAATGGGGATTCATAATGGATTCTTCCACATCTGCTGAATGTACTGAAAAGTTGTCCACATTGTCATTTTGTGTAGCATTGTTGTTTATAG
TGTCCATGTTCTCAACATTTGGATTGTTTCTATAGGCATCCATGTCAGGTAATGTAGTATGATCAGAATTGAAAAAGATATCATTGTCATACTCATAAGAACTCATGTTTGCAGACTCTTGAGCCTCTTTAGTTTCTCTCCTAGATTTTTGAAGACGGGTTTCAACCATGAACTAGGTATTGACCAAGATGTGAGAGACT
AGATGAAAAATGGAAAGAGTATGGAAGACCAAGAGTTGGATGAAATGTAAATGAATCTGAGGTGTACTTGCAATGTCCAAAGTGTAAGACCAAGTATGTATGTAGTAGAGTAGGTGTGACTTCCAAAGAGAGGATAGTTTCTCTTGATGAGGTAAGTTGACCTTGACTCTAAGTAAGACCAAATGAGACCCAAAGGTAAG
AAACCTTGATGAGGGACCACTTAGCAAAGTGTTGTTGTATGTAGTATGTTGACAAAGTATGATGAGGACAAGCAAGTGACCTTTTGACTCAAGTTTAGACAAGTATGAATGTAAAATGACATGTGAAGCAATGATGGACTATGTGAGACCCAAAAACAGGTTGAATGCTAGATGAAACCTGAAGAAACAACCTAGGAAGC
TCAAGTATTCCGAAACTGATTTCTTTTGTTTGCTGGACTGTGAAATTTTCTTGCAATTTTTGAACACAGACGCGCCTGTATACTGCACAGACGCGGTTATCTGACGCAAACGTGTTTCTATTCAACACAGATGTTGTTATAAACACAGACGCTATTCTGCCCTTCACAGACACGTTTATATGACCCAGACGCGGTTAAAA
CAGACACAGACGCGTTTCTGTAAAATTTGTGTAATTTTTCCAATCTGTGAAGTCGTTTTGTTGTGACCAAATCTGACTGTTTGACTATTTTTCGTGACAAGAGGACACAATGTTGATGAGGACTCAATGTTTGCAAGTGTTTAGACTTCAAAATGACTCCAAGAAAGTGTGTTGTTTGATGTAAAATTGTTTTGCATACA
CTTGAAGACACAAAAGACACAATGTTTTGCTGTTTGGTCTTGAATGTTTGAATGTTTAAAATAAGTCAAGCACAATTCTTATGGCTGGCCAAGACAATAGTTGTTGATCCCACATAGGGTTTTACCCCCGAGGCTACGCTATTCAGAGCAGATACTTAGATGCTTGACCTCACTGGCTCCACCCTCGGCACTCACTTCTC
GGGTCAGCCAAGCATCAGTCCCCATGAAAACTCCCCATGGCGAACTTTGTATCTCTACTAAGAACCGTATGTGTGTGGGCCGCTACCAGAGGTTCGACCTCCTGCCCCAACAACTAGAAGGATTTGGGCTTCTAAAACAAAATGGTGCTAGTAAGGGCATCCGCTCGTGTGGCCATACATGAGGCACTTTCAGCTCTGTA
AATACAGAAGGCTCCCAGCCGGTAGGGGTTACGCCCTACAAATGATCAAATAAATTTGATCAAACGGGTTTATGGGGAGACATAGTGTCGGTATGAACTAATCAGCACACGTTATTCATAGTTTTCACCATGAATACATTTGATTATAGTGGTTCGGAAGAGGTGGGTTTTCCTCGCTACCACTTGGGTCGTTCTCTTCT
CACTAGTAGTCCTAATGACCACACGGGAAGACAGGCCCTCTAAAGATTAAACAAAAAGAGCCTATTGCTCAAGACACAAAAGACAATGATTCAATATTAGTGCACCAATGGAAGTGTTTGCTATTCTATGAAAACAAAGCACACAACAAAAATTCAAAACCCTAGCCAAGGACCTGCAACAAAATTTGTTAGTAGTTTGG
GTTGTTTGACATAATCACCCCTTCCTGCAAACACACAAGTTAGGTACATTTTAGAAACCCAAAAGACTTTGTGACATAGGGGCCTTCAACAAAATGTTTTGCTTCCAAGACAAGCTGCACCAATTTAGTTAGCTAGATCTGAAAGTGTTAGTCCAAAAATAAACCAGATCTGAAACCCTAAGTACAAAATCCGAAAATTG
AATCAATGAAAACTTCAAAATTTTGAAACAGTAAATACACAGACGCTGTTACCCTCAACACAGACGCGGTTCTGTGATGCACAGACGCGCCTAAAAATCACAGACACTCCTTTCCGACACGGACGCGGGTAGAAATAACACAGACGCGTTTCTGTAACACAGACGCTCCTTTCGGAAACCTGCAAAATAAAATTTGTCGA
AAACACAAACGCGATTCCAGATCCCGCAAACGCGCCAGAAAATCAAAGACGCGTTCCGAAAGTTCACAGACGCGGAAAAAAACTAAAATGTTGTCGAAAAATGTCCGATCTGCAACTTCAAAAACGCAAAATCTGCAACAAGGAGGTTAGATGCAAAGGGACAAGAGTCCCACCGGGCGTGCCAAAATGTATATGGTGAA
AATGGATACAATAATAACAAAATTGAAAGGCTAAATGAATTCACCCACAAAACCCTAGCCTAACAACAACAAAGATCCACCATAACATATGAAGATTACCTAAGACAATGTGAATAAAACAAAATCACAAAGATTATACCATCACATGTCCAATAGGGTTTTGATCTCCATTCTTCCTATCTTCATTGATCTTGCTTGAT
ATATTTGCTCTCAGATTTTATGTGCACAAGAGCTCAACAAAGAACGGAATGTGGTTGCAAGTAGGATCGTAGTGTAGTCAAAATGATCATTAGGGTTTGATAATGAAGGAAGCATCTCCTTAAATAGAAGACACAATATGAAATGGAGGGATAAGATTGAGAGGTGTAAAAAGGAGGTCGGCTAGGATTAGAGGGTAGGT
AGAAGAAATAATAAAATAATGAAAGAGGTAGGTAGTGTAGGAATTAAGAGATGAATGACATGTGTCATGTGTAGAAAAAGATAATGAATTAATTAAATAAATAAAGATTTATTTAATTAATGGAAGAAATGAGATCAATTAAATAAATAAAATATTTATTTAATTTAAGAAAAGGATAATTTAAATAAATAAATGTATTT
ATTTAAATGAGAAATAAGGCTAGAAGAGGATAAATGAATTAATTAAATAAATAAAGATTTATTTAATTAATAGAAGAATTAGGCTTAAATAATTAAATAAATAAAATATTTATTTAATTAGAGTGGACAATTTTGAGTGTCTACACATTTTGGTACAACATTAAGGGTACAAGGTCTTATTGGGTGAAACATTGAGTTGA
ATTAACTCACCTCTTGCATCAAATTGGAACACCAACAATTTTCTTTACTTTAAGTGCAGCAAATATGTATTGGCCAAATTTACATGCATTAATATCGGGGACACAATGACAACAAAATATTGTTGACTACCCACATATTGTGGCATATTACATAAATGCATGATATACAATGTTTCGGAAGGAAATACTACAAAAGGGAA
TGAAGTTAAAAGATTATTGGTCAAGATATGAATGACAACATAGAAGATCGCCACATATGCATATATTCATATGGTTAGAGGGAGAACCTAACATAAACGCCCTTAATTGGGGAAATGATTATGCAATAAAAAATGCTCAAAAATACTTTGATTATATTGTCCATGCATGGAACCACGAGGAGATCCACATTAATGAAACA
TATACGAATGATACTAATTTTTAGTTGTATATTCATTTCAAAAATATATTATACTTAAAAGATTGTATTTCAATCAATGAAATATGTTATATCATCAATGGTACATGTCTTACAAAATTTTACACAACATCCATGACTTTGAAATACACAACAACTAAACTAGATAGACTTATCACGTGACTATGGAGAGTTGCTCAATT
GTGTTGAATGCCATACAATGAGTAAAGAGCCTGGTGCTTGCCTTCTTAAAAAAGGAAGAAGAATGGTTTGTAGGAAAAATATTTATAGATTCAAGCATTTTATACTAATTAGTAATTAAAATGTTTGTATAAGTGAACAATCCAATCTTTGCTTGTAGGTATAATTCACCATGGCCATTACACCTAGATGGATCACAATT
ATTTGAAGACCTAGCCATAGGAGATAAAGTATTTGAACCCGCAAGAAATTATGGTTGAGTAAACACACTTAATCATAACATACTTTAGTTATGGAGAGAAAATGTAGATTGGCAACCAATTTTTTCAAGACATGTTGTAATGAATTATATTGCAAAGTATGCATCAAAAGCATAAAAGAGTTCAGAAACTTATCGTCAAA
TGTTGATATGACTTGCAAATATTGAAAAACTAGATGCAACAACCTCAAGAGCATATAGAAGACTTCTGCCAAAAACCCTCATTAAGAAGGACATTGGCTAGCACAAGCAACATGTCATATGTTTTTAGAGTTGCCATGTTGGTAGAAAGTAGTATCTAGTATTTGTTACTTCAAATGTTTCAAGAGAGGTGTTCAAGCCA
TTGATTAAGAAAAGAAGAAATGATGATGAAGGTCACTTAAAACATTTCATTGAAGGATACATGGATAGATCATATGTAATGAAAAGTGTAAAGTGTCACACTTATAGAAACAACTAGATCTTTGATTTATAATTCCAAGCAAAAAAGGAAAGCAGAGGAAGAAAGAATGAAATCATTGGAAACATTATATTTTGATGTGA
TGTGTACATTGTTCAAGTGAACTCTTCTATTAAAATTAAGATTAAATTTTTGGTTTAGTTTGCAAATTCATTATGAATCTGTATTGTACTTTTGAATGAATATGATAGGCGTCATGATTTGCAAAGCATAATAATGCTTTATTTAAATAAAAAATATGATAAATTAATACTTTACATGTTGTGTTGCAGATGCTACTAGC
TTTGATATCTTAATACATGTATCTAAACTATGTCAAGAGATATTAGTCTTGAGGTGCCTATCTATTCTCAATAATAATTTAAAATAGGTGCCTTCACAGGGGCTTCACTAGTTGAGAAATATTATGTCACATGTGTTCATATCGGGGGGTTTAATATCCAAAAAATGAGGGTACAATATATTTCTCCCGAAAAGCCGCAG
TCCTCTCTGGCGTCATCGTCCCAGTTGACTAATTTAAATTCGGAGTGTGTTTCATGAGTGACTACTTAATGGCATCAGTAAATTAATCCGTTCATTAATGATGCCTGCCCATAGAATTGTAGGGGTGAAAATATGGGGGTTTTTAATTCAGGCTATGAAAAAATACAATATTTGTCAAAAATAGGGGGCTTTTAATTCAA
GCTATGTATTGGGAGGGGGTGAAGAAAAACCTTGAGTATAGGGAAATACTTTTTGAAAATAGGGGGATTCTTTAGTATGCCATGAACGCACATGATATAACCCAGGTTCACTAAGTGAAGCCCTTATGGGCGCTTTGAGATTGATATCTCTCGATGTATTTTAGATTGATGTATTAAAATATCTAAGCTAGTTATATACT
AATAAATACACAATACATTAAATACAATCCAAAAATAAAGTTTGGATTATGATTAAGTTAGATTTATGTTTAAAGTTGGTGTTATGTTAGACTTAGGTTAAATATGTTAAGTTTCAATTAGAGATATGATTAGATTTAAGATTAAATTAGGGCTAGATTTAAGATTTTTATATTTTAATTATTATATTATTAATTTATTA
TAAATGTATTAATGTATAGGTTTTTATATATTATTATTATTATGTTGCTATTTTTTAATTTGTTATTACAAATATTATTACTATATTGTTAATAATATATATTTATATATATTTTTTGATTGGTAATGGGCCGAAGTTGATAAGGTGTACGTACCCTACCTCCTTGTGAGATTTGAACTTGTGACCTCTCTTTCAAGAGC
ACAAGTTCTCCACCATAGACCAACTCAGGGTGTATGTTAATAATATCATTTTATTATCAATTTTTTATATTATTAAATTGCATGAGGTAACTAAAATAATATTATTAATTTATATTTTTTATATGTTTATTTATTTATATAAAGCTTTAAAAGTTTTAGATGTCGATTCTAAATAACTTGTTAAATAATTTTTTTATAGA
ATCAATGCAAGGAACATGGTGTCAAAGGTGCAAAGGCGGGTGGAGGGATAAGGTGTGACACAAAGCAATGAGAAGTGGAGGCGATGTGGAGAGATAAGGTGTGATGGTTGGAGACAAAGATAAGGGGTTGAAAAAAGGAAATGGAGAGATAAGGAGGTAGAGCGGGTGTGGAGAGATAGGAGGAGACCTTGCTGTGGCAT
GGAGATAAAATCAAAGCAAGGAATAGGGCATCAAAGGTGCCAAAGGTGGGTGGATAGATAAGGTGTGGCACAAAGCAATAAGGACTGGAGGTTTTGTGGAAAGATAAGGTGTGAAGGTCGAAGATAGAGAGATAAGGGGTGAAAAAAGGAAGTATGATTACAACAAGAGACAAATCAAGGAGGTGTTATTAATACCTCAA
AAGAATTGTAACCACAAGGATGGGGTACCCCTACTAGTTCATAGCTCTAGTCAAAAGTGATTATCGACCAAAAAATTATAAAAATAAATTAATAAGAGGCAAATCAAGGAGGTGTTATTAATACCTCAAAAGAATTGTAACCGTAGGGATGTGGTACCCCAACTAGTTCACAGCTCCAGTCAAAAGCGATTATCGACCAA
AAAAATTATAAAAATAAATTAATACTAACTTCATTTGATTTCCAGATTCCATGATTTTAATGTGCATAGCTTTTGGAATCAATTGTCTGATTTTTTTATTCAAACACCATGATCCTCATTAGAAGGAAGAGAACAATACCATCAAGGTAAAAAAATTACACAATTGAATTTAAAGCTATGTATATTAAAATAAATTAATA
AACTAAATATAGGCCACTCACTTAGACATCTACATTTAAGAGTCATGACTTACAATTGTACTTTCCATTATTGCACTTTTAAGAGTCATGGCTTACAATTATTGATTTTTTTTATCGAGTAAAATATAAATAAATTTTATTTAATTCTAGATATAGATTGTTTTAATCTTTTTAAAATATTAAAATGAAATTTTAAAAAA
ATAATTTGTTATTTATAATTATTAATTATATTTTTAAAATTTCTTTTTTAAAATTATCATATAATATTTTTTCCATATATAATAAAATATATGCTGTAAAAATTATTAAAGTTTCTTATATAGATTATACTTAAAAATATATATACTAATTTTAAATGAAAAGAGAAACCAAATTTATCCCTACGGTCCAAAAAAAAATA
AAAATTACCCCTATGGTTACACATACCTACTAGTCATAGCTAAATACCACAATACGGTCCTCAAAGGGCTCCATAAAGCCCATTTAACATAGACATTGGGCAATAAAATTAGATACCCTTATTCCGCATAAGCCAAAACAACCATCTCCCCTTCAACGTGGGCACACGGGTTTAGATGATAAAGAAAACCAAATGGAACT
AACAATTTGTGTTTCATGTTCAGCAGGCTGTTTGCTGGAGAGCAGAGCTTTTCCAATAATACATTCCTACAAAATCTTGAGAGGAAGATTCAGTGGAGCATAGCTTTAGTGGAGAATAAGATTCAGCGGTTTTATTTTGAAGTATTTTAAGGTATGCTGCCCTGCAAACGTTTTTTCTACTTTTTTTCCCTTCTATGGTT
TCTCTTTGAGTTGTTTAAATGGCTGAACACAATTTATGGTCTTATTATTGACAACCCCATTTAGTTAAATCTATATAAAGTCTATCAAGAAAAACCCCCAGGAAAACCCATTTAGTTAAATTTATATGAAATCCATCAAGAAAATCCTACATTTAAAACTCATTTAGTAAAATTTGTATAAAACCCATCAAGAAGACTCC
ACATGAAGATTGTGGGTAACCATAACCAGTGGCCTTACTATCATTATCATTGACAGGAGAGCAATTCACTGTTTTAGCAATGGCCACGGAGTTCACCGCACAAGAGCTGAGAGAATACAATGGGTCTGATTCCAGCAAGCCCATCTATGTGGCAATCAAAGGAAGAGTTTTTGATGTTTCTAGGGGCAGGAGTTTCTATG
GCCCAGGAGGGTCCTATGCTATGTTTGCAGGCAAGGATGCCAGCAGGGCACTGGCCAAGATGTCTAAGAGCGAAGAAGACATCTGTGCATCTCTGGATGGCTTGACAGAGAAAGAAATTGGTGTTCTGGAGGACTGGGAGAAGAAGTTTGAGGCTAAGTACCCTGTTGTTGGCCGTGTTGCTTAGACTTTGATCTTCTTC
TTATTAATAAGTTGTAATTGGGTGGTGAGGATTTTAGTAGCTTAATGTTTACTGATGAATCTTTAATGCAAGAGTCATCATATTTGTAACTGGGTAGTAGTGAACTTTTCAGCGTTTCAGTGTCTGGGACTGATGAATAAGTTAATAAGTGGATTTCCGTTGTTATCCATTATAAATTTATGTCTATGATGAGACACTTG
TGTTAATATAAAATTTAAATGAGTCTTGATTGAATTTTTTGGCTTGTGGGTTTTTCTTTAAATTCCTCTTTGTGTATACTTCAATTTACTACTTTTCAATTGGTCTGTTCAACATCATTCTGTGCTAGAAAATATGGATGGTCTAGGATTGGAAATGAGTTGAAATCCCTCCTGATGTGTACATTAATAAAAAACTTGTG
CCTTGAGAAATTTATGGAAATTAAATGTTTTTTGTTCTAGTGATCTGTGCGAATTTATTCTTAGTTAGAATGCATTGACATTCTGGGATTGTAAGCGGGCACAATCAACCACTACCGCTGAGCTTATAAGTTTCTCTGTAGAAATCTGTATTCTTACCTTCAATGTTTCCTTCAGACTATATTTGATTGAGGTCCTAGCT
GTTCTTCAAGCCAAAGTAAGCTGTAATCTCCTGTTAGGAAATATGGTCTAGCTAAGATTCCATCCCAGGAGCACTCTCCTGCTACTGGGTTCTGTATGCTTTTTTTTTAATTTTAATTTCCTATTTTTAACTTGTAAGGCTAAGGGCTCGAAATGTCATCTGTTTATTAGGATGCCTGAGTTTAAAGCTTAGCTATGGAA
TTGTTTTTTAGTAAGGGACATACACACGGAGTCAGAGCAGATCTTGGTGACCAAGGATTCTACTTACCAGTAGAAAGAAACAAATTTTGCGTTATGACCCTTAGGGTTTACAAACTGAATAACCAGTTTTAGATCTAGGGTTTCAAGTGAATCTTTATAACAACAACATTAACTCGGCAACAATAGCATCTATGTTATGA
TCATCAGGGTTTTGCCCTTGTGTTTTCCAATCAGATCTGACCTGTTGAATTAAAAACTTAGGCCTGCAACCTAAACTGTTACTGATATAATTGCAAATTGAAACTTAAACTTTCAATTGCCAGTAATTAACAATCTGAAAATGTCGGTTCGGGTTGCAGGCCCCTCCAAAACCTGTTCTGTATAGGGTTTCAGGTCCCCT
CAAAACTTGTTTTCCTTTAATCAAAACAATCTGAAAATGCATTAAAGTCTGAGCATGAAAGTACAGATTTTCTTGTTGATGGTAGAACTGTGATGAATGTTGGTAATCCTTGACCTGATTCAGGTTGGATTTCCCCAGGTTTTTGACCTGCTGTGACTCCTGGAAGGGAAAACAAGTTGCACAATGATACAATTGCCCGA
ATGGGCTGAGAAGTAGATGAAATACACCAACGCAAAATTTTTCTAATCTAGATGGCATTATGCTAAACGACAGTAACTCAGAGCTATATCATTTAAATTCATAATGGAGTTATACCTTGCAGTCCATTTGCATTAATTTGAATAACAGAATAAATACCAATACAGATTGAAGCAGGAATAAATCTCAGACTATATTCAGG
TTTACAAAATTATTCAAATCTGAAAGAACCTGCTAGACCACTCCTTGGATGATATTGATAGGTCTGCTTTGCTATGTCCCAGACACCAGCAAAGGAGACAACACGCTATGCCGCACAGGTGATGTGTCCAACCAAGACTCTGTGCCTGGCAATGCTCCTAACTCCTGCACGATAAATGTACTCACTGTTTAAGTTGTAGT
CTGAATCCAACTTGCAATTACTCGACTCAGCTCCTAGACCCTATAATGATGCTGTGCAGAAAATGGTGGAAGTAATATAATATTGTTCTGAGCAAAGCGAATGGCAGGGGTTTCGTCCCACCAATTTGTGACCTCCAGGTTTGCATCTGAAAGGCCACTGCATTTGTTTAATGCATTTGACAAATAAACTCCTTGTTTTC
TCTTCCTCCCTTAACACCTGTATATATACCTGAGTTGACAAAGGTTGGCCCAGCCAAGAAAACTGATTTAATACAGCTAGACAAGTTGGCCTAAAACAAAATTATTCGTCTAGGACGGGTCAGCCTCAAGTGCCGATAACAAAATTACCTAATAATTATATTTATTCATAATTTTTATTATTTACTACTTTATTTATTTA
TTCAAAAACATTAGCAAATAAGAGGGCCACCGGACATCACAGTCTGCCCATCCCAAATGTTGCTTGTCCTCAAGCAACTTCAGATTTGGATGCCTAGTGATTTCCACACCTTCCCATGTTGTATCGTCTTTGTCATCATCGGAGACTACCTCTATATGGTGTATTTGTCTGGTTGCCATGGTTCTCTACATGTGAACATA
GCTTTTTCCTTCGCAGTTCGTTCTTAGACACCTTCACCTTGTTTG
>CJprpt0018
TAAACTCCAATTAATCCTAATAATAAGTGCAATCATAAGTCTATTAGTGTTTTTTTCAGCTACAAGTGCAAATGCATTTTCATAATCTATTCCTTCTTTTTGTGAATAACCTTTTGCAGCCAATCAAGCTTTGAATTTGTCAATACTACCATCGGCATCAAACTTAGTTTTGAGCAACCATATAGAGCCTATAGGATTTT
TTTTACAGGTAATTCAATTAGTTCACAAGTGCCTTTATCCATAATAAAATCAGAATCTTCTTGCAAAGCACTCATCCGTTCTTTATGATTCTTATATTCTTCAAAATTTTGAGGTTCATCTATACTCATTACTTGAGCCATTAGGACATATGCATTAGTCGTTATACCAGATTGGTGCCTTAATATTCCTCATTGATATT
CTTAATTCTTCATTGCTGGAGAGATTAGCTTCACTTTGTCTTGTTTCAAGCCTGCTTTGATAATGAGTTTGCTGATCTACAATAACCATGCTCTCAATGTTTTCTTCAAGAAGTTTTCATGAAGTAGCACTTTCTGGTTTTTCTTCCTCTTCTTGTAGAAGGATACTTGCTAATTTCTATTTTCCCCTGCAGCCAAACTA
GTAGTAAATACTTGATAGTTGCTCAACATGCCATTCAAAGTAACAATAACTAAATTGGTACTCGAAACTTTTTCACCACTGTCAGTTAATTTATCCCTTAATTCCGTAACTCTGGACAAATAATTGTTGATTGTAATTAGGAGGGAATAGGCGGATTCCAGTTGCCTTAGGCAACATTGGAATCCGCCCAAAGGGCTGGC
CCCTTCTTCAACGTGTAGGGTTGGGCCCTATAACTCACAACACTCCTTAAACCTCATGCCACACTCAACGTGTTCCTAAATAGGGCCGACCCTATTCTATCAAGGCAATTCGCTAAAAGGGAAAATAATAAATAAAAGTTAATTATAAAGTAAAGCCGACCTAACTAAGACTTTGCTCCACATATAAATAAATGACAACT
TCACATTATTATTCACTCACAAGATTCTTCTATGCGAAATATACATCTGCCTAAATGCGAACTTTGAAGGAGCAATATTGGCGAATTATATCTGTCATTAAAGGTGTGAACTTCAAGTGCAAATACCATCATAAGGAGGGCGAACTGATCTAGGTCCAAGGTGCTAAGGTTGCAGTCCAGTCTCAAGCAAAGGTGCAGAC
TTAAGATGCAATAAAATGCAGATTTAGGGTGTGGACCTGATTGCTGTTTGATGTGTTAAAGGGGGCAGACTTGAAGCCTTGATGCTTATGAAAGTGCAGACTTGTTGAAGACCTTATCAACCCTAAGTGCAAATAGCTTCAAGTATGTAATAACCCACCATAATTAACTCAACAAAATTGACCATTCTTTTTTTTTTTTT
TAATTTAATCATTGTGTTTGATTCAATCGCATACTCTGGGCATCCATCCATTTGGATTAGGCATTGATCCATCCGGGATGAGCATCTAACCATACGGGTTAGGCATCTATCCATATGGGACATAAGATTTCATCTATCCAATACGGGATAGGCATCTACCCATACGAGGCAGGCATTTATCCAATCGGGATAGGAGGTAC
TCTGGCCAGAGACTTAGACTCATCGGGATCATTCGGGTCCTGAGCCACTCACTAAGTACTACACTCTTCTAATAGAAGTGCACCAAGGTCGCCGTCCTTAGGAGTAACTAAATAACATAATACAAGCTTGAATTCCGCCTCGGAAATTGGCTTAAAGCCTCGGGAAGTCAAGCGAATCCATATGGGATTCCTTCCGAGTA
TGCATTGAATTACTTTTTTTCCATTTTAATTATCTTTCAAATTAGGATTCTATTCAATCCTTCTATACCAAGCCTAGACCCCACCCACGAATGTCTGAGTACGAGGGACAACTCTGTCCCAAGATTGCCTACATACCCGCTTCGACACGGGATCAAGGCGTAAAGTATGTAGTTCTATTTTCTACTCTATGGTTTGATGT
AAACTGATTAGTGGATACGCAACCCTTTCTAGGGTCAATGTCCGAGACAGTTTCTTTGCGGTTGCTACCCACAGTGGTAGCACTTAACAAAGGCTCAAGATGGCCTATTGTTTGTGGCCTAAAATAACTACATCCTAATACCTATCATAAGCGTCACCCTTGACCCAATTGTCAATCGCCAATATCTCTTCAAGATTAAA
TCAATTTCATAAAAACACTTCATTCAATCAACCCTATCAGGGGTTTACTATGGTTTAATTCAGCGGATGTAAAATCATTTAAGGATTATCTTATTAGATTATCGATCCAAGGGGGATTACCCGCCCCCTTGGATTTTAACTTCCAAGTGTCCCTTATTACTCCCCGACGATTTATAGCCAAAGATAAAAGAGTTCATTTA
TATATATTAATTATAATAATTCATTACCTATCTTATATCTCTACATTCATTATTACATCCTATCCCTATTATCCTATATAATACATATAGGATAGCATTTATATATCTTAATGCAAAAACCAATATTATATTCAACTCCTTACCTAGTCTGCACGTAACCTTCTCTGCAGTCCCTCGTCACCTCTGCGCTCCCTCCTTTT
TCTTCTCCCCCTTTGGCAGCCTGCATTGGGTGGGTTAAATACCCTCCCGTGGGGAAAGGGGTGACGGTTTGCAGCCTAAGCTGCGGCTACCGTCACACCATTTCCCTTCCAAAGGAAGGGGTGTGGCGGTAGACGCAGCCTGGCTGCGTTTCCCATCCCACCGTTTCCCTACGGGGGGGGTGGGCCTTACCAAGCACTTT
ATTAAAGTGTGTTTCATAGTGCATAAAAAAATAAACTTTTAAATATAATAAATGAAATACTAATTTCTTAATCCTTAATCATTTAAAATATTAAATGGAATATATTTAATACACCTTAAACTTTTAATTAAATATCAATGTTAACATAATTAATTTTGTCTTTTATTTATATATATATATATATATATATATATATATAT
ATTTTTTTATAAAAAGCAACCTTATATTATGCGATGCGATGGGGATATCACATTCTTCCACCTGATGTTAGGCAGAATCTGAATTTTGATCAGTTTATGAGACAAAAACGTGAGGTAGAGAGAAACAGGCAGGAGAGGAGGCCTCGTTTCCAACATAGAGATCTTGAGTTTGCCACAAGCAAGCTCACTCTACCTTATTA
TGATGGCTGCGGTGCAGTTACAGCTAGGTCCTGGATCCATAAACTGGATACATACTTCACACTGAGACCCATGATTGAAAGAGATGCAATTAAGTTTGCAACCTTACATTTGGACGGTACTGCACATGAGTGGTGGCATAATGGACTCATCACTCTCCAACATAATGAGATTACCACCTATCAAGAGTTTGCTGATTTGT
TAGTGGAGAGGTTTGATAAAAAAGACCCAGAGTCTTACTTCCGTGAGTTAGCACAACTGAAACAAACAGGGAACTTGGAGGTGTATGTTTCAGAGTTTTTGAAATTGTCATGCATAGTAAATAACATGTCAAATCAGCGGTTAGTAGTCTTGTTTATAGAGGGACTCATGGAGCTTTTGAGAGGTTGGGTTAAAGCATTT
GATCCCCCAACACTTCTACTTGCCATTAAAAAGGCACGAAGTATGGATGTGACAGCCACACAGAATAAATTTGGGTCAAAAGGAACGACGTCTTACAAAGATAATAATAATTATAGCAAAGTGAAGGAAAAATCAGACTTTAGAAATGATTACAAAGGGAAGACTGCAGCTCCCCCCTTGGATCGTGAGACACTTAACGA
TTTGAGGCAGAAAAAACTATGTTTTTATTGCAAAAGTCCATATGATGCCAACCATGACTGTCCTTTGAGGCCTAAGGGCAAGGCAAACAGAGTAATATGGGCATATTATGAAGATTCAGAATCTGATCAAGAAGGTCAGCCTGCTGGTTATGATGATTTAGAGGCTGAAAATGACACACAGGGTCCTCCGAGACTTGACA
AGATGGATGCAGAAGGTGATGAACACCTTAAGGAGGCACTTCTCACTAGTATTCAGCAGGAAGGGTCATTCAGAATGAGAGATGTACTTGCTGGTCAGAAAGTTATTACCCTACTAGATACCGGAGCCACACATAACTTTATTGATGCCAGGTTAGTGGAGAAGAGAGGAATCCAAACAGAGGAATTTGAGGGTATCCAT
GTGAGGGTGGCAGATGGTTGCACTTTAAAGTGTAGCAGGATGATTACACAACTCCCATTGCATGTAAACAATTATGAGTTCAAAACCGATTTCTATGTGGTTCAGATGGGTGATACAGATTTGGTCATTGGTATGAGGTGGTTGCATGAGCTAGGCAAGTTTACACTTGACTTGCAGGAGATGGAAATGTCTTTCACTGT
TGATGGAAAGACACATGTGTTGAAAGCTATTAAGGACAGCAACTTTAGGATGATTACACTCAGGCAGATGGAGAGGCTTGCACGCCACGATCAGATTGAGTGGGCAGCAGAGTGTATGATTATGCCTATACAGCAGGATGCTCAGAAAGTTGAATATCATCCTGACATTCAGATACTGAGAACCAAACATAACAAGGTTT
TTAGTGACATACCATCAGGGAGGCCACCAGATAGGGGTTTTGAGCACATCATTGAGCTAGAGGAGGGTGCGAAGCCAATGATGATTTCTCCATACAGACATCCGAAGCGCCTGAAAGATGAAATAGAGCAAACCATACAGAAGCTTCTGGCTAGGGACATATTCAGCCTAGTAAGTCCCCCTTTGCTTCTTCAATTGTTT
TGGTGAAGAAGGATGGCACATTGCGGATGTGTATTGATTACAGGGTCCTTAATAAGCGGACAATCAAAAACAGATATCCCATTCCGCGTATTGATGAGCTCATAGATGAGTTACATGGTGCCTGTTATTTTTCAAATATTGATTTGAGATCAGGCTATCACCAGATTAGTATCTGTGAGCAGGATATTGAGAAGACTGCT
TTTCGTTGTCATTATGGACATTTTGAGTTTGTGGTTATGCCATTTGGGCTAACCAATGCACCTGTTACTTTCTAGTCCACAATGAACAAAGTCTTCAGACATCAGTTGAGGAAATTAGTATTGGTGTTCTTTGATGATATACTGGTTTACAGTCGTACTTGGGAGGAGCACCTCAGTCACTTAGATACAGTTTTGAGCAT
TCTGGGTAGGGAGTCCTTGCATGCCAAGGAATCCAAATGTGACCTTGGAATGACTGAGTTATTGTACTTGGGCCATATTATCAGTGCAGAGGAAGTGCGGATGGATCTAGAGAAGATCTGTGCTATTGCAGATTGGCCTACTCCAGTGAACCTTACTCAATTGTGTGGGTTCTTGGGCCTATGTGGTTTCTATTGCCGTT
TTGTTAACAGTTATTCACGCCATGCAGCACCTTTGACAAACTTGATGAAGAAGGGTGCCTTCTTATGGACTCTTGAGGCCCGGGAGTGTTTTGATAGGTTCAAAGAGCTCATGACTTCATGTCCAGTACTTGCTACACCTGACTTCTCGAAGTCATTTGAGTTACAATGTGATGCCTCTGGTGAGGGCATTGGGGTGGTG
CTTATGCAGGACAAGCACCCTATTGCATATGAGAGTAGGAAACTCCGTGGACCTGAGAGGATTTACAGCATTTATGATAAGGAAATGTTGGCCATAATGCATGCACTGGCCAAGTTTAGACAGTACTCAATGGGCAGCAAGTTCTGCATTAAGACTGACCACAATAGTTTGAGACATTTCCTTGGGCAGCGTGACTTAAA
TGACAGGCAACAAAAGTGGGTCAGCAAACTTCAGGCTTATAACTTTGATATTTCCTATATCAAAGGCACACAGAATGTAGTTGCAGATGCCTTGTCATGTCGTCCCCACCTGAGTTCTATGGTCCAGATAGCAGAGGATTGGCAACATATTATACTGGCAGAGTATGCCAAAGATAACTAGGTTGCAAGGTGTGATAGAG
GGATCAGTAGTGGACAGCAGGTATAGAGTTGTAAATGACTTGATCATTTACAAGGGGAGAGTGTACTTGATCCCAGGATTAGAGTTGAGGAGTAGAGTACTGCGGTTCTTTCATGATGAACCGATGGCAAGACATCCCGGGTTTTTCAAAACCTACAGATAGGTTCATGAGCGCTTCACTTGGAAAGGGCTCAAGGCGGA
TGTTCTACAGTATGTTAGAGAGTGCCCTGTTTGTCAGCAGAATAAACAGGAGCATACATACCCTGCTGGTTTACTTCAGCCACTTCCAATTCCTGACAAGAAGTGGGAATGTCTATCTATGGATTTCATCACAGGGTTGTCGAGAGCACAAGGACGTGATTGCATATTTGTGGTTGTGGATCGTTTGACGAAGTATGCCC
ACTTCTATCCGATTACCACCACTTATTCAGCTATTCAGGTAGCAGAGTTGTTCTTCAGAGAGGTATTCAGACTACATGGCTTGCCTCGGACTATTGTCAGTGATAGGGATACCCGGTTTTTGAGCCACTTTTGGCAAGATCTTTTCAAACTCTGTGGGACCGAGCTTACACCGAGCATCAATTACCACCCTCAGATTGAT
GGTCAAACTGAGATAGTTAATAAATCAGGAATTATATTTCAGGGCAGCAAAAGGCGTGGGTGAAGTGGATTTACCTCTGTGAGTATTGTTACAATAGCACTCACCACATGTCCATTCAGATGACACCATTTACAGCACTGTATGGGTATGAGCCTCCTAGTTTCATGGACTTATTGTTGAGTGACAGTAGGGTGCCTAGT
GCAGCAGACATGCTACAGGAGAGCTAGGACATTGTGAAGACTCTTAAGGAAAATATAGCCAAGGCACAGAATCAGCAAAAGCAATATGTTGATCAGAAGAGGACAGAGAGGTCATTTGAGGTAGGAGACATGGTGTATTTGATGTTGTAGCCATATCGATAGCCTACTCTCAGGAGGAGTGGAGCAGAGAAGCTCAAGCC
ACGATAATATGGCCCTTTCAGAGTGACTAGGCGTATAGGTGAGGTGGCTTATGAGTTGGATTTACCGATAGATAGCAAAGTACACAATGTGTTTCATGTGTCACGTCTCAAAAAGGCGTTGGGACATCGTATTGTTCCTTCTACAGTTTTACCACCCCTGGATGATGAGGGGAAGTTGATACTTGTACCTGAGGCTATCA
TTGAGTTCAAGGAGAGGAATTTCAGGAGACGTACTATCACAAAGTACTTGGTGAAATGGAAGGATTTGTCGGTAGAGGATGCTACTTGGGAGTGCGAGGAGATTTTACAGCGTCCGGAGTTGAGATTGCTTGAGGACAAGCAATTTCAGGAGGGGCGGACTGTGATGTCCCCTTCTAGTTGACATCTGTTAGCTGAGTAG
ATTAGCCTATCACTGACCCTCGTAGGCTGATGAGGTTGGTTAGAGGGTCTCCCGGAGATTGATTCTTCATCTTCAGAGTGAGCATTACAAGACTGGCTTTCATTTGAGGTCTCTAGGACTCCGTTTGAGACACTTTCTATTTTTAGCAGTCCTACTATTTTTAGCCAGTGGGTTGGGCAGTGGCAGAGTATGGCTTGGCA
GTCTCCAGTTCTGACGGCAGGCAATTCTGATGGATACTTAGAGAGATATTAATATTTAATTACTTTAATTAAATATTAAATGGCAAACTTTAATGTTTTATTATTTTAAAGTCACTTTAAGTTATAACTTAAGTGAGGGTCTATTTCTCATCGGATGGGGCCACTTTTATATTAAACTGAAAAGAGATTTATTTTTTAAG
TTTCAATGGTCAAAAATAAATATTAAAAGTTAAAACATCATTTAATGCCAAATCGTACTTTTCTTGGGATTAGCACCAAACCCTAAAGGGAAGAGATAAAAGAAGTTTTTAGGTCTTCTTTTCATTATGTGAAGATTTGATATTGAGTTTGCTCTGAAGAGACTTTGGCTTGAGGGTTTCAGTAGGGGTTTCTTCCTACA
GATGATCTGAAAGTATCGGTACAAGAAAACGGTGGATTTTTGTGCATCAACATTAGAGGCTGTGAAATATCAGTTGATTTTGCTTTCAGTTGGTTTCATCCAGGAGCCAAGATTGGGCAGATTATAAAGGGTTTTATTCATTTTATGCAAAGGATTGTTTGCAGCCACAGAGTCTGAACAGAGGCAGAAATAAGTGTGTT
TACAGCTAGGGCTTTTTGTGCATGCACAGCTTGCAGATCTGCCGTACCTTTCTTCCTTGAAAGGGTACGATTTTGTTGAAGGAGGAGCCCACAAATTCTGGAATAAATCCTAAAGGAGACGCCTAGCTGGTAGCTTCAGTTTGAGCTGCTAAACTCACCATTCCGGGTAGTTTGGAGTCTGGACTGATAAGTAATTTGCT
GTCATTGTTTGTTGTTGTACGGCAGCAAGGATAAATAAGGGGTTTCATAAATTGAGGTATTTGACAATAAATCTTCCTAGTCTTGTCTGATTTCTTTATTGAAGGTGTTTATGCAAATTGGATGTAACAAGGGTTTGATAATCCTAATCTTATGAAATTCAATCAATTTCCAGCTCTTTCCAATGTTGCTTTTTGCATAC
TATTTGTTCAAAACTAGCCTTGTTGTTAGAAATTGCAAAATACAAAACATAAAACGCAACAGGTTCAACTAAACCTCTGTTGTTTGAGTTGAGAACCCTTGGTAGGTTCTTACAGCGATCTCCAGGTGAAATCACTCTTAAGGATTTGTAGGTTTTCATCCTTCAATTCCTGCCATGAGGGGTTTCATCCCCATGGTAAA
TGAACCATGTTTCCATGCTTCAAAGGAGTCATAATCAGATAATAAAAAATGTATTCTTCGTATGGCAGTTACTTCTCCTTGTTTGTCTCTTATGTATCTTTTCCTTAAATAGCCTTGATTCTTCACATGCCCCTTGACTTTGATAAAATTAAACTTTAATTCTATATATGTATAAGGCAAACTGCTACCATGGGGGTAGC
ACCCTTTGTTTAATATCAAAATCAGTTACATAAGGTGTGCAGCAGATTACGAAAGGCTTCCACAATTTCCTGAAGCCAATCAATCTGTGCAGAAAATAATACATCTTTATTAACCTTGACCAAATAAGCATAGGTATCCATACGGTTTTGGAGCAAACCCACATACATGCTCCCAACAATTTCCACCATTGGACCGTTGT
GATTCATTTCCTAAATGCAAACAGCATCCCCGATCAAGCCCATTTTTGGGTCCAAGCATTTACAGTGATCGGGTGTGACAGAAAACCCCAATATAATATAGCTCAGTCCCCACTTAAATTCTACCGCTCGAATTTTGAGTAGCCAAATAGCTACTCAAAATAGCATCGACGCCTATTCAAGTTTCTGTGCTGTCCGAAAT
CTGATTACTTGCCATATCGAGTGCCACCTTTGACAGGAAGTCTGTGGCCTGATTTGCCTCTCTGTAGACGTGTATCAGAGTATAGTCCATATCACTTAGGTGCTCCTGAATTGTCTTAACCCAAGGATTGAATTTCCAGTTCTTTTGTAAGTTTGAGGTTATAGCATTTATAACAAGCATCGAATCACCTTCAATATCAA
TTTTACTCAGATTTTTCCTTTTACACCACCTCACACCTTCATATAGAGCCCGAAATTCAGCTTCATTGTTTGTACCATCCATAGGTTTGATCGCTCCTAGCCACAAAGCTTTTCCACGACTATCTCTTATTATGAAACCGCATCTGAAACAGCCAGGTTTAGATCGGGATGCCCCATCAAAATTAAGCTTCAATCTGCCA
ACGTGGGGCAATATATATATGTATATATAATTAGATTTTTACTGTATTATTATTATAATCCCATTTTCGAAGGAGGACATTAAATATGCATCATCTAGGAGTGTAAAAGGTAGAAATTAGGTTACTAATGTTTTATGTTGTGAATTGGTTTTCTTCGAGGACGAATATGCATCATGGAGGAGAGTATTTGCTACTGTCTT
AGTTAAGACTCTTGGAGCATCTTGGGAAAACCTTACAAGAGAATTTGGAGGACCATAAGATTGCTGTTCTAACTGCACTTTACTCTTACTTTGTTGCTTTCCATACAAAAGCCATTTCACATGCTATGGAGCTCTTGTTAGACATGTTAGACTGTTGGTACTTGATACTCTAATTGGTTGTAGAAAGTAGATGCTGAGGA
TATTGTGATCAATGCAAGGGTAGAACATAAAATAAAGACTCAAGCCACAAATTCAAATCCTATTCTACACCTAATGGACACCTTAGATTAAGCTAAGGAATTGCAAAAAAGATTAAAAAAAATAAGAGTTCTCACACGGTCACCCACAACTCATTGTTGCACACACAAGATGTGTGTGGTTGTAACAACCACTCTACATT
TTTTTGAAATTTTTGATTGAAATAAACAACAAAGCAATGTCCTTATCAATTTTTTATCACCCAGTTCCCAAGATGGGCAAGGTGAGAGTATACAGTGTATAGGACCACACCAACTATCTAGAATGCAGCAACTTGAAAGAAACACACTTGGCAACAATGGCAGCCAAAAACTTCAATTCTTTAGTGGAGTGTGCTATGCA
AGAACTGAAAAGAAAACACTTCAACACGTATTCAACGATATGTACAATTACAATGAACACATAACCTTCTTGCTTATTCAATGGAGTGTGCAATTACATAACATAGTCACTTTCACTTATTCAATGGTGAGTGCAATTACAACAGTCATAGCTATTTCAATTTATTCAATGGTGAGTGTAATCACAACAGTCACACCCAC
TTCCACTTATACAATGTTGAGTGCAAATACAACAGTTACAGCCACTTCCACTGGTGAGTGCAATTATAAAAAGATGCCAAGTTGAGACCACTAGCGGACTGCCATTGAGGGCATTACAAGGTTAGATCAAATGCACTACAAACATAATATAGAAAGATTGATTGTTGTATGTGCTGATATGAAGTGTTGATCGTAAATAA
AGACTGTTGCAACAACACAAAATTGAACCAAATTGCATAGAAAAACAAGCATTCATTACCCAACATGAAATATATCTCTAGAAGATGAAACAAGGCAGATTGCAGGTCTGCTAGCACTTTGTTGCTATTGACTAACTGTCATAACAGAACTAAACACACACTGAGAGCACACTAAAAACTGCTAATTACTGAAATTTGAC
CAAGACTGAAAAATTATAAAATCCTCAAAAACTAGAATTTGCATTGTAACTTCTAAAGATCCAAAACCCATCTCAAACAGCCTGAAACTATAGACATGAAATATAACTCAAAGTATAAGGAAGTAAATGTCACTTGCAATTAAATATTTATTTAATGTGTGGTCTACCAATATGGTGTGGCCCCTCAAAAGGAGTGAACC
CCTTCCTCACTTCACACACCCCCTTCATCAACTAGTATGACCAACCCCTGCAATGGTACAGCCTGCTAAAACTTCACACTTCACTCCTTGCAGCTTAGGTGGCAAGTCTAGGTTTGTACAACCAAGGAACAATGATGATTTGCATCAAAACTTCCAGCAAGAACATGAAAATCTTGCATCTATGAATCATGAAGAAGTGC
GACCAGCATGCGGGATAGTATGGCTAGCCTAACAACTCCATCACTTCAAAACTTCCCTAAAAAGAAAACTCACCAAAACGACATCAAACATACTAAGCAAATCAACTCATCAAAACACATCATGTGTACCCATTGTCAACAAGATTGGAAACTTCACTTGCAGGCACTGTGGTGGCACCTATCTAAAACTACCAAGACCA
ACTAGGGGGGTTTTCATCCCAGAAATCAGTATTTTCAAGAGGGTTTTCATCCTCAAAAAAATCAGAGATGAACACAGGTTCTCTCAATTGCAGAAGCAAAAATCATATCAAGTTTAACCTCAAAAATGAGCTCACCTCCTTTTATAACATTTTAAAGGGAAAATAATAATCTCCCTTTTTCTTCCACTCTTTTTTCAAAT
TAAATAATTCATTATGTGCAAAAGACCCCCCTTGTGCCTAGGCATCCTAGGCATTCCCCTACAGGCACAACTTAAAACACTTAAACATATAAATATTCATTAGTTTCTTTTCTAATATATCCTCCTAACAACAACTTAAGTTATAATCAATTAATTATTAAATGAATCACCCAAGTTGCAGAAAGCATTGAAATGAGAGA
AATATGAAGTTCTAATCATACCAATATGTCACAGAGGACTTAGGATGATGAACCAAAGCAACTTGGCGATTGTCTAAAAATAGCATGCTTCTCCAAAAAGTTTGGAGAGCTCCCAAAAGGTCATAATTGCATTCTGAAAGCACTGTGAGGCTCAACAAGGTCATCTGAACTCACTACCATAAAAAACACCATTGCTTGAA
TAATCCTATGCTCTCCAAGAACTTTGGAGTTCTCCCTTGCTCACCAATTAGCCTATGAAAAAACTTGGAAAATAGACTAATTGTTCACAAATCAATTATACTTGAAAAGGGGACATTATAGTGGTTGTGTTCCATGGAATTGTTCAAATTGACAACATAACTTTGCATTTCATAAGCCTCTTGAAAATAGCCTACAAGAG
GTTCTATTTATATGTAATATCCCCACTTTGAAATAGAATTTAATGGTAAATATTAATAATAAAATTAAAATTTAAAAGAATAAAAATAAAATTAAAATGAAAATATAAAAGAATATAATTAAAAATTTAATTAAGTTAATGAATGGACAAAAGGCATGAAATAATAAGTTGTGTCTCTCAAATATGAGGTATAAAAGGGA
GAAGAGGGGCTCATTTGAGAGGGAATAATTTTGGGGAATCAGAAGTGCAGAACTGACTTAAATAAGAAGTGCAGATCTGATTCTGAAAGGTTGTGTCCCTTTCAAAGGGCAGAAATAATGAAGAGTTGCAATCTTTCAAAGAGTGCTAATGGTGAAGGGATGTGTCTCTTGCCAAAGGGCATACATGATGAAGAGGTGTG
ACCTCTCCCTCACATCGAGAAATATAAAGGAAAGGAATCAAAGCATCCAGTAACATCACCATCAATCAGTTCAGATCAGAACTGTTATTAAGTTACAGGCAGTATCATCTTTGTTCTTGGTGGTATGCATAGGAATGTGCTGAATATGTATGCTTAATACGAAACCTTACAATGTTCGTACTGTCATTCTGATTAGAGGA
GTTTTGAATATAAATGGGATGGGGCTGCAGGCTTGAGAAAGGTAACAAAACACTTAGAACTTTGGCGGAAAGAATAGAAGAAGAAAAAAGGACATCAGTGAGGGAAGAAACACACAGGCACTTCAAATAGATCAAGGGTTTGAAGAATCCCTCCGTCCATCAATAACAAGCAAAGATAAGCACTTCCAGATCAGAATACA
GATAGGATACTAAGCGCTTCCAAAATCCAGTGAGTAAAAACGAACAGTATGCATCCCTGTGTATATACACATATACACAGAGAATCCTGTGGCAATATTTATGATAAAGTTTCTGCATACAGCATATATATATTTCTGATCATCATGTAGACATTCTGCATATTTATACTGATTAATATTCTGAAAATACACTATGCCAT
TATCAATCTACTAGTCCTGAATCACATATTCTAAGTAGGGAGAAGAGTTACAGTTAGGATAACGGTGATGGGGTTAGCTCATAGGCATGCCACCTCATGGTTTAAGACCGGTAAGTCTCATGAGGCCAAGAGGGTATAAGGGTGCTGCCCTTGGGCCTGTGAAGTATAGACTTCTTGGGCACCTTACTGTGACAATCCTC
CTCCCTCTGTCATACTGAATGAAGATGTAAATGTGGAACATAGGATAGGTGTGACAAGTGGAGGAGAACGGTGATAGGACAATCCACTAGGTAGGCCACCTCATTGATGGCATGGGCCACATGGGGTCAAGGGGGCTTAGTCCGCCCTTGAGCTTAGATGGGGGAGTCTCTTGGGCACCACACTTGTCCAATCTAGCCTA
TGTTCATTACATGAATAAATCTTTAGAACGAACTTATGTCTTACTTAGCACAGCTGTAAGAATCTGTCATAATCATGTATGCAACACTGTATATATATTTCATCTCTCCTAGCCTGTTTGTAGGACTCCACTCCGGATCTCCAGGTGTTATTATGCTAGCCTACCCTTCTAAATGATAATTAGTGTTATAGCTTTACATA
ATTTTGGTAATGTTAAAATTATTTTTTCCTTATACATAGATAGGACTGTTATTTTCTGGGCAATCACAGGAAGGGACATTACATTATAGATTGGATGGATGGTTGATCTGTTGGAAATATTGTTGTCATTGATGTCAAATGAGAGAAGAACAAAATCGCTGCCATCATATTGCTGTTGTTAGTGAAGGAAATCATATGCC
TTAACATGTAACAATGGGGGCTTAAAAGTGTGAAGGCCAAAGGCCACAAATTGCATCATTCCAAAGAAATACTAAAATCATCAAGGCTCTTAAAAGATGGTCGGTTTTACCTTAAGGCAGCACTTAAATTAAATCAAAATTATTATTTAAATGAGGTCGACCCCCCTTGAGGAAAAAATATAATTCTAAATGAGGCCGAC
CCCCTTTGAGGAATTGCCCCTCTTGGAGTAGACACCTCCTTTGGAAGGATCACCCCTCTTGGGTGAAGAGGCACAAAGAGGGTATAAAAGAAGGTGAGTGGGGGCAAAGAAAAGTAAGCAATAAATGTAATATTTCCAATTGAAGCAAATTTTTTAAAGAAGAGAATATATGTGAAGAAGTTAAAAGCAAATTTTATGAA
GGAGATTCAAATGATCATCATCCATTAAAGAAGCAATATTCAAGGAGGTGAAAATTTTGTTCATTTGGGAGTTTTCGCCTCTCAATAGAAGAGATTGATGTCTCTTGCTAAGTTGGTTCTTAGTAGTGGGGATCGGTGTCACCAACGGGTTTGTGCCTACAAAGATTTTTTAAGAGATTTTTATTTTTTGTGGCTAGATT
TGGCTAGTAGATCCAAGCAATCCTTCTCTACGGTTTTCTCTCGAAAGGGTTTCCACATAAATCTTGTGTTTGCTAGTTGTTAGATCTTATTTAATTTCTTTATAGTGGTTGTTGAATTTCAATAAGTAAAAGATTGTCTTATACTAATTCAAGCCCCCCCCCCCACCACAGTATAAGTGTGTGCTCACCATGATCAAGGA
TTCAGATTGATTTGAAGGATCAAGGGTTGGGATCGATTGAGAGGATTGGTAGAAGAAGCTTCCAAGTATCACCTTGTGATTGGTGCACCTGAAGAGGTCCAAGATTAAAGGGATTTGGATAGCCAAGATTCTCTTCGAAAAGGATGAAGGGTGAAGAACTAAAAGGACCTTTATTGAAATCCAAAAAGTCATTTTTTTGA
GACATCTGAAATGCTAGGATTTTCTTGGAGGAATCGATGGATGGGATTCGATGAGAAAAAATTGTGGGGAAGTGGGAAGTATGGGCAATGTACATAAATGGCATGTACAAGTTTGTGGGAAGTAAGGGCATTTGACCCAAATTCCTTGTAGGAGGACATTAAAGAGCCTTAAATTTCAAGGATGCAATGCCCAAAAACAA
ATTCTACTCCAAGAATGCACCACCACTTCAGCATAGGAATCCTCCTAAGAAAAGTTTCCCTCAACCTAAGGTGCTATTCCCAAAACCAAACAAGGTTGAGGAGTCCAGAAATGAACTAAAAAGAAAAAAATTATGCTTTAGTTGTAGAACCATGGCAGCCAGGTCACAAGGATTTGGGAAAGGGGCAAATACATTACATA
AAAGTGGTTTTCGACGAGGATTAGGGAGTAGATGAGCTGGAGCTTGAGCCTTAGGTTATTGTGGATGAGTTTGAGCATGAGGACCAAGGAGGAGAGCATCCAAGCACACCTGCAACACTTTCAAGAGGGCCTAGATATCACTCTTAGTGTTAGAGGAGTTTTACAAGAAAAAAGAGTGATGGTATTGATCAATATTAGGG
CCACCCACAACTTCATTGATTAAGGGTTGGTGGCTAAGATGGGTTTGAGGATAGAAGATTTCGAAGAGTTAAATGTTACAAGAGTGGATGAGAATACTATTCCATGAAATCAAAGTATTCAACAATTGAAGTTGACTCAAGGAGGACAAAAGATGTGAGATGACTTATATGTGATTGGCATTGGTGAGATTGAATTGGTA
TTGGGAGTGCAATGGTTGCACTCACTTGGCAAATACATACAAAATTATCAGATCTTAGAATTGAAGTTTAAATCTAATAGGAAGTAGTTCTTTGTGGCCTTTCCAATGGGGGTCCTATGATGGTTTCAGCCAAGAGGATGGAGAGAGATTTTCATACAGACCAAGTGGCTTGGGTAGCAGAGTGCTTGATTACATATACA
AGTCCATCCAAGGATGGGAGGTCCTACCATGTTGATATTTAGTTCATCTTGGATAAACACGGTGAGGTATTCGACAAAATTCCTCCTATTTTACCATCAAATAGGGACTTTCAGCATGTGATTGAGCTTGAGGAAGCAGCAAAACCTGTCAATACTACTCCTTACCAAAACCCTAGGAGATACAAGAAGATTGAGAAGGC
AATTAAAGAGTTATTGCACATGGGGCAAATACAACCTAATTTCAAACCATTTGCTTCATCTATGGTGTTGGTTAAGAAAAAAATGGGACTATGAGGATGTGTATTGATTATAGAGCCCTCAACAAAAAGACGATCAAGAATCACTACCCCATACCCAAGATCAATGAGTCGATAGATGAGCTTCATGGTGCAGTGTACTA
CAAGATTGACTTATGGTAAGGTTATCATAAGATAAGGGCTAGAGATGAGAATGTGCACAAAACAAATTTGAAGTGTCACCACAGGAACTATGAGTTCTTAGTTATCCCACCAACTTTCAATATGCATGAATCAAGCATTTATTTTACAATTGAGGAAACTTGTGCTAGTTTTCTATGATGACAATCTTGATTTTCAGTAA
GACATGGGAGGATCACTTTAGGCACATAGATGAGATCCTTGGCATACTTGAGCAGCATTCATTCTAGGCCAAGGCATCCAAATGTAAGTTTGGTTTGATTGACATATTATATTCAGGATATAAGATAATGCTCGACAAGTTAGCATGGATGAGGAAAAAATCAAGGCAATAGAGGATTGGCCTAGACAAGGAAATTTGTC
ACAATTGAGGGGATTTGTGGGACTTTGCAGCTACTATCAGAGGTTTGTGAAGGGTTTCTCATAGCTTACAGCCCCATTGATGGATTTGTCAAAGAAAGGGGTCTTCTATTTGACAACTTCAACCAAAAGATCTTTTGACAATTTTAAGGAGGTAATGAGTTCATGTCCTATTTTGGCTATTTCAGATTTCTCACTTCCTC
TTGTTTTAGAATGTAATGCATCAAGAGAGGGGATTAAAGCAGTCTTGATGCAGAATAAACACCCCATAGCATTTGAGATTAGGAAGCTCAAGGACACAACAAAGAACTTTTCTATTTACAACAAGATGTTAGCCATCATGCATGCATTGTCCAAAGTCACGATACTTGGTTTGTGGGAGTTTGTAGTGAAAACGGATCAT
AACAGCTTGAAATTCTTCCTCAATCAAAAGGACTTGAAAGATAGATAGCAAAAATGGGTAAGATGTAAGCCTATGATTTTGACATTGAGTATGTTAAGGAAAGAATAATATGGTGGTTGAT
>CJprpt0019
AGAAAAATGGAAGATCAAGAGGGAAGGACCACGACTGCATGTAGCAAGGTTTCCCTCACTATGAGTCATGAAAAGAAAGGATACCAAAAATTACAAAGTAAAGCTAGGTTCACTAAGTAACTTTGAGTATCAAGAAAGGAAAATATGAGTGGAGTGTATACCCCTATGTTAAAATGATAGTTCATGCCTTATCAGGAGTG
ATTGCTTTAAGGTAGGATACACCCGAGAGAGAGAGAGAGAGAGAGAGAGAGAGAGAGAGCACATTATCTCAAGGATTTAGCCCCCAATCGAGGAATATCCATGGATAATAAACACAAAACATAAAGCACGAGGTACTTTCTATTTCCTCAGGGTCAATATGATGTATGATAACTCATGTATATCATATGTATATGTGCAT
AGAATAATAATCATTCCCCAAAGGAAGGAAACTACCTTGGAATGAAAGGGAATAGAAGATGTCTTTTGAGTCAACATGAAAGAGACCAAAAGAGATCTCAATGCTTTGCATCGTCCTCAAGTAGACATTACTAGGGAACATAGAAGAACAGGGACACACATAGAAGAATAATCAAAAAAGAGCAAGAAAAGAGAGAGGTA
GAGGATCTACGATGCTAATGTAGCTAGTCTAGCACGTCATCCACCTCCTGATCTTGTTGATCAATATTGTAGGAAGGCGGGAAACACGCTAGAGGAGTGACATCAAAAACAGTAGATGGAGCTATCACAAGATCCAAACAAGGACTATGTTGATGTGCTAAGTCACTTTGTTCATTTCTAGTAGCTAGGATAAAGGCTTT
TGAAATTTTTGCAGATAAATGTTTGTCCATATCAACATATTCATAGTCACCATTAGAAGCATTAGGAGTTGTATTGCCATCATGAATAACATTTTCACCTATTTCTTCATCAAGATTTATAAAAAGAGGAGCGCAAACATGAATGGGAGTAAAACCATCACATGTTTTTTGCAACTTATGATTTGGAGATGTAGGTTAAA
CATCTTGCTTAGGAGAAAAGGGATTCAAACTGTTGGAGTTTTGGGAGACTGGATGTTTTGAGGAACAACTTCACAAGCTCAAGCACGATGCTTTCGTCGGCAGTCTCTCGCACAACGATTTCTTTGAGTCTTAGCGGAAGATTGAGAAGGAGGAGGAATATTTGTTGAAGGAGGAATATTCTCATCTTTGGTAGTTGGAG
GTTTAGGTTGGACAAGAGGAGAGGCAGGTCTCTTCTTTCTATTAGAGCAAGGAGGTGGAACTGCAACATATAAAGGAGGAATGTTTGGTGTAGGAAGGGGACTAGGTCCATCATGAAGAGGAGGTACAGGTCTAACCTTAGGAGTAATATTGTTATTCTTCTTAGGAGAATGTATAGTTTCATCCATTGGAATAGGTTGA
GAATCTTCCTTAGGCGGAAGGTTAGTTCTATCTATCAAGGGAAGAAGCTCATCTTCAAGAATGATAGGAATGTCAAGTTTTGGAGTTCTAGGTTGACTTAAGGATAGGACCATATCTTTCTTCCACTTTTGATAAGATTAGAAGAGAGCATCGCATCTTGATGGAAGAGATTAAAATTGTTTAGGCCAAAATAAATCAAT
AGGAACACCTGGGCTTCTTTCAACTGATGGAAATAAGCTATGGTTAATAGTTATGATCTCTCCATTGTGGGAAATTTCAAACATTGATGGATTGGAGATGCAATAGCCTTCATGGAAGATAGCCAAGGATAGCCCAACTTCACATGGAATTTCTCAGAGGAAGGAATGATAACAAAGTTGACATCCATAGATTTAGTTTG
AACCTCAATAAGAAGTGTGATAGAACCAATGGTAGGACAAGAGAATCCATCAAATAACTTAACAACCACATTAGTGCCATCATAGATTGATTTATGCAAATTTAAAGTGAAAAGATACTCCTTAGTGATGACATTAACCATGCAAGAGGGATCAATAAGCACACCACGACAAGGCATTTCCTAAATCTTTGCATCTATTT
ATAATGACCCATCAGGTGCTCTAATTGTCTCACTAGGGATAAATGTGATACATAAGTCCTTAGGTTTTCTTTGGTTCTCTACCATATTCACTAAATTTTAAACCGTGGTAGTCGCATCAGAAGGAGAGAAAGAGGTATGTTCAATCTCAGTCTCGTTAGAGGTATGAGAAGGTAAAGGATTAGTAAAAATATTAAGATTT
TGATTAGGAGGGGCTAATGATTTGTTTCCCTTATCATTCACACTTGCCATAGATATAGTATTATTATCAATCAAATCTTGAATCTTACTTTTCAATGCAAAACATTTCTCAGTGTCATGACCTGGTTGATGATGAAATTGACAAAAAGAACTATTATCAAAGTAGGGTGAGGATGCCTTAGAAGGGTCAACTAGTTTTAT
GGGAGGAAGTTTAATAACATTTCTTTGTAACAAATGAGACATAATGTTATGTAAAGATTCATTCAACGGAGTAAATTGTATTTCTCTTCTAAAAAAATTAGAAATAGGAGGCACATGTGTTGTAGCATTCACATTGTTGTTGCTGATGTTGTCATTGAATTTGATGAATCCTTTTCTTGGTTTGAACTTCGCAAACGGTT
GTTGAGCATTGTCACCCTTATCACTCAGAGCCATAGGAGTGGATTGTTATAGTTGACTCACAGTTAGTTGATAATTGTGAATTATTGCGCACAACTGTGGAAAGGAAGTAAACTTGGGAAGGAGAAGTTTGTCTCTAATATCTTTTTGCAAATTAGAAATGAAAATTCTTTGAATATCATTATCAGACACTTGAAAAGAA
ATTTGAGAAAACAAATGCTTATATCTACGAATGAAATCAGTCACTTTTTCTTTAACACCTTGTTTACAATGCATTAAATCAGTCAAAGTGATTTTAGGATCTATGTTGTTTTGAAATTGTTGAATAAAATCATTTGCTAATTGTTTAAAAGAAGTAATAGAATACGAAGACAAAGAGAAATACCATTGTAAAGCCTTATC
TCTTAGTGTTCTAGTAAACATTTTTGCAAGCAATCTTTGATCATAAGCAAAGTCAATACATAAAGTTTGGAATGTCTTGACATGTGTTAAAGGATCACCTTTTCTATTATAGAGTTCCAATTGAGGGACTTCAATATGTTTAGGAGCGATGGCTCTAACAACATCAAGAGAAAGTGGGCTCGCAACATCGAACATGGCCA
CACTAAACTCGGATTGACTCATAGAAGCGATTTATTGTTGCAATCATGACACAGTTTGAGCAAGATTATTAATGGTTGCTTTGCTTGAAGAATTAATATTAGACATGTTTGATTGAGAGGGTGGTGTGATGTTATTGAAAGAAGGCATTGATTGAGAGTAAGGTGGAGGAAAACAATGGTAAGTAGGCATAGGAGATGAT
TGAGTAGGAAATGGGACACTAAAAGGAGGAATAGAATGATTGGATGAATTTCCCCCTTCCATAACATTGATTGGGTGAGAGGCAAGGAGAATACTTATTAAAGGCATGGGTAAGGATGAAGGACTGAATGAAGAAGAGGGATTGCCCCCATGACTAATGGTTGTATGTATGACATTTTGAGTTGATGTAGCCATGATGTT
TGAAGTGAAAGTAGAAATACTAACCATTGGAGTGGTCAAAGGAATAGAATGATTGATTTGTGTAGAAGGCTGTGAATAACCTAAGTTCTCAGCACAAATCTTTATAAGCATGACATTAGAATCAATAATATGAGCAATGCCACACAATATATCAATTCCATTCTTATCACTTTAAATCATGCACTTGAGACCTTCAATTA
ATGGAAGAGCTTCACTATTAAGGTATTCTTGAGACATCCATTGTTGAAAGTTGTCAAATTAATTATCCAATTTTTAAAGTTGATCAGTAGATACTCTATTCAAAGCTTCTTCTTCATCATTGGATAAATAGAGATGTTGCTAGGATGGGAAGAATTAGTATTATCCTCATTGAATAAGTAACCCAAATTAGGCACCATCT
TCTTGATAATTAAACCTTGGGAAGCCTTAATTCTAATGCTTTGTCTAACAGGGATAGTGTAGGTAGGACTAATAGTGGTAAAACTCATGCACTAGAGGGAAAATTTGAATTTGGAATTTGAATTTTAAATTTTAAGAATAAAGTTTGTAAAATTGAATAATGCAAGATTCAAGGAAATTATGATTACACAATTTAAACTT
TGTTGAAAGGAGAAATGACACAATTTCCAAAACAATTTATTAAATTGAGCTTTAAAAATTAAGGCCAATGGAATGCCACTTAATTTCAAAATAAAATTTGTCAAAATTTGAATTTTTAAAATCAGGACAGATTATAATTAAGCACTTAATTTCAATTTTTTCCTTGAAATTTGTGATATTGAAATTGGGAAATATTTTTT
ATTTAAGAGAGCAAAATTCGAGAAAATCAACCAATTTTCTGGATTTAAGCAATTAAATAAAGTCATAACAGTCTCTCAAAATTTCGCGAAAAAAGTTAGGGACCTTGTTGAAAGTACACACGGTCCTCCCAACTTTTTCACAAATTTTCAGGGATGAAAGTTACGATGGTTTTAAAGCTAACCCCGAAAAATTGGTTGAT
TCTATGAAGTTTAAGATAGGCAAAATTAAGGTTTGAATGTGAAAATAAGACCTTATTAGGGTTTTGATAAATACAAGAAATCGAATTGCAAATGTGAAATAGGTCAAACCTAATGGATAAGGTCGCCTTAAATAATGTTTGAAAAACTGAAATTGATTGAAATTGATTGAAATTTACACAAAATCCAATTAATTTTAAAA
ATTAGGATTTTAGGACCTAACCACTGAATTTTAAAATTTTTAATTTTGGAAAAGGGAGGGCAATTTAAAATTTGAATTTTAAACAAGAAGACAAATCTGAAAATAGTCCTAAATCTTAAAATTAAATGTGAATTCAATTTTTTCACAAGTTCAAGTTGATTTTTGAAAATTAGGGTTTTGACAACTAACCACTTAATTTT
CTGAATTTGAATTTGCAAAATGAACAAGACAATGATGAAATTGAATTTTTCAAGCAAAGAAATTTTCAGATCTCAAACAATAGATAGCAATTTTTTACAAGAAACAAGTTCAATTCCAAATTTTGAAAACTAGGGTTTTGATTGAATTAACCACTAAATTTTGTAAATTTGTAGGAAAATTAAACTTGTAAATGCAAATT
ATGCAATTATTTGTAATGTCAATCATGTAAGACGTTGGTTTCACCCAAATGTAATGGTGGTGAAAGAGGGTGATAAAGAAATCAAGAGGAAGGCTTTTCTCTCCTCAAGAGAAGTAGTGAAAGTTTCACAAAAGACTCTCCTTAACCTTTTCACGCACATTACATTAAAAGAGGGGGGAGAATTCACTAGATCCAATCTC
AATAGGAGGTGATTGAATGCTAAGTGAATTGACAATGGATTTGGAAAGTAAAGGTAACCCCTCTTTTAGAATGTAAAAGGTTGGATTATGCAATTTAAGACTAAGTGTAAAAGAGACAAAGAAATGGCTATAACTTGAGATAGGAATGGGATGAACTTGTGCACCTAGAATTGGTATAAAATGTCGAGATAAAGCTCCCC
TGCAAATTTAAGTGAAAGTTGTTGGGACAGTGTTGAAAGTCCACATGGTCCTCCAAAAAATATGCACGCCAAAAAGGGTTTTTCCGCCTTTGAAAAATGGAGTCTGAATCTGTAAATATAGATGTGCACCTGCAACCTACACATAGAAAAGAGAGAAAATTTAGTTGGGATTGGAGGTTTGCCTTCAGGTCAGACCCTAG
TTTTGGAATTAACCAAATGATGAAAAGTAGTACTTGCAAGTAAATGTAAATGAAAGACTAAAATAGAATTCACCTTAAGGGAGGATGCAAATGAAATGTAGATAGAGTTGCTTGTGTGGAATTGAATGATGAAGGAGATCTCCTCTTTCATGGTTGAATCCTTGACTTGAATGCAACACCTAGCCTTGAAAGGAAACTTG
AGAATGCTCAATGCTTGAAAGGATACTTGAATGCTTGAATGCTTGATTTCGCTTAGGATCGCAATTTCCACGTCATGTATGCTTTTTGAACTTATCTTCTCTTATACAAATAAGAGGGAGAATGTGTCTTATATATTCGTGAATTAGGGTTAACTGACTAATTTTTCATCATAGGCCGACATAGGGAAACTTTTCCCGCT
TTCCAAATGCAAAGCCCAATGAAGGATAAATGTAGAGGGGGCCCAAAATAGGGCAAGGACAAGGGCGCCACGCCCCTGTCCTGCCCTAACTCAAGATAGGAAGCAGCATAAGACAGTGCGAAGTGTGAGGAGATGCAAGCTTTAGGTAGTGTGAGCATGTCTCAGGTCTCCAATCGGGCTTAGGGATTCGATTAGCCAAT
ATGAAGACCCAAATTTGGTTGAAAATTTCAAGATCACAATTTTATGACACTAAGTTGAATCCGAGAAATTCCTGCCCCATGGTGAGCACTAGAAATGTACACAAGGAATGTGACACCTAGTTGTACCAATGATACATTAGTATGAGGGAATTCAAATAAGCATGTAAATCATAAAAATGCAAAAAGAACTTCCTCAAAAG
CATCCCATTGTCTTCTATCTCCAAAGACCTATTGAATATGCAAGATAGTTCTCTCAAATTGTGCACAACACTCAATTAGATGACAACCTAGAGAATGAGATTTACAAAATGATGTGCAATTTAAACTACAATGGCAGCTAAATACAAGATATAAAAAAACTAAGACGGTAATGGTTAGTAAGTATAAACAAGATGCTATG
AATATTTAACTACAAATGAAACTATGATTATATGCTAAAACATGCTAAAAATGTTAACTAGATAAAATGGATGCACAAGCTAGAGGTAATTTAGCATTAGTATGATGCACAAAAGATGGATGATTTACATGTTAGAAAATGCCTCTATTTATAGACTTTCCAAGGCCAAAGGTGGTGTAGCAAGAAATTGTGTTGAAATT
CAATCCTTAAAAATGGATGGTGAGGATGCAAAGATCATTTATGATGGAAATCCAAGTATATGGAGGTTGATAATTTATTGCCAAGTCATGTGTCAATGAGACAACCTAGATTAAATGAGCATGGAGACAAGCAAGGTCCATGTACCCATGATGTAAGGGTCAAGTACCAAGGGAGTATGGTCCAAGTACTTATGATGATG
TGAGTATTTTTTACTAATATTATTTACAAAATAGTTAATTTCACTTGTCACATGTTGATGTGGTGATGAGGTGGAAAAGGTGAGGATGTGGATTTTGAATTAATTAATTAATTAAGCTAGTTACATTTTTACTAATACATTTTTGACTAATACATTTTTTGAAGAATAGTTAATTATTTAAGCTAGATTTATGTGTCTAT
AATTAAATTGAATGAATTAAGGGGTGAGTAGAATACACATTAATAAGATAACTTTTGGTGTCTCACTCATGGTCAAGAGTTCATGTTTAGACTCAAGATGAGATTGGAAAGGCATGTATTGTAGATCAAACTATTTTGGTTCCACATGTGCAGTCAAATGGTTATCAAGGTCTAGAGTTTGGAGAGAGTCATACTACCAC
GATAGCTCATGTTGATTCCATGTGATAACACTCTCCCTAATTGTATCTTAGAACCATATTCTATGTGGTGTTGTAGAAGCCTTTGGTGAAACCTGGTAATAAGACCTATTTGCTCATATGTATCCTTGTGTCCTTGTATCTTCTTTGATATTGGTTTGTCAACCTAGTTTTCTTGTGTTGTGTGGGGCGTTGTGTTTATC
TCTTGAGCATGGTGGGGTGGACCCAAGGGTTTGTCAAGGCCAGATGGTTGTTGCCAACCTCCATTAGGGACCAGTGGGCATGTTTGTGCGTTGGATGGATCCTATGTCTTCCTTCTAGTTTTCTATCAGTATTTGGTGCAGATGATTCAGTGATGTATTAGAATGTGTTATATATTTAATTATCATTATTATTGTATCAT
TGTAACTATTTCATTATCATTGTAATTTGGATAATCCCTTAGGGAGGTTGATGTAATGTAAATTAATTTGATGGAATCTAAAGAATGTAATTATAGATTACTGTTAAGTGGTTTGGTGTTGGTATCGACCACTCTTGTGTATTTGGATTTACCATTATATATTTTTAAAGGTTATCTTAGGGATACTTAAATTTTTCAAT
AAAATAAATATAATGTTAGATATGTTTGCTCATGTAAATGCTATGTCATGATGATTATAATGTTTTGAGTTATTTATGTTGTTTAGAGTATTGCTTAGGTAGCAACGTTAGGGAACCCACACGAGGACATAGTTAGGAGAATCATTATCTTTTGCATGTGCAAATGTAATATAAATAATTTCATGTTGAGTTTGTAATGT
TATTGAATTTTATTTTATTTTAAATATTGCTATGTTTAATTGTTTAGTTATTTGTTGTCCTTTGGAGTTCCTTGGTGGGGTATTACACTCTACTTCCACTTCACTCATGAGAGAATATTGTTCCTAGATCCTTCCTCTACAACCTTCTAGTTGTCAAGGTCAGTGGTCTCCACCAAGCTACATTATTCTTCATGTCTTCA
TAATGATGTGGATGGATGCTTCGTGATTGAGTAAAATTGTCTTGGATCTAGTTGGTTATCTCTCAACTTAAAACTATCAAGATTCTTGAGCAAGAGGTTTAAGAAGGAAGAAGTTGTTAATGTTGGATGGGAGAATTTAAATAGTGGTAGAGATTTGCATGGTGGTAGGTGGAATAATTCAATGATTAGAACCATGCTCC
TACTTTTGGAATAGCCCTTGTGGCTTAGTGTGTGTTTTCATTTCATGACAATCAAGATTGTAATTTAATAGCTCTTTCTTTGTTAGAGTTGTAAAATTTCTCATTGTGTGGGAGGCCCTTCTTTAAGGCCATCTTCCTTCTTTTTTTTTATTCTCAATTTTAGAAGTTTAACTTTGAGACATGATCTTATACTGCCCACT
ATTTTGAATATTTATTCCCAACATGGTGAATTTAACTTTGAGACATGATTTTATTTGAAAACTTAACTATATATTTACATCAAGAGGCATTCTACAATGATATCAAGAATTATCATGTCATTAATTTGTACATAAAAATTAAAATACAATTGACTTATTTATTTATTTTTTAAGCTAAAACTATAAACTTAATAAAATAA
CATTATTCTAGAATAAAATAACCTTTTAAGTAAATAATTCTTAATAAACTAAAATAATTTTTTAATAAAATAAATTATAATAATTATTAAGAATTATTATTATAACAATTATTCTTGACTAGTTGTATGTGGCCTTTCTAGCCTATTATTGTATAGGGTAAATGCCCTTGTTTTGTTGCTATTTAATTTCAGAAATAATT
ATTCTTACCTATTATAATAAATAAATATTAAATAGATTTAAAGTAAAATACAAGTAAATAAATAAAACAATTATGAATTAACTGGGACTCGTAGTCAATAAAAGTCTCTAGATGGCCATGCTCAGGTTATCAAAGAGGTTATGGTTATACATGACAATATTATTCACAAGGACATGGAAGCTACAAATTTTTTGAAAGTA
TTACAATAGGTTGGTTCAGGCTTTGTCCCTATTTTGTTTGTGGTTGTGTCTATTTTTTGGATAATGTTGTTGGTTTGTTGTTGATTTCAATCTGTTTTACCTAATCAAAAACTATCTTAAATAAATTAATGTTAAAAAAATTACATTTATTCTAACTAAATATAATTTAAAGCATTTGTTTTAATATTTTTTTGAATTAT
TTTAATACAATTTTTACATCAATAGACATAAGTATATAGTGGTAGTGAGTTTGTGTATATTTTCATTTATAAGCAAATTAAAAGTCGGGCATGAAAGAAAACATGATTGTAAGTGGGCACTCTATGCACTACGAACCCCCCCACCCCCTATTAATATCATAGCTGACAACATTGAATAACAAATGACTTATAACTATTCA
AGGAAATTGCAAAATACTTATATTTAGTCTTTGGTGACTAAGAGTATAAAAATATAATTATTTTTATAAATTTAATTAATTATAGAATATAATATAATATCGATTATAGTAATATAATAATATAATAATAATTATAATATAATAGCTAACTTTAATATGTGTATTATAAATTATTGTAATAAATTATATAATTTTAATTT
ATTGTTAAATAAATAAATTATATAATTTAAATTTATTGTTAAATAAATAAATTATATCATTTTAATTTATTGTTAAATAAATAAATTATATAATTTTAGTTTATTGTTAAATAAATAAATTATATAATTTTAGTTTATTGTTAAATAAATAAATTATATTAATACATATAGAAAATTACATATAATTGTGTTTTGTGGGA
TGACTAGAGAGTTTGATGATGGAACCTTTTTTTCAAATTAGATTGGGATTACATAATGTTTGGGTTCCACTCCAATCTATTATGTGACATTTCCACTTTAACCTCACTTGTGGGCAAGCTGATTTTCACATTGGAGTATAAAGTGATCAATTGAGAAACATTTTCTATAATAGTAAGCTATTTTTTTGTAGTCCATAGAC
TGCTTCCAAAAATAGTCCCACAACTTTTGTAGAGAGACCTTTGGATAGAATAAATGACCATGCTTAGGTTATCAAAGAGGTTATGGTTATACATGACAATATTTTTCACAAGGATATGGAAGCTATAAATTTTTTGAAAGTATTACAATAGGTTGGTTCGGGCTTTGTACCTATTTTCTTTGTGGTTGTGTCTATTTTTT
TGCTAATGTTGTTGGTTTGTTGTCGATTTCAATCTGTTTTACCTAATCAAAAACTATCTTAAATAAATTAATGTTAAAAAAATTACATTTATTCTAACTAAATATAATTTAACACATTTGTTTTAATATTTTTTTAAATTATTTTAATATAATTTTTACATCAATAGACATAAGTATATAGTGGTAGTGAGTTTGTGTAT
ATTTTCATTTATAAGCAAATTAAAAGTCGAGCATGAAAGAAAACATGATCGTAAGTGGGCACTCTATGCACTACGAACCCCACCACCCCCTATTAATATCATAGCTGACAACATTGAATAACAAATGACTTATAACTATTCAAGGAAATTGCAAAATACCTATATTTAGGCTTTGGTGACTAAGAGTATAAAAAATATAA
TTATTTTTATATATTTAATTAATTATATAATATAATATAATATCAATTATAATAATATAATGATATAATAATTATTATTATAATATAATAGCTAACTTTAATATGTGTATTATAAATTATTATAATAAATTATATAATTTTAATTTATTGTTAAATAAATAAATTATATTAATGCATATAGTAAAATTACATATAATTGT
GTTTTTTGGGATGACTAGAGAGTTTGATGATGGAACCTTTTTTTTAGATTAGATTGGGATTACATAATGTTTGGGTTCCACTCCAATCTACTATGTGAGATTTCCACTTAACCTCACTTGTGGGCGAGCTGCTTTTCACATTGAGTGTAAAGTGATCAATAGAGAAATATTTTCTACAATAGAAAGCTATTTTTTTGTAG
TCCATAGGCTGCTTCCAAAAATAGTCTTACAGCTTTTGTAGAGAGACCTATGGATAGGTCTATTTCCACATAAATGTACACACAGGAGAAATTTTTATAATCGATTATTTCATTTGATTGTGATGCTTCCACAACATGTGGCCCTTAAGCATGCCAATTACTAGAATTGAAATGGATAAAAGGGTAAGTGTACCCAAAAA
AAGCCAAGGTAAAAGTCTATATTCACAAATGAAATGAAGGATACCAGGGTTTAAAGCATAAGAAGCCACCTTGAAAAACCCAAGGACCATTTTCCAACACCCTTTCTTTGTTGAAAAGAGATTCAAATTTGAGAATAGGAAATCCTCTGGTGCAGGGAAATAAACATACTTCTTCCTCCATAAGTTCTTTCTAGATCTTA
GAAATCAAGGCATGTAAGTCAATTTTGCTCACAAGTTCATGAATTTGTAGATTAAAGAAATTTTGAGCAAGAAATCCTCTCAGTCACAAACTAATCCATCATAACCAATTTCTATAATAGAGGTTGACTAGCACAACCAAACAATGAAGCCATGATGTACAACATTTTCAATCTAAATAGTGGTTTTTATCAAAATGGAG
GGGGAAAGAATTGCATCCTTCCACCCTAAATTGGAATCTCCAATGCCATGGAATAGGGCTTGTTACCTGAAGACTAAGGGTGAGGGAGATGTCACTAAGATGGGGGCACTATGGAATTAGTGCAAACCCTAGCTCCATGTCACAACACATTCGAGAAATTCTTCTTGTCACCTATGTTTAGCAAAGAAACCTTACATTGG
GGAGCATAAGAATTCAATCTTCTTGTCCACCCAGAGAGTTGAAGCAAGGAATTTAGGAGCCCTTGCAAGGAGAGAAAAACTTGTTATCACTAGAGGAGTAAAATGAAGCATGGTGAAAATTTTCAACACTACAATATTTTATTTTCTTATATTGTAATTAGTATTATTATAATATAATATAATATTATTATTATAAGTAT
TAATATAATATAATATATAATATTATTATTATATTATGGGATCGAGCTACAACTGTATTATAATAATTATAATAAATCTATTGAATTATTTATATTATATTGTTAAACTTTTTGTATTCATAAGAAGTTGTGGAAATGGGGTTTACTTCTATATATAAAATAGTATGAAAAACCAGAATCACAACCCTCTAATAAGGGTG
CATCCAATAGGTCCCTAGGTGGGGACAATAAAAGAAATGGGTCATATTGGACCAAATCTAAATGATTATTGTTGTAACTTATAAAAACAAAACTCCTACTCATAACCAAAAAAGTAATATACCTACTAGCCCATATGGTTGAATTAATGTAATTATGTTTCCACATCTTTCCACTTCGTAGGGGACCTCAAATTCATTTG
ATGTTGAGAGACTTTGTGTTTTCTCTTCTTCACCAGCATCCATCCATGATCATTTGGATGGAAGATCTCTACTTCACTACTAATCACAATTGAATTCTGCAACAACATAAGGAATATCACCGTGACAAAACCCTTCAAGGAGAATGTCATCTATGAGGTTTGGGAGACCACCATGAAGCAATTCTCAAAGAAAACATCAA
ACAGAGATGATGGATGAGCACTAGGTTAAGGAGGGGAGAAAGCCTTAGTATCTTTAGAATAAGCATGGAGTTGATCTAAGTCTTGAGGAGAGTTGGGAGGAATGACATAGTGATGTGTCCCAACTACCTCCCACTATGATGGTTTGCTAGATGATGATGAATTGCCCAATACTTGTATTATTTGGCATTGGGGTGTAAAG
TGGTCCATGGAGAAGCATTTCCTACATTTGAAGACAATTCTCTCATAATCAACAGGTTGCCCCATGCTTCTATTGCCCACATTCAATATTATTTATATAGGGAAGTTGTTAGATAAATCCATTTAAACACATATTCAAGTATAAGTAGAATTTTGATAATCAATAGTTTCCTTGGAAGTGAAATAATACTTCCCTAAGAC
ATTTGTAATGGCTCACAATTAGTCATTTTTCTATAAATTTATAGGAAGATATAGTAACCACGCCCATAAATATGTTGTACTAAAGATTTATGTACACAAATGAAAAGTAGGAAACCATGGTTTCATATATAGAAAGTCACCTTGAAAGATCCAAGGACCGTTCTCTAGCACCAACTCCTTATCCTCCCAAGAGTTAAATT
CTAAATAAAGACCTCTTTCGCATATAGGTAATCCAAATTTCCCCCTCAATATATTCTTTCTATTTCTCAAAAACCCATGAGAAAATATCACATAATTCTGGTTGTCTTTGTGAATCAACAAATTAGGGCCTGATCCTACATACAATTCTCCTTATCCTTTACAAAATCATCCAAAAGCGCTTCAAGGATTATAGATAGGG
GTGAACAAGAAGAGGGGGTTATGTTGAGTATCGTCACCAAAGTTGGAGGATCTCAATTCACCTAAGGAACCCTCGACTCTCACTCTGCCATCTTGCATTACCAAACATAGCACCCCTTGAAATTTTTGATAGTTACAGCAAAAACTACTAGTATCATCATTAGTTTGGCAAGCTTAGGGTTAGATAAAGAAACCTCAAAA
TTCACCTAGGGTCGAGGGCACCAATGATTTATGTACATTGAGAGCATCCAACCTTTCCCCACACAAATTGTGACACTTGAGCCAAGTAAATCCCCACAACAACAAAGCCATCACATCACAACATAGTTCACAAGCCCAAACGATTTGAGCAAAAACCATGGCTTTCCTAGACTTTAAACAAATCTAAGTGTGTGCAAGTG
CAAAGGAGTGAGCAAAGTGAACCATTTATCCTATCTTTTTTTAATATCTAATTCTTGTTGAACTTTGATGTCTATATTATATTGTTATTATAATAATTTTTAATATTACTACAGTATTATTAAAAGTGGACTTTAAATTTGTTATTATTATTTTTTATTTATGCTTTTTTTTGCTAAATTTTATAATACACATTGTTTTG
TTTTTATGTCTACCAAATTATAAATAAATTTTATTTAATTCTAGATAATTTTTTTAGCCTTTTTTAAAAAGAAGGTTGAAATAAAACTTTAAGAAAACTTTTAATTTTATATTTCTCCCTATTGTTTTTATTTTTTTTCAATATATATGTTTTTTCTAACTTTTTTAAATACAATCAGTGAATTTTTTCATATCTACTAA
ATTATAAATAAATTTTATTTAACTATAGATATAAATTGATTTAGTCTCTTTTTTAAAAATAACATAAAAGAGTGTCTATGTGTCCCAAAGTAAGAGAATTGATTTGGCGAGTGAGGGTGTGGCTCTTCAACTACATCATGAGGGTTGGACAACAACATTCATCAATAGTACATGGAGGAGA
>CJprpt0020
TAGCTATTTCAATTTATTCAATGGTGAGTGTAATCACAACAGTCACACCCACTTCCACTTATACAATGTTGAGTGCAAATACAACAGTTACAGCCACTTCCACTGGTGAGTGCAATTATAAAAAGATGCCAAGTTGAGACCACTAGCGGACTGCCATTGAGGGCATTACAAGGTTAGATCAAATGCACTACAAACATAAT
ATAGAAAGATTGATTGTTGTATGTGCTGATATGAAGTGTTGATCGTAAATAAAGACTGTTGCAACAACACAAAATTGAACCAAATTGCATAGAAAAACAAGCATTCATTACCCAACATGAAATATATCTCTAGAAGATGAAACAAGGCAGATTGCAGGTCTGCTAGCACTTTGTTGCTATTGACTAACTGTCATAACAGA
ACTAAACACACACTGAGAGCACACTAAAAACTGCTAATTACTGAAATTTGACCAAGACTGAAAAATTATAAAATCCTCAAAAACTAGAATTTGCATTGTAACTTCTAAAGATCCAAAACCCATCTCAAACAGCCTGAAACTATAGACATGAAATATAACTCAAAGTATAAGGAAGTAAATGTCACTTGCAATTAAATATT
TATTTAATGTGTGGTCTACCAATATGGTGTGGCCCCTCAAAAGGAGTGAACCCCTTCCTCACTTCACACACCCCCTTCATCAACTAGTATGACCAACCCCTGCAATGGTACAGCCTGCTAAAACTTCACACTTCACTCCTTGCAGCTTAGGTGGCAAGTCTAGGTTTGTACAACCAAGGAACAATGATGATTTGCATCAA
AACTTCCAGCAAGAACATGAAAATCTTGCATCTATGAATCATGAAGAAGTGCGACCAGCATGCGGGATAGTATGGCTAGCCTAACAACTCCATCACTTCAAAACTTCCCTAAAAAGAAAACTCACCAAAACGACATCAAACATACTAAGCAAATCAACTCATCAAAACACATCATGTGTACCCATTGTCAACAAGATTGG
AAACTTCACTTGCAGGCACTGTGGTGGCACCTATCTAAAACTACCAAGACCAACTAGGGGGGTTTTCATCCCAGAAATCAGTATTTTCAAGAGGGTTTTCATCCTCAAAAAAATCAGAGATGAACACAGGTTCTCTCAATTGCAGAAGCAAAAATCATATCAAGTTTAACCTCAAAAATGAGCTCACCTCCTTTTATAAC
ATTTTAAAGGGAAAATAATAATCTCCCTTTTTCTTCCACTCTTTTTTCAAATTAAATAATTCATTATGTGCAAAAGACCCCCCTTGTGCCTAGGCATCCTAGGCATTCCCCTACAGGCACAACTTAAAACACTTAAACATATAAATATTCATTAGTTTCTTTTCTAATATATCCTCCTAACAACAACTTAAGTTATAATC
AATTAATTATTAAATGAATCACCCAAGTTGCAGAAAGCATTGAAATGAGAGAAATATGAAGTTCTAATCATACCAATATGTCACAGAGGACTTAGGATGATGAACCAAAGCAACTTGGCGATTGTCTAAAAATAGCATGCTTCTCCAAAAAGTTTGGAGAGCTCCCAAAAGGTCATAATTGCATTCTGAAAGCACTGTGA
GGCTCAACAAGGTCATCTGAACTCACTACCATAAAAAACACCATTGCTTGAATAATCCTATGCTCTCCAAGAACTTTGGAGTTCTCCCTTGCTCACCAATTAGCCTATGAAAAAACTTGGAAAATAGACTAATTGTTCACAAATCAATTATACTTGAAAAGGGGACATTATAGTGGTTGTGTTCCATGGAATTGTTCAAA
TTGACAACATAACTTTGCATTTCATAAGCCTCTTGAAAATAGCCTACAAGAGGTTCTATTTATATGTAATATCCCCACTTTGAAATAGAATTTAATGGTAAATATTAATAATAAAATTAAAATTTAAAAGAATAAAAATAAAATTAAAATGAAAATATAAAAGAATATAATTAAAAATTTAATTAAGTTAATGAATGGAC
AAAAGGCATGAAATAATAAGTTGTGTCTCTCAAATATGAGGTATAAAAGGGAGAAGAGGGGCTCATTTGAGAGGGAATAATTTTGGGGAATCAGAAGTGCAGAACTGACTTAAATAAGAAGTGCAGATCTGATTCTGAAAGGTTGTGTCCCTTTCAAAGGGCAGAAATAATGAAGAGTTGCAATCTTTCAAAGAGTGCTA
ATGGTGAAGGGATGTGTCTCTTGCCAAAGGGCATACATGATGAAGAGGTGTGACCTCTCCCTCACATCGAGAAATATAAAGGAAAGGAATCAAAGCATCCAGTAACATCACCATCAATCAGTTCAGATCAGAACTGTTATTAAGTTACAGGCAGTATCATCTTTGTTCTTGGTGGTATGCATAGGAATGTGCTGAATATG
TATGCTTAATACGAAACCTTACAATGTTCGTACTGTCATTCTGATTAGAGGAGTTTTGAATATAAATGGGATGGGGCTGCAGGCTTGAGAAAGGTAACAAAACACTTAGAACTTTGGCGGAAAGAATAGAAGAAGAAAAAAGGACATCAGTGAGGGAAGAAACACACAGGCACTTCAAATAGATCAAGGGTTTGAAGAAT
CCCTCCGTCCATCAATAACAAGCAAAGATAAGCACTTCCAGATCAGAATACAGATAGGATACTAAGCGCTTCCAAAATCCAGTGAGTAAAAACGAACAGTATGCATCCCTGTGTATATACACATATACACAGAGAATCCTGTGGCAATATTTATGATAAAGTTTCTGCATACAGCATATATATATTTCTGATCATCATGT
AGACATTCTGCATATTTATACTGATTAATATTCTGAAAATACACTATGCCATTATCAATCTACTAGTCCTGAATCACATATTCTAAGTAGGGAGAAGAGTTACAGTTAGGATAACGGTGATGGGGTTAGCTCATAGGCATGCCACCTCATGGTTTAAGACCGGTAAGTCTCATGAGGCCAAGAGGGTATAAGGGTGCTGC
CCTTGGGCCTGTGAAGTATAGACTTCTTGGGCACCTTACTGTGACAATCCTCCTCCCTCTGTCATACTGAATGAAGATGTAAATGTGGAACATAGGATAGGTGTGACAAGTGGAGGAGAACGGTGATAGGACAATCCACTAGGTAGGCCACCTCATTGATGGCATGGGCCACATGGGGTCAAGGGGGCTTAGTCCGCCCT
TGAGCTTAGATGGGGGAGTCTCTTGGGCACCACACTTGTCCAATCTAGCCTATGTTCATTACATGAATAAATCTTTAGAACGAACTTATGTCTTACTTAGCACAGCTGTAAGAATCTGTCATAATCATGTATGCAACACTGTATATATATTTCATCTCTCCTAGCCTGTTTGTAGGACTCCACTCCGGATCTCCAGGTGT
TATTATGCTAGCCTACCCTTCTAAATGATAATTAGTGTTATAGCTTTACATAATTTTGGTAATGTTAAAATTATTTTTTCCTTATACATAGATAGGACTGTTATTTTCTGGGCAATCACAGGAAGGGACATTACATTATAGATTGGATGGATGGTTGATCTGTTGGAAATATTGTTGTCATTGATGTCAAATGAGAGAAG
AACAAAATCGCTGCCATCATATTGCTGTTGTTAGTGAAGGAAATCATATGCCTTAACATGTAACAATGGGGGCTTAAAAGTGTGAAGGCCAAAGGCCACAAATTGCATCATTCCAAAGAAATACTAAAATCATCAAGGCTCTTAAAAGATGGTCGGTTTTACCTTAAGGCAGCACTTAAATTAAATCAAAATTATTATTT
AAATGAGGTCGACCCCCCTTGAGGAAAAAATATAATTCTAAATGAGGCCGACCCCCTTTGAGGAATTGCCCCTCTTGGAGTAGACACCTCCTTTGGAAGGATCACCCCTCTTGGGTGAAGAGGCACAAAGAGGGTATAAAAGAAGGTGAGTGGGGGCAAAGAAAAGTAAGCAATAAATGTAATATTTCCAATTGAAGCAA
ATTTTTTAAAGAAGAGAATATATGTGAAGAAGTTAAAAGCAAATTTTATGAAGGAGATTCAAATGATCATCATCCATTAAAGAAGCAATATTCAAGGAGGTGAAAATTTTGTTCATTTGGGAGTTTTCGCCTCTCAATAGAAGAGATTGATGTCTCTTGCTAAGTTGGTTCTTAGTAGTGGGGATCGGTGTCACCAACGG
GTTTGTGCCTACAAAGATTTTTTAAGAGATTTTTATTTTTTGTGGCTAGATTTGGCTAGTAGATCCAAGCAATCCTTCTCTACGGTTTTCTCTCGAAAGGGTTTCCACATAAATCTTGTGTTTGCTAGTTGTTAGATCTTATTTAATTTCTTTATAGTGGTTGTTGAATTTCAATAAGTAAAAGATTGTCTTATACTAAT
TCAAGCCCCCCCCCCCACCACAGTATAAGTGTGTGCTCACCATGATCAAGGATTCAGATTGATTTGAAGGATCAAGGGTTGGGATCGATTGAGAGGATTGGTAGAAGAAGCTTCCAAGTATCACCTTGTGATTGGTGCACCTGAAGAGGTCCAAGATTAAAGGGATTTGGATAGCCAAGATTCTCTTCGAAAAGGATGAA
GGGTGAAGAACTAAAAGGACCTTTATTGAAATCCAAAAAGTCATTTTTTTGAGACATCTGAAATGCTAGGATTTTCTTGGAGGAATCGATGGATGGGATTCGATGAGAAAAAATTGTGGGGAAGTGGGAAGTATGGGCAATGTACATAAATGGCATGTACAAGTTTGTGGGAAGTAAGGGCATTTGACCCAAATTCCTTG
TAGGAGGACATTAAAGAGCCTTAAATTTCAAGGATGCAATGCCCAAAAACAAATTCTACTCCAAGAATGCACCACCACTTCAGCATAGGAATCCTCCTAAGAAAAGTTTCCCTCAACCTAAGGTGCTATTCCCAAAACCAAACAAGGTTGAGGAGTCCAGAAATGAACTAAAAAGAAAAAAATTATGCTTTAGTTGTAGA
ACCATGGCAGCCAGGTCACAAGGATTTGGGAAAGGGGCAAATACATTACATAAAAGTGGTTTTCGACGAGGATTAGGGAGTAGATGAGCTGGAGCTTGAGCCTTAGGTTATTGTGGATGAGTTTGAGCATGAGGACCAAGGAGGAGAGCATCCAAGCACACCTGCAACACTTTCAAGAGGGCCTAGATATCACTCTTAGT
GTTAGAGGAGTTTTACAAGAAAAAAGAGTGATGGTATTGATCAATATTAGGGCCACCCACAACTTCATTGATTAAGGGTTGGTGGCTAAGATGGGTTTGAGGATAGAAGATTTCGAAGAGTTAAATGTTACAAGAGTGGATGAGAATACTATTCCATGAAATCAAAGTATTCAACAATTGAAGTTGACTCAAGGAGGACA
AAAGATGTGAGATGACTTATATGTGATTGGCATTGGTGAGATTGAATTGGTATTGGGAGTGCAATGGTTGCACTCACTTGGCAAATACATACAAAATTATCAGATCTTAGAATTGAAGTTTAAATCTAATAGGAAGTAGTTCTTTGTGGCCTTTCCAATGGGGGTCCTATGATGGTTTCAGCCAAGAGGATGGAGAGAGA
TTTTCATACAGACCAAGTGGCTTGGGTAGCAGAGTGCTTGATTACATATACAAGTCCATCCAAGGATGGGAGGTCCTACCATGTTGATATTTAGTTCATCTTGGATAAACACGGTGAGGTATTCGACAAAATTCCTCCTATTTTACCATCAAATAGGGACTTTCAGCATGTGATTGAGCTTGAGGAAGCAGCAAAACCTG
TCAATACTACTCCTTACCAAAACCCTAGGAGATACAAGAAGATTGAGAAGGCAATTAAAGAGTTATTGCACATGGGGCAAATACAACCTAATTTCAAACCATTTGCTTCATCTATGGTGTTGGTTAAGAAAAAAATGGGACTATGAGGATGTGTATTGATTATAGAGCCCTCAACAAAAAGACGATCAAGAATCACTACC
CCATACCCAAGATCAATGAGTCGATAGATGAGCTTCATGGTGCAGTGTACTACAAGATTGACTTATGGTAAGGTTATCATAAGATAAGGGCTAGAGATGAGAATGTGCACAAAACAAATTTGAAGTGTCACCACAGGAACTATGAGTTCTTAGTTATCCCACCAACTTTCAATATGCATGAATCAAGCATTTATTTTACA
ATTGAGGAAACTTGTGCTAGTTTTCTATGATGACAATCTTGATTTTCAGTAAGACATGGGAGGATCACTTTAGGCACATAGATGAGATCCTTGGCATACTTGAGCAGCATTCATTCTAGGCCAAGGCATCCAAATGTAAGTTTGGTTTGATTGACATATTATATTCAGGATATAAGATAATGCTCGACAAGTTAGCATGG
ATGAGGAAAAAATCAAGGCAATAGAGGATTGGCCTAGACAAGGAAATTTGTCACAATTGAGGGGATTTGTGGGACTTTGCAGCTACTATCAGAGGTTTGTGAAGGGTTTCTCATAGCTTACAGCCCCATTGATGGATTTGTCAAAGAAAGGGGTCTTCTATTTGACAACTTCAACCAAAAGATCTTTTGACAATTTTAAG
GAGGTAATGAGTTCATGTCCTATTTTGGCTATTTCAGATTTCTCACTTCCTCTTGTTTTAGAATGTAATGCATCAAGAGAGGGGATTAAAGCAGTCTTGATGCAGAATAAACACCCCATAGCATTTGAGATTAGGAAGCTCAAGGACACAACAAAGAACTTTTCTATTTACAACAAGATGTTAGCCATCATGCATGCATT
GTCCAAAGTCACGATACTTGGTTTGTGGGAGTTTGTAGTGAAAACGGATCATAACAGCTTGAAATTCTTCCTCAATCAAAAGGACTTGAAAGATAGATAGCAAAAATGGGTAAGATGTAAGCCTATGATTTTGACATTGAGTATGTTAAGGAAAGAATAATATGGTGGTTGATGCACTCTCTAGGAAACCTTATTTATGC
TCTATGACTGACATATCTATTGATTGGAAAGGCTTCTATAATTACTGAATATGCCAAGAGCACATTTCTTATTGACATTTTAGATGGGAAGTTACAAGATGACAAGTACAAAGTGGATGATGAGCTTATCCTATAAAGAGTAGTGCATATCTTGTACCAAAATCAAAGGTGAAAGAGAGAAAATTGAGGGCATGTCACCA
CACCAAAATATTAAGCAAGGGAGCATTTTTCATGGAAGGGGCTCAAAGTGCCATGTCTCCTCCGTATAGGAGCAATAAAATTTTAATTTACTAACAATATAATATTATTATTAATAAAGATAAATTAAAAATATTTAAAAATAAATTAGCTGGGTTAGCCCGCATTATAAAGTAATAAGTTTAAATATTTGAATTTTCTT
TTGGAGCCGACTTGCGGACTTTAGGGCCCAAGTACAGACACATATAAAAGAGCGAATGTTTTGACATATATCATCATCCATTTTTTATTTGTCATTGCAATTTGCATAATATCTACACTTGGAACAAAACCCTGACAGGTGGGAATTCACTGGAGCTTATTTGAATTTGCTAATTCCAGATCTGTGGTGGCAAAGGAGAA
GGTTTTGAGAGAATTTTCCAACAAACAACATTTCAAACAGAAACCCTATTGTGTTGATCAAGAATTTGTGAACAAATCACATTAGGGCAAAAGTTGTAGAAGGGTGATATCAATTCCACAACAAATTGTCAGCCTGTGACTTGCACACCAGATCAGATTGAAACAACAGATTTAAGTGGCAGCTTCCAAGTCCATGGCAA
GCATGCTAGATCAGCTAGATACAACAGATTTAAGTGGGCTTTGAGTGGAACACTACAAACCCTCAACTTGTCTGAAGCAATCTATATTCACTAACAGTCCAAGAAGCCATAATGCATCATACCAACATTAG
>CJprpt0021
ATGCCTCTATTTATAGACTTTCCAAGGCCAAAGGTGGTGTAGCAAGAAATTGTGTTGAAATTCAATCCTTAAAAATGGATGGTGAGGATGCAAAGATCATTTATGATGGAAATCCAAGTATATGGAGGTTGATAATTTATTGCCAAGTCATGTGTCAATGAGACAACCTAGATTAAATGAGCATGGAGACAAGCAAGGTC
CATGTACCCATGATGTAAGGGTCAAGTACCAAGGGAGTATGGTCCAAGTACTTATGATGATGTGAGTATTTTTTACTAATATTATTTACAAAATAGTTAATTTCACTTGTCACATGTTGATGTGGTGATGAGGTGGAAAAGGTGAGGATGTGGATTTTGAATTAATTAATTAATTAAGCTAGTTACATTTTTACTAATAC
ATTTTTGACTAATACATTTTTTGAAGAATAGTTAATTATTTAAGCTAGATTTATGTGTCTATAATTAAATTGAATGAATTAAGGGGTGAGTAGAATACACATTAATAAGATAACTTTTGGTGTCTCACTCATGGTCAAGAGTTCATGTTTAGACTCAAGATGAGATTGGAAAGGCATGTATTGTAGATCAAACTATTTTG
GTTCCACATGTGCAGTCAAATGGTTATCAAGGTCTAGAGTTTGGAGAGAGTCATACTACCACGATAGCTCATGTTGATTCCATGTGATAACACTCTCCCTAATTGTATCTTAGAACCATATTCTATGTGGTGTTGTAGAAGCCTTTGGTGAAACCTGGTAATAAGACCTATTTGCTCATATGTATCCTTGTGTCCTTGTA
TCTTCTTTGATATTGGTTTGTCAACCTAGTTTTCTTGTGTTGTGTGGGGCGTTGTGTTTATCTCTTGAGCATGGTGGGGTGGACCCAAGGGTTTGTCAAGGCCAGATGGTTGTTGCCAACCTCCATTAGGGACCAGTGGGCATGTTTGTGCGTTGGATGGATCCTATGTCTTCCTTCTAGTTTTCTATCAGTATTTGGTG
CAGATGATTCAGTGATGTATTAGAATGTGTTATATATTTAATTATCATTATTATTGTATCATTGTAACTATTTCATTATCATTGTAATTTGGATAATCCCTTAGGGAGGTTGATGTAATGTAAATTAATTTGATGGAATCTAAAGAATGTAATTATAGATTACTGTTAAGTGGTTTGGTGTTGGTATCGACCACTCTTGT
GTATTTGGATTTACCATTATATATTTTTAAAGGTTATCTTAGGGATACTTAAATTTTTCAATAAAATAAATATAATGTTAGATATGTTTGCTCATGTAAATGCTATGTCATGATGATTATAATGTTTTGAGTTATTTATGTTGTTTAGAGTATTGCTTAGGTAGCAACGTTAGGGAACCCACACGAGGACATAGTTAGGA
GAATCATTATCTTTTGCATGTGCAAATGTAATATAAATAATTTCATGTTGAGTTTGTAATGTTATTGAATTTTATTTTATTTTAAATATTGCTATGTTTAATTGTTTAGTTATTTGTTGTCCTTTGGAGTTCCTTGGTGGGGTATTACACTCTACTTCCACTTCACTCATGAGAGAATATTGTTCCTAGATCCTTCCTCT
ACAACCTTCTAGTTGTCAAGGTCAGTGGTCTCCACCAAGCTACATTATTCTTCATGTCTTCATAATGATGTGGATGGATGCTTCGTGATTGAGTAAAATTGTCTTGGATCTAGTTGGTTATCTCTCAACTTAAAACTATCAAGATTCTTGAGCAAGAGGTTTAAGAAGGAAGAAGTTGTTAATGTTGGATGGGAGAATTT
AAATAGTGGTAGAGATTTGCATGGTGGTAGGTGGAATAATTCAATGATTAGAACCATGCTCCTACTTTTGGAATAGCCCTTGTGGCTTAGTGTGTGTTTTCATTTCATGACAATCAAGATTGTAATTTAATAGCTCTTTCTTTGTTAGAGTTGTAAAATTTCTCATTGTGTGGGAGGCCCTTCTTTAAGGCCATCTTCCT
TCTTTTTTTTTATTCTCAATTTTAGAAGTTTAACTTTGAGACATGATCTTATACTGCCCACTATTTTGAATATTTATTCCCAACATGGTGAATTTAACTTTGAGACATGATTTTATTTGAAAACTTAACTATATATTTACATCAAGAGGCATTCTACAATGATATCAAGAATTATCATGTCATTAATTTGTACATAAAAA
TTAAAATACAATTGACTTATTTATTTATTTTTTAAGCTAAAACTATAAACTTAATAAAATAACATTATTCTAGAATAAAATAACCTTTTAAGTAAATAATTCTTAATAAACTAAAATAATTTTTTAATAAAATAAATTATAATAATTATTAAGAATTATTATTATAACAATTATTCTTGACTAGTTGTATGTGGCCTTTC
TAGCCTATTATTGTATAGGGTAAATGCCCTTGTTTTGTTGCTATTTAATTTCAGAAATAATTATTCTTACCTATTATAATAAATAAATATTAAATAGATTTAAAGTAAAATACAAGTAAATAAATAAAACAATTATGAATTAACTGGGACTCGTAGTCAATAAAAGTCTCTAGATGGCCATGCTCAGGTTATCAAAGAGG
TTATGGTTATACATGACAATATTATTCACAAGGACATGGAAGCTACAAATTTTTTGAAAGTATTACAATAGGTTGGTTCAGGCTTTGTCCCTATTTTGTTTGTGGTTGTGTCTATTTTTTGGATAATGTTGTTGGTTTGTTGTTGATTTCAATCTGTTTTACCTAATCAAAAACTATCTTAAATAAATTAATGTTAAAAA
AATTACATTTATTCTAACTAAATATAATTTAAAGCATTTGTTTTAATATTTTTTTGAATTATTTTAATACAATTTTTACATCAATAGACATAAGTATATAGTGGTAGTGAGTTTGTGTATATTTTCATTTATAAGCAAATTAAAAGTCGGGCATGAAAGAAAACATGATTGTAAGTGGGCACTCTATGCACTACGAACCC
CCCCACCCCCTATTAATATCATAGCTGACAACATTGAATAACAAATGACTTATAACTATTCAAGGAAATTGCAAAATACTTATATTTAGTCTTTGGTGACTAAGAGTATAAAAATATAATTATTTTTATAAATTTAATTAATTATAGAATATAATATAATATCGATTATAGTAATATAATAATATAATAATAATTATAAT
ATAATAGCTAACTTTAATATGTGTATTATAAATTATTGTAATAAATTATATAATTTTAATTTATTGTTAAATAAATAAATTATATAATTTAAATTTATTGTTAAATAAATAAATTATATCATTTTAATTTATTGTTAAATAAATAAATTATATAATTTTAGTTTATTGTTAAATAAATAAATTATATAATTTTAGTTTAT
TGTTAAATAAATAAATTATATTAATACATATAGAAAATTACATATAATTGTGTTTTGTGGGATGACTAGAGAGTTTGATGATGGAACCTTTTTTTCAAATTAGATTGGGATTACATAATGTTTGGGTTCCACTCCAATCTATTATGTGACATTTCCACTTTAACCTCACTTGTGGGCAAGCTGATTTTCACATTGGAGTA
TAAAGTGATCAATTGAGAAACATTTTCTATAATAGTAAGCTATTTTTTTGTAGTCCATAGACTGCTTCCAAAAATAGTCCCACAACTTTTGTAGAGAGACCTTTGGATAGAATAAATGACCATGCTTAGGTTATCAAAGAGGTTATGGTTATACATGACAATATTTTTCACAAGGATATGGAAGCTATAAATTTTTTGAA
AGTATTACAATAGGTTGGTTCGGGCTTTGTACCTATTTTCTTTGTGGTTGTGTCTATTTTTTTGCTAATGTTGTTGGTTTGTTGTCGATTTCAATCTGTTTTACCTAATCAAAAACTATCTTAAATAAATTAATGTTAAAAAAATTACATTTATTCTAACTAAATATAATTTAACACATTTGTTTTAATATTTTTTTAAA
TTATTTTAATATAATTTTTACATCAATAGACATAAGTATATAGTGGTAGTGAGTTTGTGTATATTTTCATTTATAAGCAAATTAAAAGTCGAGCATGAAAGAAAACATGATCGTAAGTGGGCACTCTATGCACTACGAACCCCACCACCCCCTATTAATATCATAGCTGACAACATTGAATAACAAATGACTTATAACTA
TTCAAGGAAATTGCAAAATACCTATATTTAGGCTTTGGTGACTAAGAGTATAAAAAATATAATTATTTTTATATATTTAATTAATTATATAATATAATATAATATCAATTATAATAATATAATGATATAATAATTATTATTATAATATAATAGCTAACTTTAATATGTGTATTATAAATTATTATAATAAATTATATAAT
TTTAATTTATTGTTAAATAAATAAATTATATTAATGCATATAGTAAAATTACATATAATTGTGTTTTTTGGGATGACTAGAGAGTTTGATGATGGAACCTTTTTTTTAGATTAGATTGGGATTACATAATGTTTGGGTTCCACTCCAATCTACTATGTGAGATTTCCACTTAACCTCACTTGTGGGCGAGCTGCTTTTCA
CATTGAGTGTAAAGTGATCAATAGAGAAATATTTTCTACAATAGAAAGCTATTTTTTTGTAGTCCATAGGCTGCTTCCAAAAATAGTCTTACAGCTTTTGTAGAGAGACCTATGGATAGGTCTATTTCCACATAAATGTACACACAGGAGAAATTTTTATAATCGATTATTTCATTTGATTGTGATGCTTCCACAACATG
TGGCCCTTAAGCATGCCAATTACTAGAATTGAAATGGATAAAAGGGTAAGTGTACCCAAAAAAAGCCAAGGTAAAAGTCTATATTCACAAATGAAATGAAGGATACCAGGGTTTAAAGCATAAGAAGCCACCTTGAAAAACCCAAGGACCATTTTCCAACACCCTTTCTTTGTTGAAAAGAGATTCAAATTTGAGAATAG
GAAATCCTCTGGTGCAGGGAAATAAACATACTTCTTCCTCCATAAGTTCTTTCTAGATCTTAGAAATCAAGGCATGTAAGTCAATTTTGCTCACAAGTTCATGAATTTGTAGATTAAAGAAATTTTGAGCAAGAAATCCTCTCAGTCACAAACTAATCCATCATAACCAATTTCTATAATAGAGGTTGACTAGCACAACC
AAACAATGAAGCCATGATGTACAACATTTTCAATCTAAATAGTGGTTTTTATCAAAATGGAGGGGGAAAGAATTGCATCCTTCCACCCTAAATTGGAATCTCCAATGCCATGGAATAGGGCTTGTTACCTGAAGACTAAGGGTGAGGGAGATGTCACTAAGATGGGGGCACTATGGAATTAGTGCAAACCCTAGCTCCAT
GTCACAACACATTCGAGAAATTCTTCTTGTCACCTATGTTTAGCAAAGAAACCTTACATTGGGGAGCATAAGAATTCAATCTTCTTGTCCACCCAGAGAGTTGAAGCAAGGAATTTAGGAGCCCTTGCAAGGAGAGAAAAACTTGTTATCACTAGAGGAGTAAAATGAAGCATGGTGAAAATTTTCAACACTACAATATT
TTATTTTCTTATATTGTAATTAGTATTATTATAATATAATATAATATTATTATTATAAGTATTAATATAATATAATATATAATATTATTATTATATTATGGGATCGAGCTACAACTGTATTATAATAATTATAATAAATCTATTGAATTATTTATATTATATTGTTAAACTTTTTGTATTCATAAGAAGTTGTGGAAATG
GGGTTTACTTCTATATATAAAATAGTATGAAAAACCAGAATCACAACCCTCTAATAAGGGTGCATCCAATAGGTCCCTAGGTGGGGACAATAAAAGAAATGGGTCATATTGGACCAAATCTAAATGATTATTGTTGTAACTTATAAAAACAAAACTCCTACTCATAACCAAAAAAGTAATATACCTACTAGCCCATATGG
TTGAATTAATGTAATTATGTTTCCACATCTTTCCACTTCGTAGGGGACCTCAAATTCATTTGATGTTGAGAGACTTTGTGTTTTCTCTTCTTCACCAGCATCCATCCATGATCATTTGGATGGAAGATCTCTACTTCACTACTAATCACAATTGAATTCTGCAACAACATAAGGAATATCACCGTGACAAAACCCTTCAA
GGAGAATGTCATCTATGAGGTTTGGGAGACCACCATGAAGCAATTCTCAAAGAAAACATCAAACAGAGATGATGGATGAGCACTAGGTTAAGGAGGGGAGAAAGCCTTAGTATCTTTAGAATAAGCATGGAGTTGATCTAAGTCTTGAGGAGAGTTGGGAGGAATGACATAGTGATGTGTCCCAACTACCTCCCACTATG
ATGGTTTGCTAGATGATGATGAATTGCCCAATACTTGTATTATTTGGCATTGGGGTGTAAAGTGGTCCATGGAGAAGCATTTCCTACATTTGAAGACAATTCTCTCATAATCAACAGGTTGCCCCATGCTTCTATTGCCCACATTCAATATTATTTATATAGGGAAGTTGTTAGATAAATCCATTTAAACACATATTCAA
GTATAAGTAGAATTTTGATAATCAATAGTTTCCTTGGAAGTGAAATAATACTTCCCTAAGACATTTGTAATGGCTCACAATTAGTCATTTTTCTATAAATTTATAGGAAGATATAGTAACCACGCCCATAAATATGTTGTACTAAAGATTTATGTACACAAATGAAAAGTAGGAAACCATGGTTTCATATATAGAAAGTC
ACCTTGAAAGATCCAAGGACCGTTCTCTAGCACCAACTCCTTATCCTCCCAAGAGTTAAATTCTAAATAAAGACCTCTTTCGCATATAGGTAATCCAAATTTCCCCCTCAATATATTCTTTCTATTTCTCAAAAACCCATGAGAAAATATCACATAATTCTGGTTGTCTTTGTGAATCAACAAATTAGGGCCTGATCCTA
CATACAATTCTCCTTATCCTTTACAAAATCATCCAAAAGCGCTTCAAGGATTATAGATAGGGGTGAACAAGAAGAGGGGGTTATGTTGAGTATCGTCACCAAAGTTGGAGGATCTCAATTCACCTAAGGAACCCTCGACTCTCACTCTGCCATCTTGCATTACCAAACATAGCACCCCTTGAAATTTTTGATAGTTACAG
CAAAAACTACTAGTATCATCATTAGTTTGGCAAGCTTAGGGTTAGATAAAGAAACCTCAAAATTCACCTAGGGTCGAGGGCACCAATGATTTATGTACATTGAGAGCATCCAACCTTTCCCCACACAAATTGTGACACTTGAGCCAAGTAAATCCCCACAACAACAAAGCCATCACATCACAACATAGTTCACAAGCCCA
AACGATTTGAGCAAAAACCATGGCTTTCCTAGACTTTAAACAAATCTAAGTGTGTGCAAGTGCAAAGGAGTGAGCAAAGTGAACCATTTATCCTATCTTTTTTTAATATCTAATTCTTGTTGAACTTTGATGTCTATATTATATTGTTATTATAATAATTTTTAATATTACTACAGTATTATTAAAAGTGGACTTTAAAT
TTGTTATTATTATTTTTTATTTATGCTTTTTTTTGCTAAATTTTATAATACACATTGTTTTGTTTTTATGTCTACCAAATTATAAATAAATTTTATTTAATTCTAGATAATTTTTTTAGCCTTTTTTAAAAAGAAGGTTGAAATAAAACTTTAAGAAAACTTTTAATTTTATATTTCTCCCTATTGTTTTTATTTTTTTT
CAATATATATGTTTTTTCTAACTTTTTTAAATACAATCAGTGAATTTTTTCATATCTACTAAATTATAAATAAATTTTATTTAACTATAGATATAAATTGATTTAGTCTCTTTTTTAAAAATAACATAAAAGAGTGTCTATGTGTCCCAAAGTAAGAGAATTGATTTGGCGAGTGAGGGTGTGGCTCTTCAACTACATCA
TGAGGGTTGGACAACAACATTCATCAATAGTACATGGAGGAGACCAAATCCTCCTCCATGAGGTTCTAGAAAATAAAAATAAAACCCTATTGACAAAACATATAAAGAGATCATCTCTAAAGATAGACCCCAAGTCAACCATAACATGAAGTTTCTAGTCCTAAACCATGGTGGGGAAGGGGAAGGAGAGGATGGAGGAA
CCATTGGAGGGCTCTTCAAACACTCCTAAATATTTCTCTCTCTATTTCTTTCAATTTGGAAATGTCTCAAGCTATAAAAATGAAAGTAACAAGTCAAAGAATATAGCTATTTTTATGGTGACAATGGATGCCACTAAGTTACTAGCCCAAAAATTCCTAGATAACTAGATCTCTAATGTATGGCATAACAAATGAGCAAT
ACAAGTTTCATTTTGCCACATACTTCAAAAGGGGATTTTCTTTCATTTACTTAGGAATCGCGAAATGTAAAAAATAGTTACATCAAAATAGTTCTAGAATGTTGGAAAATGCATTTTCCATGCCCTATCTTGGACACTCGGAGCTATAAATGAAGAAATTATTTCCTTATTATGCCCTATATAGATCACAATTAGGAATG
TACCTCCCTTTTGTGGAGATTTTCTTCCAGAGTTAAAATGGATTATTTTGGTAATATGCTCAGAGTGGATAAGGCCAACACAACCCTCCCACATATGAATGCTACAATCTTGATTTCCCTCTCACTAGGGGTATAAATTCCTATCTCTCTTGAGATTAATCTTATTAAGGGAACCCACACTTGTAAAATTGAACTTTTAG
GTTGGATTAACACTTGTTATTTGTGTCAAAAAGAGGGTCATATACAGGGGAAATATCCTATGATCCTCAATAGAAGAAACCAAGCTAAGGGAAAAGGTAACAATGAGCTTCTGAGTAATAAAAATAATTAATAACAACAACCCATTTGGGTCTGGATCTCATTATAAATCTCTAGTTTTTGTATTAGATAACCATAATCA
TAATAGATCATTGGACCTAAAAAGTACTTCTATATCTCAGAATAATACTCAATCCAATACTATGAATACTATGTCTAGGAACGATACTTAATCCAATACTCTTGTCTAATAAGGATCCTATGTATTATAGAGATTTCAAGCTTACTAATAAGTTTTTTAAACATGTCAGCATTAACAATAATAATGCCAACAACATAATC
TCTTCCACCAAAGAGTTATCTAATCCTAAAGGCACAAAGGGGTTTGTTAGAGCACTAAAAGATAATACCCCTTTTGATTGGGTGCTTAAAAAAAAATAGTGTCTTGAATAAGACATCCAACGACCCTGATAATAAGTAGATTCTTGAGGATCTTGGTATGAAGAAGTCCCTTGGATCTGATGTAAATGAACTTAGTGTCA
ACCTTCCTAATGTTGGTTCGATTAAAAGGAATGCTCAGCAAATATTTTTGGAGAGAATTACTGTAAACATTGCTAGAAACAAAAATTGAACCCATTCTTAGAAGTATGTTGATTCTAAAAGAAATGTCTCTAGTTACACTATTAAAGGCTTTAATGACAATTGTAGCAATAAAAAGCTAAATGAAAATGATAACCTTAAT
GAAAACCATTGCAACATCCAAAATGGTATTGATACTACTGCTAACCATAATCATAACTGTAAAAAGAAGTTAAATGAGAACCCACTCGTAGAGACTAACAATTACAACAAAAACATAATCAAATCTAGTTAAGGAAATGGTGTTTGAGGTTTAAGTTAAACACTAGATTTTTAGCAATCTCATTGGAAGTATTAGGAATT
TTGATCCCCATCCCCTAATTGGTGTTGAGAAAATAATTTTAATTGTGTCAAAAAGTGTCGGTCATACACATGCATGGTATGGTCCTAAAATAGCCATTTTTAAAACATAGTTTTTAGAAATCCATTCAAAAGTTTATTTTTTATTATGTGGGTATTAAAATAAATTACATATTTGGAAAGTAGACTCAAAGGGATATCTT
TTATGTTGCTGACTCTTTCCAAGATTCAATCTCCAAGTGTTTCAAAATTTAATCTCAAATGAGACCAAACCTGAAAAATCAAGGAAAACGCTTCCACTTTTTGGCCAAAAAGTGGACTCATCTTCTTTCAGTGACCCGACAAGGATGCTATTGAAAGATGGAATAACAATGCAAATGGCTAGAAGATTTTATTCAAAACA
ACTGGAAAAAAGAAAGCAATGGATAGGAGGAAAGAAGAAAAAAAAATTGCAAGGAAAGCTACTTGTTTTAGATAATCAAGTTTAAATAGATCCCTACAATGAGGAGTTGTGTGAGGATCTTGTTACTACAAAAAAAATTCCTTAAGAAATATTCAAGTACATATGATTTAGGGTCTAAAATGTAGAACCAAACTTAACTG
GTTGATTAACATAGAGAAAGGTACTAAATTTTTCTTATGGTACTTAAATGAGAGGGGAAAAAGAACACATTGATAAGATATGGCATGGGGATAACTTTCTTATTGAGCAAGGGAACATTAAAAGACAATTCTACCTATTCTATAAAGACTTTTTTTACTTTTGAAGACAATATAATTGAAAGTGATAGATTAAGAGAGAA
GATCAGATAAAAGATCCCTAAGAAAATTGAAGAGGAAGATGTTGGTAAATTAGCTAATACCATTACTATTGAGGAGATTAGAAAAAGAATAATGAACCTCAATAATGATAATACCCAAGAGGGTATGAATTGGGTATTGAATTTTATAAGAATAATATACACCTTGATATGTGATGATTTGTTGTAAGTTTATAAAGAAG
CCATCAAAAAAGGGTCCTTGGGGTCTAATATCCAGAATGAAATCATTAAATTTCTCCCTAAAGAAGGGGATAAAATACTTATTAAAAATTGGACCAATAACACTACTAAATGTCTCCTATAATATTTTGGTTAAGATCTTAGTTACAAGGCTGATAAATGTATCGCAAAAGATTATTAACATCATAGTTTGTATTCATTG
AAGGTAGATACATCTTAGAAAACTTGATCTTCATTTGGGAAGCTATCAATTGGGCTAAATACTCAAAACAAAATCTAGCAATGCTCCTAGATTTTGAGAAGGCTTATGACAAGGTGGAATGACCCTTCAACAAAATGACCTTGAATGCTTTTGGATTCCCATAACATATTTGTAAGATGGTTAATATTTTGTAGAATGTT
GTTGTGGTCCAAGTAGATGTGAATGAGTTACTTTCAGAGGTTCTTGTACTAGGAATATCAATAAGGAAAGGATTCTCATTGACTCCCATTTTTTCATAATTTCCTCCGATGCACTACACTATCCTAAGAAGCGCAATCAAGTCTCCTAAAATTAAAGGTATTGTTCTTCCTAACAATAGTGAGGTTATGAACATTCAATT
TGTAGATGACATTACAATTTTTGTGGATCTAGAAGGAAATGAGGATAACATGATGGAAAAAATTGAAGTCTTTTGCAAAGCTTTGAGTGCTAGAGTTTAATAGGTTACATCTATTATTCTTGGTTGGAATGATAGCCTCCCTAGCTAGCTACAAAAGTATATAGTTTTCAATGGGGTGTCCTAAAAACAAGATACTTGGG
GATTCCCTTTGCAATCAACCCCAATATTAGATATATGTGGACATGGATTAAAACTAAAATTGAGAATAATATTGATAGAACGAACAACCAATATCTTTCTCTAGTTGGTAAAATTCAAGTCCGTCTTAAGATCCTATACCTTGTACTATGCCTCAATATGGTTATTTGGTAGCTATCGAATTAATGAAATTAAAAAGAAA
ATCAAATGCTTCCTTTGATCTGATGGGAAAGGAAATAGAAAGAAACACTTAGTTAAATGGGATTGGTGTTGTAAAGAAAAGCTACAAGAAGGAATGTGCCTTAAGGATCTAAAAAAATATAGAATTGCCTTCACTACTAAGTGGATCATCAATCTTTGGAAGAGGAAGAAACATAGAAGATTTTGGTAAGGAACAATGTA
TACAACTTGCAATTCCTTTAAAACAAGGAAAAACATGGAGGAATTTTTCCTTCTATGACCTTCTTACTAGTAGATATCTTGTTGCCCATGCAAGCTCTGTAGTATTCAAGATCCTTTGGAAAGCTTGAGAGATGGTTACAACAAAGGTAAGAAGGGATCAACATGTTGAAATATCCACCAAGTATATTTTTGCACATAGA
TCTATTTGGTGGAATCGAGAACATAGAGGCAAACCTCTTACACTTTTGCAAGGATGGTCAACCAGAAGATAGGACCAAAAAGACATCAAATTATTTAGTCATACTTTCCATAATGTCACATTGAAATATTGGACTTCACTTTAAAGTTCTTACTTTAATCTTCCCTCTACCCAATTGAGAACATACTCCATCATGAGAAA
TTCTTGTAAGGATCTTCCCTTCCCTATTAATTGTGTGATATATATATATATATGGTTGCTTAAAAATGTTTTAAATGGGAAGATGGTTCTATGTTGAACAATGCTAAAGTTAAAAACTATATATAACTCCTTATCTAATGATGACTCTATGTTTGAATACCTTGACCACTGCTAGAATATTAGGCTCAATATCAAACAAT
GACTAAATAATTTCAAGAGAATATGGTCTAACATTTTGGAGCCTAAAAAGGCTTGTTTTAGATGGTTGCTTTTACTACAGAAACTTCCATATAAAACAAAGAACAATGATATTGAAATATGTTGTCTATGTAAGAAATTTGAATCATTACATCATTTTTATTTTGAATGCCTGTATGTTAAAGAGGTATAGAACATATTT
TGTTAAAGTATTAAGTGTTGGAGCAACTACAAAAGCAATTGTTTAGTTGAAATAGTCAATCTAATTTCAATTATAATTGAAACTTAAAAATATATGCATTGTAGGTTAAAATTATATGTATTGTAATTTGATTTTAATTTTGAGTTTGAAAAATAAGATTGTATTAGAAATAGTAAGATATATTATAATATTATCTAATC
CTATTCCACTTGATATAATAATAAATTACATGAGGATAACCCTAATCTAGCTTTAAATACAATTTTAATAATATAATAAATAAAATATTGTTATTTGAGATATTATATTATTTGTATTGTTATAAAAATAATCTTTTTTTTTTTTTGATCGGAAATTGGCCGAAGCTTGAATAGCTTTTGACTGGATCTATGAACCAGTG
GGGACACGGTAGGGGGCCCCATCCCCATTACATATCTTTGAATTATTATTATTATTGTTATATTTGATTAGATTGACCCCAAGACCTTCCCCATCCTATGGAAGGCCAAGAGTCACAACTTAGAATTCCACTTCAGATGTCCCTATTGGGAATTGAACTTGGGTCTCCACAATGAGACCCCAGTGTTTTAACCAGTTAAG
CTCAACCTCTTGGACAAAAAAAAAATCTTATTTTATTAAATAAGTTTTAAAAGGTTTAGATTAAGTTTAATTTATTAAATTTATTACGCTGAGAGACATAACCTACAGTGGCAGCATGAGGTGGATTGTAATGTCATGACCGTGTTAAAAAAAATGTTAATTTCAAAAAATAAAAAGATGACAACATAACTATTTAATTA
AATTTGAACCATTTTCATTCAAAATAAACATATAAGTAGAGAGTGAAAAATAATGGTTAATGCATAACTTTCAAAATAATTATTTTGGACAACAAAATAAAAGTGCAAAGAGGAGGGATAAATTATCGAAGTTCAGGTCAAATTTGAGAAAAGGACAAATAAATGACCCAAGACAAGTTATATTTTATAGCATTAAATAG
TAATCAAGTTTTGATTGTTGTTTATTTATTAATGTAATATTCTACTTTAACAATTTGATACTAAAATAAAATACTTATTAGTAAATAGAATTTATGTATCCATATAATAGTTTTTAGTAACTAGCTTAGATATCTTAATTCTATCTAAAATTCACCAAAAAATATCAGTCTCGAGATGCCTATTTTAAATTGTTATTGAG
AATGGATACGTGCCTCGAGACTGATATATCTCAACATATTTAAGATAGATGTATTAAGATGTCTAAGCTAGTAACATCCACAACATGACATGTAAAGTATTAATTTATCACATTTTTTATTAAATTAAAGCATTATTATGCTTTGCAAATCATGATGCCTATCATATTCATTCAAGGTACAATAGAAATTTATAATGAAT
TCATCTTTTTAACCAAAAATTTAATCTCAATTTTAATAAAAATATTTACTTGAACAATGTATTCATTACATAAAAATATTATGTATCCAAATATTTGAGTCTTTCTTCCTTTACTTTCCCTTTTTTGTTTGGAATTATAAGTCCAAGATATAGCTACATCTATAAGATGTGACACTTTTCATTGCATATGGTTTATCCAT
GTATCCTTCAATGAAATGTTTTAATTGACTTTCTGATGAAATGGCTTTGGTAACCGATAGACAACTAAGGGGGAGGGTGAATCAGTTGTCTCACAAAAGTACACAATTTAAAATTATTCTCAAATCTGATTATACAACGTGAAAGCATAAATCAACAACAAAAATAACACCAATATTTGTAACATGGAAAACCCAATCAA
GGGAAAAACCATGGTGGAAACCTACCCACAATATGATGATACTCTATTAGAAGTATATGAAATATTACAATAGGGAGTGCACATGCGTTCAGGCACACTACCTAGAGCTCACTGCTAAAAAACAACAAGGGCTACAACTCTGGGAAAGACTCACTATCTTACAAACATATTCAGATTACATTCGGAAGATCATGAACCGA
AGAACAAAAGAAATAGCATCTCCTAATGCCTAGTTATAGTTTCGATGGTTAGGCACATAACAAATTCATTCTTTTCACATTTCTTCTTTGCCTCTAAAAGATGTATACATTCAGTGCACATACATTCTGATTCTCATCCATAAATATACACAATTATAAATATATTACATTTATTTATACATGACATTAATCTCATCAAG
GTCGGCTCAACACCCATCACCTAATTACAAAAATATAACCACAACGCACACTACAAAATCAAATCCGGACCAAGCAATGTCGACCAAGATATAGCACATACCCATATCTCACACCTCGAATATGAAACACCTCCAAGAATTATGCATCAAACATTCGTGACATGCTACAACCACCTGGTCGACCACAAATATGAAGAACA
ACAACACACTAGAGAAAATCATCAATCACTTGCACAATGATTAATGCAGACCACCATCAAAAAAGGCACATGATCCAAAAACATCCACAAGCACCATGAATCACCATTGCAACATCCACAACAACTCAAATTACTTGAATCATATCATCATCATACCGAACTTCAAGAACACTAACTAGAATGACTATCAACCTAGAAAA
ATAACTTGTGGAGATCCAAGCCACGAACCACTTGAATTAAAGACACCCATCAACATCCCAAACACTTCCCCAAATTCACAAAACAACATATTACAATGCAAAGAAATACAGATCAAAATACTGAACACTATCACCATTGAACAATAGAAAAACCGGGCAACAACACAGATATCCATAACTCACTCAAATCTTCATACGGG
CCTCTAAAAAGTATACCGAATCATCTATACACAATCCTCTACAAACCCTTTAATCCGCAAAATCTAATCATCACCATGCATAACAAATCAACACTCTGAACTTCACTGCATCAATGTCACAGTCAGGGAAATATATTGACATCAATGACAACACATATCTCAGATATCATCAAAGCACATATTTGCAACGTACTAACAAA
AATATCCAACAATATCCCCAAACATCCAACACTTTAATCTTCATTTTCTTCATTTTTTTAACAATGGCTTGAACACCTCTCTTGAAACATTTAAAGTAACTTATACTCTACTACTTTCTATCAATGGCAACTCTAATAACATATGATTTGTTGCTTGTGCTCCAATGTCCTTCTCAATGAGGGTTTTTGTTAGAAGTCTC
TTGTATGCTTTTGATGTTGCTTCATCTGGGTTTTCAATATTTGCAAGTTGCATTAACATTTTATGATAAGCTTTTGAACTCTTCTATACTTTTACTGCATACTTTGCAATATAATTCATTACAACATGTCTTGAAAAAATTGGTTGTCAATAGTAAATAAAATTTATGTATCCATGTAATTGTTATTAGTAAACAAAATA
GTAAATGATATAGCACAATGTAATACAAAATTTCTACTTTCTATATCCATGTAATATACTACTTTAACTATTTCAATTAAGCAACTAAAACAAACATATATTATAATGGATTAGTGTGCTTGATTTATTATTGAAAGGTTATGGGTTCAACTCTCATTGTGATTATCAAAATTACAGTATTTTTCAATCTATTTATTCAT
TGCTAATTCATTTTATTTCTTTTGATTATCCTTTTACTTATTCATATTAAGAAATAATTGATTACATAGTACATTGGATTACCATGTTTGACCTATATCCAAAAAGGTTGTGGGTTCAACTCCCATTAAGGTTAGCAAAGTGATATTAATTAATTTAATTTTGTTAGTACTGTTTTATTTATTTTTTATTAAGATAAATG
GGTTTTACAAGGACCCAAAACCCAAATCCATCCACAAAATAAACATAGAAACCAGAGTCAAACCAACCGCTAAACAACAACAGAAATAGGGGATTCACCCCAAAACATAAAACCACAAAACAACAAACCTAAACAAGACACAAAAACAAAAAAAATTAAGAAAGAGATTTCATAAGCTCAACATTCTTCTGGATCACAAG
TTATTGTTAATCTCTTGCAGTTCCTCCATAATCAATTGTGAACTACCTTTTTCCTTATGCTTGCTCCTGGTCCTAGTAAAAGGTCTCATGGACACGTGCACCTCCTAGGTTTTCTTATCCAAATTTATATTTGGGGTTCTCTTGGCTCTAGTTATCTGCTCCTTTTGAATAGAAATTCCATCATTGACTCTTTTGAGTCC
CTCGACACTGTTATACATGGATTCCTTGCGAACCTCCACCAAACCCTTAAGTTTAATTTTCAGCTCTTGTATTTCATTCTCCAACCTGTCTATTTTAGCCTCATGTTTTGTCTTCATAACCTTGATATCTTTTATAATTTCTTGGGACAACTTCAAGAGTTTGTTAGTCTTATTGTGAGCCGGATTCTTAGTGAAGGAAT
CAATGAGATTCGCAATCCCTTATTCAGGAAATTAATCTCCACAAAAACCCATCAGAAGCACTTCTCCTGGTTCGTCAATGAATTTCTTAGGAGCTTATCAACATCCATTTCATCATCTTTAGCCTCATTAGGGTCCACATTGAGGGGGATGTCAAGTTTAATTTCATTATCCTCCTTTTCAAGGATCCCCACCTTTTTCC
CAATTTTTTGTTTTTTCTAATTATGCGGGCCCAAGATGTGGGGCTGCAAAATAGGGGATTTCTTTTTTGCAGCCCATCTAGGTGGATTTTTTCTTCTACTACTAGTACCAGGAGTGGTCTTCTGCAAGGGACCCTCATCCTTTGAGGGTTTATAATCTGATTCATCTGACACATGGACATCATTCCAGTCCATAGCCATC
CCACCCTCTGCAGTTCATCATACTTCATATCTGAAACATCATGCACCTCCTAGTTGGCTAAAGACTTAGGTTTTTTCAGAGCTGGGGATGGTTTAATCTCATGAGCTTTAGCATACTCCATGATAAGGAGGATTAAACCCTCATGCAGAATTGAATTATCCTCACTCTTAAAATGCTTTCAAATGGATAGCTCCAGAGAA
GATAACAAATAAAACATAATGGAAATTCTTTTGTCATGCCTAAAATGATTCAGAATCATGAAATGGTAAGAAAAGATGCTAGAAAAGAAGCCATCAAGGGTTATGTACCTCATTATGAATTCTTCCATGTCTTCTCAGAGACTCTGAAGGTCCAATCGATTGTAGCCACCATTTGGGTTCTTCTTAACCCTTCTTCTTTC
ACTTTGTTTTTCATAGAAAATTGAGAGGGCTTCTTTCAAGTTCTTCCTTTCCCTGAAAAATTTCCTACCCTCCATACTGAGTCTAGAAATCTCTACAATAAAGAGTTCATCAATTCTAAACTCTACCACATACACACACAACACCCCATTATCCTAATTGCTCACAAAAAAATCCGTGAGCATATGGTCATGTCCATGAA
GTTTTCAAACAAAGGGCTCCATTCCCCCATCTACAACTTCCCTCCAAACCTCCTCTTGTTTCTCCCAAAGCTCACACGAGGATGAATCCACTCTGTTCTTGTCTCCCCCCATTAGTTTACTGCCTCTATAAGTCTTTCCGACAACACCAAAACCAAGCTTTAGACAGGTGAAAAACAAACAAAGCCACAAGAATAATCTA
TAAATTCGCCTTCACTTCTTTCTAAGAGGAGTCCTACACGTGATCTGTCATCATTAATGCTCAAGCAAAGAGAGATTTTTGGCATCCTTCCTCACCAACTCACACAACTGGAATGGGAAGGAATCCCCTTCCCGCCACCACTTTTCATCATCTCTAGCCACACCGAGATCAGCCATGTAGTCAGCAGGCATGTTACCCTC
CCTCAAAATGTGCAAGATTTTAATAGCCTCGAATTTGGTCATCATTTCAAAACACTCCTACATTAAATAGTTAATCGTCTAGTTGGGAGGAGATTTTTGTTCAAACAATTTATTATATTTAACGAATCACTCTCCAACCAGACCTTCTTAAATCCTTCATGGCTAGCCATTTTAAGTCCAATTTAGGTCGCATTTGCCTC
AACAAAATGGTTTGTCTGGGTGTCCAGTGGGAGTGCCACTGTCGAGATAAAGTACTATTCTATTTGTTAATTTAGTTTGATGAAATTATATATTTATTAATATTTAGTAATTTATTTAACTATTCTACAAATTGAATGTTAAATATTATTTTATTGTACATGTATATATTTCTCTAAAAAATATAATTTGAAATTTGTAT
ACATTTCAAATTGATAAAATTGCACTTAGTGAACTTACATGCAATTCAGATGAAACAAATTTTGGCCAACTGAGTTCTGTTCATATGGAGTTTGATTCAGATGCGAATGAATATGTATTTATGGGTCCAATAATGGAGATGGATGAAAGAAAAATTATTGATCACACTATATCAATAGCCTTTAAACCACCAAATGCTCG
AAGAGAGATGAAACCAGTTCATCCATGGGTAAATAGCACTAATGTAGATCTTGGATCACTAATTGAT
>CJprpt0022
GGGGTGCCACACCCTTGTCCTAGGGGGAACAGGGGTGCCACGCCCATGTCCTACCCTAATTCACGATAGGAAGTAGCATAGGAGAGTGTAGGGTGCGAGGAGATGCAAGCTTCAAGCAGTGTGAGCATGTCCCGGGTCTCCAATCAGGCTTAGGGATTCGATTCGCCAATGTGAAGACCCAAATATGGTTGAAAATTGCA
AGGTCGCAATTTTATGATGCTACATTTATCCCCCACTTTAGCGGGAGTATAAGCATATGCCAATACTACTGGTAAAGTACAAGGAAACAAGATTGAAAGACTTTCACGATGTCAAGGAGGTAAGATACACCAAGCCCCCAATGGCATAAGGATCTTACGACATCGATTGACAAAGAAAAATGGAAGATCAAGAGGGAAGG
ACCACGACTGCATGTAGCAAGGTTTCCCTCACTATGAGTCATGAAAAGAAAGGATACCAAAAATTACAAAGTAAAGCTAGGTTCACTAAGTAACTTTGAGTATCAAGAAAGGAAAATATGAGTGGAGTGTATACCCCTATGTTAAAATGATAGTTCATGCCTTATCAGGAGTGATTGCTTTAAGGTAGGATACACCCGAG
AGAGAGAGAGAGAGAGAGAGAGAGAGAGAGAGCACATTATCTCAAGGATTTAGCCCCCAATCGAGGAATATCCATGGATAATAAACACAAAACATAAAGCACGAGGTACTTTCTATTTCCTCAGGGTCAATATGATGTATGATAACTCATGTATATCATATGTATATGTGCATAGAATAATAATCATTCCCCAAAGGAAG
GAAACTACCTTGGAATGAAAGGGAATAGAAGATGTCTTTTGAGTCAACATGAAAGAGACCAAAAGAGATCTCAATGCTTTGCATCGTCCTCAAGTAGACATTACTAGGGAACATAGAAGAACAGGGACACACATAGAAGAATAATCAAAAAAGAGCAAGAAAAGAGAGAGGTAGAGGATCTACGATGCTAATGTAGCTAG
TCTAGCACGTCATCCACCTCCTGATCTTGTTGATCAATATTGTAGGAAGGCGGGAAACACGCTAGAGGAGTGACATCAAAAACAGTAGATGGAGCTATCACAAGATCCAAACAAGGACTATGTTGATGTGCTAAGTCACTTTGTTCATTTCTAGTAGCTAGGATAAAGGCTTTTGAAATTTTTGCAGATAAATGTTTGTC
CATATCAACATATTCATAGTCACCATTAGAAGCATTAGGAGTTGTATTGCCATCATGAATAACATTTTCACCTATTTCTTCATCAAGATTTATAAAAAGAGGAGCGCAAACATGAATGGGAGTAAAACCATCACATGTTTTTTGCAACTTATGATTTGGAGATGTAGGTTAAACATCTTGCTTAGGAGAAAAGGGATTCA
AACTGTTGGAGTTTTGGGAGACTGGATGTTTTGAGGAACAACTTCACAAGCTCAAGCACGATGCTTTCGTCGGCAGTCTCTCGCACAACGATTTCTTTGAGTCTTAGCGGAAGATTGAGAAGGAGGAGGAATATTTGTTGAAGGAGGAATATTCTCATCTTTGGTAGTTGGAGGTTTAGGTTGGACAAGAGGAGAGGCAG
GTCTCTTCTTTCTATTAGAGCAAGGAGGTGGAACTGCAACATATAAAGGAGGAATGTTTGGTGTAGGAAGGGGACTAGGTCCATCATGAAGAGGAGGTACAGGTCTAACCTTAGGAGTAATATTGTTATTCTTCTTAGGAGAATGTATAGTTTCATCCATTGGAATAGGTTGAGAATCTTCCTTAGGCGGAAGGTTAGTT
CTATCTATCAAGGGAAGAAGCTCATCTTCAAGAATGATAGGAATGTCAAGTTTTGGAGTTCTAGGTTGACTTAAGGATAGGACCATATCTTTCTTCCACTTTTGATAAGATTAGAAGAGAGCATCGCATCTTGATGGAAGAGATTAAAATTGTTTAGGCCAAAATAAATCAATAGGAACACCTGGGCTTCTTTCAACTGA
TGGAAATAAGCTATGGTTAATAGTTATGATCTCTCCATTGTGGGAAATTTCAAACATTGATGGATTGGAGATGCAATAGCCTTCATGGAAGATAGCCAAGGATAGCCCAACTTCACATGGAATTTCTCAGAGGAAGGAATGATAACAAAGTTGACATCCATAGATTTAGTTTGAACCTCAATAAGAAGTGTGATAGAACC
AATGGTAGGACAAGAGAATCCATCAAATAACTTAACAACCACATTAGTGCCATCATAGATTGATTTATGCAAATTTAAAGTGAAAAGATACTCCTTAGTGATGACATTAACCATGCAAGAGGGATCAATAAGCACACCACGACAAGGCATTTCCTAAATCTTTGCATCTATTTATAATGACCCATCAGGTGCTCTAATTG
TCTCACTAGGGATAAATGTGATACATAAGTCCTTAGGTTTTCTTTGGTTCTCTACCATATTCACTAAATTTTAAACCGTGGTAGTCGCATCAGAAGGAGAGAAAGAGGTATGTTCAATCTCAGTCTCGTTAGAGGTATGAGAAGGTAAAGGATTAGTAAAAATATTAAGATTTTGATTAGGAGGGGCTAATGATTTGTTT
CCCTTATCATTCACACTTGCCATAGATATAGTATTATTATCAATCAAATCTTGAATCTTACTTTTCAATGCAAAACATTTCTCAGTGTCATGACCTGGTTGATGATGAAATTGACAAAAAGAACTATTATCAAAGTAGGGTGAGGATGCCTTAGAAGGGTCAACTAGTTTTATGGGAGGAAGTTTAATAACATTTCTTTG
TAACAAATGAGACATAATGTTATGTAAAGATTCATTCAACGGAGTAAATTGTATTTCTCTTCTAAAAAAATTAGAAATAGGAGGCACATGTGTTGTAGCATTCACATTGTTGTTGCTGATGTTGTCATTGAATTTGATGAATCCTTTTCTTGGTTTGAACTTCGCAAACGGTTGTTGAGCATTGTCACCCTTATCACTCA
GAGCCATAGGAGTGGATTGTTATAGTTGACTCACAGTTAGTTGATAATTGTGAATTATTGCGCACAACTGTGGAAAGGAAGTAAACTTGGGAAGGAGAAGTTTGTCTCTAATATCTTTTTGCAAATTAGAAATGAAAATTCTTTGAATATCATTATCAGACACTTGAAAAGAAATTTGAGAAAACAAATGCTTATATCTA
CGAATGAAATCAGTCACTTTTTCTTTAACACCTTGTTTACAATGCATTAAATCAGTCAAAGTGATTTTAGGATCTATGTTGTTTTGAAATTGTTGAATAAAATCATTTGCTAATTGTTTAAAAGAAGTAATAGAATACGAAGACAAAGAGAAATACCATTGTAAAGCCTTATCTCTTAGTGTTCTAGTAAACATTTTTGC
AAGCAATCTTTGATCATAAGCAAAGTCAATACATAAAGTTTGGAATGTCTTGACATGTGTTAAAGGATCACCTTTTCTATTATAGAGTTCCAATTGAGGGACTTCAATATGTTTAGGAGCGATGGCTCTAACAACATCAAGAGAAAGTGGGCTCGCAACATCGAACATGGCCACACTAAACTCGGATTGACTCATAGAAG
CGATTTATTGTTGCAATCATGACACAGTTTGAGCAAGATTATTAATGGTTGCTTTGCTTGAAGAATTAATATTAGACATGTTTGATTGAGAGGGTGGTGTGATGTTATTGAAAGAAGGCATTGATTGAGAGTAAGGTGGAGGAAAACAATGGTAAGTAGGCATAGGAGATGATTGAGTAGGAAATGGGACACTAAAAGGA
GGAATAGAATGATTGGATGAATTTCCCCCTTCCATAACATTGATTGGGTGAGAGGCAAGGAGAATACTTATTAAAGGCATGGGTAAGGATGAAGGACTGAATGAAGAAGAGGGATTGCCCCCATGACTAATGGTTGTATGTATGACATTTTGAGTTGATGTAGCCATGATGTTTGAAGTGAAAGTAGAAATACTAACCAT
TGGAGTGGTCAAAGGAATAGAATGATTGATTTGTGTAGAAGGCTGTGAATAACCTAAGTTCTCAGCACAAATCTTTATAAGCATGACATTAGAATCAATAATATGAGCAATGCCACACAATATATCAATTCCATTCTTATCACTTTAAATCATGCACTTGAGACCTTCAATTAATGGAAGAGCTTCACTATTAAGGTATT
CTTGAGACATCCATTGTTGAAAGTTGTCAAATTAATTATCCAATTTTTAAAGTTGATCAGTAGATACTCTATTCAAAGCTTCTTCTTCATCATTGGATAAATAGAGATGTTGCTAGGATGGGAAGAATTAGTATTATCCTCATTGAATAAGTAACCCAAATTAGGCACCATCTTCTTGATAATTAAACCTTGGGAAGCCT
TAATTCTAATGCTTTGTCTAACAGGGATAGTGTAGGTAGGACTAATAGTGGTAAAACTCATGCACTAGAGGGAAAATTTGAATTTGGAATTTGAATTTTAAATTTTAAGAATAAAGTTTGTAAAATTGAATAATGCAAGATTCAAGGAAATTATGATTACACAATTTAAACTTTGTTGAAAGGAGAAATGACACAATTTC
CAAAACAATTTATTAAATTGAGCTTTAAAAATTAAGGCCAATGGAATGCCACTTAATTTCAAAATAAAATTTGTCAAAATTTGAATTTTTAAAATCAGGACAGATTATAATTAAGCACTTAATTTCAATTTTTTCCTTGAAATTTGTGATATTGAAATTGGGAAATATTTTTTATTTAAGAGAGCAAAATTCGAGAAAAT
CAACCAATTTTCTGGATTTAAGCAATTAAATAAAGTCATAACAGTCTCTCAAAATTTCGCGAAAAAAGTTAGGGACCTTGTTGAAAGTACACACGGTCCTCCCAACTTTTTCACAAATTTTCAGGGATGAAAGTTACGATGGTTTTAAAGCTAACCCCGAAAAATTGGTTGATTCTATGAAGTTTAAGATAGGCAAAATT
AAGGTTTGAATGTGAAAATAAGACCTTATTAGGGTTTTGATAAATACAAGAAATCGAATTGCAAATGTGAAATAGGTCAAACCTAATGGATAAGGTCGCCTTAAATAATGTTTGAAAAACTGAAATTGATTGAAATTGATTGAAATTTACACAAAATCCAATTAATTTTAAAAATTAGGATTTTAGGACCTAACCACTGA
ATTTTAAAATTTTTAATTTTGGAAAAGGGAGGGCAATTTAAAATTTGAATTTTAAACAAGAAGACAAATCTGAAAATAGTCCTAAATCTTAAAATTAAATGTGAATTCAATTTTTTCACAAGTTCAAGTTGATTTTTGAAAATTAGGGTTTTGACAACTAACCACTTAATTTTCTGAATTTGAATTTGCAAAATGAACAA
GACAATGATGAAATTGAATTTTTCAAGCAAAGAAATTTTCAGATCTCAAACAATAGATAGCAATTTTTTACAAGAAACAAGTTCAATTCCAAATTTTGAAAACTAGGGTTTTGATTGAATTAACCACTAAATTTTGTAAATTTGTAGGAAAATTAAACTTGTAAATGCAAATTATGCAATTATTTGTAATGTCAATCATG
TAAGACGTTGGTTTCACCCAAATGTAATGGTGGTGAAAGAGGGTGATAAAGAAATCAAGAGGAAGGCTTTTCTCTCCTCAAGAGAAGTAGTGAAAGTTTCACAAAAGACTCTCCTTAACCTTTTCACGCACATTACATTAAAAGAGGGGGGAGAATTCACTAGATCCAATCTCAATAGGAGGTGATTGAATGCTAAGTGA
ATTGACAATGGATTTGGAAAGTAAAGGTAACCCCTCTTTTAGAATGTAAAAGGTTGGATTATGCAATTTAAGACTAAGTGTAAAAGAGACAAAGAAATGGCTATAACTTGAGATAGGAATGGGATGAACTTGTGCACCTAGAATTGGTATAAAATGTCGAGATAAAGCTCCCCTGCAAATTTAAGTGAAAGTTGTTGGGA
CAGTGTTGAAAGTCCACATGGTCCTCCAAAAAATATGCACGCCAAAAAGGGTTTTTCCGCCTTTGAAAAATGGAGTCTGAATCTGTAAATATAGATGTGCACCTGCAACCTACACATAGAAAAGAGAGAAAATTTAGTTGGGATTGGAGGTTTGCCTTCAGGTCAGACCCTAGTTTTGGAATTAACCAAATGATGAAAAG
TAGTACTTGCAAGTAAATGTAAATGAAAGACTAAAATAGAATTCACCTTAAGGGAGGATGCAAATGAAATGTAGATAGAGTTGCTTGTGTGGAATTGAATGATGAAGGAGATCTCCTCTTTCATGGTTGAATCCTTGACTTGAATGCAACACCTAGCCTTGAAAGGAAACTTGAGAATGCTCAATGCTTGAAAGGATACT
TGAATGCTTGAATGCTTGATTTCGCTTAGGATCGCAATTTCCACGTCATGTATGCTTTTTGAACTTATCTTCTCTTATACAAATAAGAGGGAGAATGTGTCTTATATATTCGTGAATTAGGGTTAACTGACTAATTTTTCATCATAGGCCGACATAGGGAAACTTTTCCCGCTTTCCAAATGCAAAGCCCAATGAAGGAT
AAATGTAGAGGGGGCCCAAAATAGGGCAAGGACAAGGGCGCCACGCCCCTGTCCTGCCCTAACTCAAGATAGGAAGCAGCATAAGACAGTGCGAAGTGTGAGGAGATGCAAGCTTTAGGTAGTGTGAGCATGTCTCAGGTCTCCAATCGGGCTTAGGGATTCGATTAGCCAATATGAAGACCCAAATTTGGTTGAAAATT
TCAAGATCACAATTTTATGACACTAAGTTGAATCCGAGAAATTCCTGCCCCATGGTGAGCACTAGAAATGTACACAAGGAATGTGACACCTAGTTGTACCAATGATACATTAGTATGAGGGAATTCAAATAAGCATGTAAATCATAAAAATGCAAAAAGAACTTCCTCAAAAGCATCCCATTGTCTTCTATCTCCAAAGA
CCTATTGAATATGCAAGATAGTTCTCTCAAATTGTGCACAACACTCAATTAGATGACAACCTAGAGAATGAGATTTACAAAATGATGTGCAATTTAAACTACAATGGCAGCTAAATACAAGATATAAAAAAACTAAGACGGTAATGGTTAGTAAGTATAAACAAGATGCTATGAATATTTAACTACAAATGAAACTATGA
TTATATGCTAAAACATGCTAAAAATGTTAACTAGATAAAATGGATGCACAAGCTAGAGGTAATTTAGCATTAGTATGATGCACAAAAGATGGATGATTTACATGTTAGAAAATGCCTCTATTTATAGACTTTCCAAGGCCAAAGGTGGTGTAGCAAGAAATTGTGTTGAAATTCAATCCTTAAAAATGGATGGTGAGGAT
GCAAAGATCATTTATGATGGAAATCCAAGTATATGGAGGTTGATAATTTATTGCCAAGTCATGTGTCAATGAGACAACCTAGATTAAATGAGCATGGAGACAAGCAAGGTCCATGTACCCATGATGTAAGGGTCAAGTACCAAGGGAGTATGGTCCAAGTACTTATGATGATGTGAGTATTTTTTACTAATATTATTTAC
AAAATAGTTAATTTCACTTGTCACATGTTGATGTGGTGATGAGGTGGAAAAGGTGAGGATGTGGATTTTGAATTAATTAATTAATTAAGCTAGTTACATTTTTACTAATACATTTTTGACTAATACATTTTTTGAAGAATAGTTAATTATTTAAGCTAGATTTATGTGTCTATAATTAAATTGAATGAATTAAGGGGTGA
GTAGAATACACATTAATAAGATAACTTTTGGTGTCTCACTCATGGTCAAGAGTTCATGTTTAGACTCAAGATGAGATTGGAAAGGCATGTATTGTAGATCAAACTATTTTGGTTCCACATGTGCAGTCAAATGGTTATCAAGGTCTAGAGTTTGGAGAGAGTCATACTACCACGATAGCTCATGTTGATTCCATGTGATA
ACACTCTCCCTAATTGTATCTTAGAACCATATTCTATGTGGTGTTGTAGAAGCCTTTGGTGAAACCTGGTAATAAGACCTATTTGCTCATATGTATCCTTGTGTCCTTGTATCTTCTTTGATATTGGTTTGTCAACCTAGTTTTCTTGTGTTGTGTGGGGCGTTGTGTTTATCTCTTGAGCATGGTGGGGTGGACCCAAG
GGTTTGTCAAGGCCAGATGGTTGTTGCCAACCTCCATTAGGGACCAGTGGGCATGTTTGTGCGTTGGATGGATCCTATGTCTTCCTTCTAGTTTTCTATCAGTATTTGGTGCAGATGATTCAGTGATGTATTAGAATGTGTTATATATTTAATTATCATTATTATTGTATCATTGTAACTATTTCATTATCATTGTAATT
TGGATAATCCCTTAGGGAGGTTGATGTAATGTAAATTAATTTGATGGAATCTAAAGAATGTAATTATAGATTACTGTTAAGTGGTTTGGTGTTGGTATCGACCACTCTTGTGTATTTGGATTTACCATTATATATTTTTAAAGGTTATCTTAGGGATACTTAAATTTTTCAATAAAATAAATATAATGTTAGATATGTTT
GCTCATGTAAATGCTATGTCATGATGATTATAATGTTTTGAGTTATTTATGTTGTTTAGAGTATTGCTTAGGTAGCAACGTTAGGGAACCCACACGAGGACATAGTTAGGAGAATCATTATCTTTTGCATGTGCAAATGTAATATAAATAATTTCATGTTGAGTTTGTAATGTTATTGAATTTTATTTTATTTTAAATAT
TGCTATGTTTAATTGTTTAGTTATTTGTTGTCCTTTGGAGTTCCTTGGTGGGGTATTACACTCTACTTCCACTTCACTCATGAGAGAATATTGTTCCTAGATCCTTCCTCTACAACCTTCTAGTTGTCAAGGTCAGTGGTCTCCACCAAGCTACATTATTCTTCATGTCTTCATAATGATGTGGATGGATGCTTCGTGAT
TGAGTAAAATTGTCTTGGATCTAGTTGGTTATCTCTCAACTTAAAACTATCAAGATTCTTGAGCAAGAGGTTTAAGAAGGAAGAAGTTGTTAATGTTGGATGGGAGAATTTAAATAGTGGTAGAGATTTGCATGGTGGTAGGTGGAATAATTCAATGATTAGAACCATGCTCCTACTTTTGGAATAGCCCTTGTGGCTTA
GTGTGTGTTTTCATTTCATGACAATCAAGATTGTAATTTAATAGCTCTTTCTTTGTTAGAGTTGTAAAATTTCTCATTGTGTGGGAGGCCCTTCTTTAAGGCCATCTTCCTTCTTTTTTTTTATTCTCAATTTTAGAAGTTTAACTTTGAGACATGATCTTATACTGCCCACTATTTTGAATATTTATTCCCAACATGGT
GAATTTAACTTTGAGACATGATTTTATTTGAAAACTTAACTATATATTTACATCAAGAGGCATTCTACAATGATATCAAGAATTATCATGTCATTAATTTGTACATAAAAATTAAAATACAATTGACTTATTTATTTATTTTTTAAGCTAAAACTATAAACTTAATAAAATAACATTATTCTAGAATAAAATAACCTTTT
AAGTAAATAATTCTTAATAAACTAAAATAATTTTTTAATAAAATAAATTATAATAATTATTAAGAATTATTATTATAACAATTATTCTTGACTAGTTGTATGTGGCCTTTCTAGCCTATTATTGTATAGGGTAAATGCCCTTGTTTTGTTGCTATTTAATTTCAGAAATAATTATTCTTACCTATTATAATAAATAAATA
TTAAATAGATTTAAAGTAAAATACAAGTAAATAAATAAAACAATTATGAATTAACTGGGACTCGTAGTCAATAAAAGTCTCTAGATGGCCATGCTCAGGTTATCAAAGAGGTTATGGTTATACATGACAATATTATTCACAAGGACATGGAAGCTACAAATTTTTTGAAAGTATTACAATAGGTTGGTTCAGGCTTTGTC
CCTATTTTGTTTGTGGTTGTGTCTATTTTTTGGATAATGTTGTTGGTTTGTTGTTGATTTCAATCTGTTTTACCTAATCAAAAACTATCTTAAATAAATTAATGTTAAAAAAATTACATTTATTCTAACTAAATATAATTTAAAGCATTTGTTTTAATATTTTTTTGAATTATTTTAATACAATTTTTACATCAATAGAC
ATAAGTATATAGTGGTAGTGAGTTTGTGTATATTTTCATTTATAAGCAAATTAAAAGTCGGGCATGAAAGAAAACATGATTGTAAGTGGGCACTCTATGCACTACGAACCCCCCCACCCCCTATTAATATCATAGCTGACAACATTGAATAACAAATGACTTATAACTATTCAAGGAAATTGCAAAATACTTATATTTAG
TCTTTGGTGACTAAGAGTATAAAAATATAATTATTTTTATAAATTTAATTAATTATAGAATATAATATAATATCGATTATAGTAATATAATAATATAATAATAATTATAATATAATAGCTAACTTTAATATGTGTATTATAAATTATTGTAATAAATTATATAATTTTAATTTATTGTTAAATAAATAAATTATATAATT
TAAATTTATTGTTAAATAAATAAATTATATCATTTTAATTTATTGTTAAATAAATAAATTATATAATTTTAGTTTATTGTTAAATAAATAAATTATATAATTTTAGTTTATTGTTAAATAAATAAATTATATTAATACATATAGAAAATTACATATAATTGTGTTTTGTGGGATGACTAGAGAGTTTGATGATGGAACCT
TTTTTTCAAATTAGATTGGGATTACATAATGTTTGGGTTCCACTCCAATCTATTATGTGACATTTCCACTTTAACCTCACTTGTGGGCAAGCTGATTTTCACATTGGAGTATAAAGTGATCAATTGAGAAACATTTTCTATAATAGTAAGCTATTTTTTTGTAGTCCATAGACTGCTTCCAAAAATAGTCCCACAACTTT
TGTAGAGAGACCTTTGGATAGAATAAATGACCATGCTTAGGTTATCAAAGAGGTTATGGTTATACATGACAATATTTTTCACAAGGATATGGAAGCTATAAATTTTTTGAAAGTATTACAATAGGTTGGTTCGGGCTTTGTACCTATTTTCTTTGTGGTTGTGTCTATTTTTTTGCTAATGTTGTTGGTTTGTTGTCGAT
TTCAATCTGTTTTACCTAATCAAAAACTATCTTAAATAAATTAATGTTAAAAAAATTACATTTATTCTAACTAAATATAATTTAACACATTTGTTTTAATATTTTTTTAAATTATTTTAATATAATTTTTACATCAATAGACATAAGTATATAGTGGTAGTGAGTTTGTGTATATTTTCATTTATAAGCAAATTAAAAGT
CGAGCATGAAAGAAAACATGATCGTAAGTGGGCACTCTATGCACTACGAACCCCACCACCCCCTATTAATATCATAGCTGACAACATTGAATAACAAATGACTTATAACTATTCAAGGAAATTGCAAAATACCTATATTTAGGCTTTGGTGACTAAGAGTATAAAAAATATAATTATTTTTATATATTTAATTAATTATA
TAATATAATATAATATCAATTATAATAATATAATGATATAATAATTATTATTATAATATAATAGCTAACTTTAATATGTGTATTATAAATTATTATAATAAATTATATAATTTTAATTTATTGTTAAATAAATAAATTATATTAATGCATATAGTAAAATTACATATAATTGTGTTTTTTGGGATGACTAGAGAGTTTGA
TGATGGAACCTTTTTTTTAGATTAGATTGGGATTACATAATGTTTGGGTTCCACTCCAATCTACTATGTGAGATTTCCACTTAACCTCACTTGTGGGCGAGCTGCTTTTCACATTGAGTGTAAAGTGATCAATAGAGAAATATTTTCTACAATAGAAAGCTATTTTTTTGTAGTCCATAGGCTGCTTCCAAAAATAGTCT
TACAGCTTTTGTAGAGAGACCTATGGATAGGTCTATTTCCACATAAATGTACACACAGGAGAAATTTTTATAATCGATTATTTCATTTGATTGTGATGCTTCCACAACATGTGGCCCTTAAGCATGCCAATTACTAGAATTGAAATGGATAAAAGGGTAAGTGTACCCAAAAAAAGCCAAGGTAAAAGTCTATATTCACA
AATGAAATGAAGGATACCAGGGTTTAAAGCATAAGAAGCCACCTTGAAAAACCCAAGGACCATTTTCCAACACCCTTTCTTTGTTGAAAAGAGATTCAAATTTGAGAATAGGAAATCCTCTGGTGCAGGGAAATAAACATACTTCTTCCTCCATAAGTTCTTTCTAGATCTTAGAAATCAAGGCATGTAAGTCAATTTTG
CTCACAAGTTCATGAATTTGTAGATTAAAGAAATTTTGAGCAAGAAATCCTCTCAGTCACAAACTAATCCATCATAACCAATTTCTATAATAGAGGTTGACTAGCACAACCAAACAATGAAGCCATGATGTACAACATTTTCAATCTAAATAGTGGTTTTTATCAAAATGGAGGGGGAAAGAATTGCATCCTTCCACCCT
AAATTGGAATCTCCAATGCCATGGAATAGGGCTTGTTACCTGAAGACTAAGGGTGAGGGAGATGTCACTAAGATGGGGGCACTATGGAATTAGTGCAAACCCTAGCTCCATGTCACAACACATTCGAGAAATTCTTCTTGTCACCTATGTTTAGCAAAGAAACCTTACATTGGGGAGCATAAGAATTCAATCTTCTTGTC
CACCCAGAGAGTTGAAGCAAGGAATTTAGGAGCCCTTGCAAGGAGAGAAAAACTTGTTATCACTAGAGGAGTAAAATGAAGCATGGTGAAAATTTTCAACACTACAATATTTTATTTTCTTATATTGTAATTAGTATTATTATAATATAATATAATATTATTATTATAAGTATTAATATAATATAATATATAATATTATT
ATTATATTATGGGATCGAGCTACAACTGTATTATAATAATTATAATAAATCTATTGAATTATTTATATTATATTGTTAAACTTTTTGTATTCATAAGAAGTTGTGGAAATGGGGTTTACTTCTATATATAAAATAGTATGAAAAACCAGAATCACAACCCTCTAATAAGGGTGCATCCAATAGGTCCCTAGGTGGGGACA
ATAAAAGAAATGGGTCATATTGGACCAAATCTAAATGATTATTGTTGTAACTTATAAAAACAAAACTCCTACTCATAACCAAAAAAGTAATATACCTACTAGCCCATATGGTTGAATTAATGTAATTATGTTTCCACATCTTTCCACTTCGTAGGGGACCTCAAATTCATTTGATGTTGAGAGACTTTGTGTTTTCTCTT
CTTCACCAGCATCCATCCATGATCATTTGGATGGAAGATCTCTACTTCACTACTAATCACAATTGAATTCTGCAACAACATAAGGAATATCACCGTGACAAAACCCTTCAAGGAGAATGTCATCTATGAGGTTTGGGAGACCACCATGAAGCAATTCTCAAAGAAAACATCAAACAGAGATGATGGATGAGCACTAGGTT
AAGGAGGGGAGAAAGCCTTAGTATCTTTAGAATAAGCATGGAGTTGATCTAAGTCTTGAGGAGAGTTGGGAGGAATGACATAGTGATGTGTCCCAACTACCTCCCACTATGATGGTTTGCTAGATGATGATGAATTGCCCAATACTTGTATTATTTGGCATTGGGGTGTAAAGTGGTCCATGGAGAAGCATTTCCTACAT
TTGAAGACAATTCTCTCATAATCAACAGGTTGCCCCATGCTTCTATTGCCCACATTCAATATTATTTATATAGGGAAGTTGTTAGATAAATCCATTTAAACACATATTCAAGTATAAGTAGAATTTTGATAATCAATAGTTTCCTTGGAAGTGAAATAATACTTCCCTAAGACATTTGTAATGGCTCACAATTAGTCATT
TTTCTATAAATTTATAGGAAGATATAGTAACCACGCCCATAAATATGTTGTACTAAAGATTTATGTACACAAATGAAAAGTAGGAAACCATGGTTTCATATATAGAAAGTCACCTTGAAAGATCCAAGGACCGTTCTCTAGCACCAACTCCTTATCCTCCCAAGAGTTAAATTCTAAATAAAGACCTCTTTCGCATATAG
GTAATCCAAATTTCCCCCTCAATATATTCTTTCTATTTCTCAAAAACCCATGAGAAAATATCACATAATTCTGGTTGTCTTTGTGAATCAACAAATTAGGGCCTGATCCTACATACAATTCTCCTTATCCTTTACAAAATCATCCAAAAGCGCTTCAAGGATTATAGATAGGGGTGAACAAGAAGAGGGGGTTATGTTGA
GTATCGTCACCAAAGTTGGAGGATCTCAATTCACCTAAGGAACCCTCGACTCTCACTCTGCCATCTTGCATTACCAAACATAGCACCCCTTGAAATTTTTGATAGTTACAGC
>CJprpt0023
CTCCTAGGAGGTTTTCCCAGGCTACTTGTGTGTTGTGAGTTCATTATGTTCATTTCTCTACTTTTGTTTAATTCTGGAAAATCCGAACACTAACAGCAATCAATATTAATCTGGAAATTAATATAAATCTCTATTTTCTGAGTATTGTATTAATCTAAAAGACTAAATTCAACAGATATCATAAAAAATTGTGTTTTTGC
ATTTTATAAATCGTTCTCCAGCTTCCGTGTTGTCAAACTTCTGCTGATAGGTATAATGCTAAATTAAAAGCATAGCTTAAACCTTTGATAGCCCAGATGAGGCAAAGTTGTACTATATTGTCTTATGCTGCTATGTCTATTGAAAACATTGAGTTCGAAGTTCGAACAATGAAATCAGAAAATTCTGCCCTAATTTTTTA
TTGCTGCACACTGCTGTCAGTGATATAAACTGTGAATTGTGATATGTTTTGCAAGAAGACTGAATTTATGTTTTACTTCAATTTTTTTTATTGCTGCTATACTGCTATTACCGATGGGTTCAGTTATATCTATTACATTTCGAATCTTTTATTTAATTTTAATATTGAATTTAACATATTATATGTATGTCTAAACATAA
ATTTTGATGTCATGTGTACTGTTGCCCCCTTGCTATTCCCAAAGCACATCCCACCATCCCCTGCCATCCTCTGAAAGCCATGGAACATAACTTTAAAGTAAAAAACTACAGAAACTTGGTTTTTTCGCAGAAGACCAAACCACTCTCTGCTAAGACTGACAAGGTCCATCAGACCTGTAAAACACACAATTATTTATGTG
TTATGTCATCACATCTGTATCTACATGTTCTTTCCATCCAATACTTTTATATTCTAATAAATGAGACATTCTAACAATCTAAAGTGTGAAGAGTCATAACACTGAAACTTTGCAAAGTCATTCCTGATATTTTCAAGAATGGGAAAAAGTAATGTAGAATGGAAGTCATTTCCGATTTCACTGGTAAGGAAGAGCCAAAA
AGTTATATCTTGCCATGTTGTTCTGTTTTTTGTTCAACAGATAATTTAGCAAGGAAGGTCATATATGTTGCTTCTGTTTTTCACAATATTCATTTTTTTATAATGGCTATTTTGAAATTTGTTGCTATATAAGATTTAATATTTAAATATTGTTAATTTGATATCTTCTTTTATATCCGGATACCTAAATAGGTATGCCA
GGGATGAGAATCTACAGACTAATCTCTCTTTAGCGTAGAGTGACTGTTATTTGTATTTCCTTGTTCAAATCAGTGTATTCTATGCATATATTCTAAGTTAACGTAATCATATTGTTTTGATTCAATATAACTGCAACTTGCTTCTGCCAAGATAATAGGGAAGGGTACATCATGTTTGATTTTAACTATACAGATATAAA
TTCTGTTTTGTTCAACTTCCATGTAGGATATTTAAGTTCCTCAATCTTAAAATTCTGCATTTCTGCACTAGTTCTCATCGCCACAGTGAGCATTCTGACCCACACGAACTAGTTTGCTTATGCTTTTGACGGTAAAATTCAATTTGAAATTGCATTCGAGTTGAATACAAGTATTTATGGGATTGAAATTCATCAAGAAT
ACGAGGGGCAGAGGTTAGATGACAGGGTGTGCCAGAATTTTAAAATTCAGATTACATGCATGCCAACTCAGTGATAACTGAGACAGCCGTGTGATCCTTGTATTTATCCTTGTAGATTGGAAGTCATTTTGCTAGCCTTCACAGTTATCTGATGTATAATATTATGCTCGAAGTTTTTAACTTTCAAAACTGCAATTTAA
TTTAAGCTAACACCTTGGGAAGGCCACCAAATGATCATTCAATCCCATCAAGTAATGTATCTTACCTTGTTGGCTTTAATAACTCTTAAAAGTAAGTACGTTGAAACTATTTTGCTTACTTCATAAAATTAATCTGGTTTATGTTAGGGACAGCAATTAAAATAAACGGGAATCAGACTAGAAGCAAATATTCAATGAAA
GGCTTAACCATTCATCTATTCAACAAAATGTCATATGAAATTATTGTTCGGTTCATCTTTTAAAGGACTATTCAACTTCTATCGTATCTAGGAATATAATATATAAGCCCACTGCACCTTAGATTATGTAGAATAGTGTTGCATACCCCCAATACGTAGGGAACTGGTAAAATTACTGTTTGTGTTGTTAAGTGGGTAAC
TTGTCTTATTTTCTTGATATAAAACATTAGTTTTGTGCAAAAGGTTTTCTCTAAATGATAGCTTATTCCTTTCAACAGTTGTAAAATGCTCAATATCCGTTTGCTATTGACTTGGTAAACGTTTGAGTTTGTTTTTTAAGTTGGATCAGTTATCCATGATGTTATAACTCATTTTGATAGAACATAGCATTTGTTTATTG
TAAAATTTGTGGATTCACTATAATTTTTTGTGCTAGTTGTAAACTCAACATTACTTTTGAATGATGGAATTTGTGAGTTTACCATCATTTTTTGTGTTGATTGAAAACTCAACATATTTCTCTTCGCTTCTCTTCTTCTCTTCCTTTGATCCGAAACATTGAGAAAATAAACTTACATAATTGAAACTAGAAACTATGCA
CAATAGCTCAACATTACCTCTAAATTATGAAATTTATGAAATCACCACCATTTTTTATACTGATCGAAAACTCAATGTTACTTTGAGTGATGAAATTTTTAGAAAAGATTGTTCGACTTTGTCTTTGTCACTTTTTTCTCTAGGCTAATTGTACTTGTGTGACTTGAGAACTAGATTACCAAAGCTAATTATGTCTAGGA
TTAACCCAATAGTGTGCCAACTACACCATGACCTAGAAATTGGATAACATAGATTTATTGTTCCTATGAGTAACTCAAAATTGTGTTGAAGCATCCTCTATATGACCCAACATTTTATTGAGGTGAAAATATGAACTATTCTACATCCACAATGCCCTCAAACGAAGATGAAAATGTTTTGACATATTAAAAAATTGATC
CTATGACAAAAAAATTGTATAAAAAATGAAAACTTATGATGGTCTCACTTCATGTGCAGTCCACAAAAACCAAAATGAAGTGTAATCAATTAAAGTGTTAGGCAAACATTACTTGCTATTATGTTGCAGTGATAATCAACAATACGTTATAATTAGCATTATGTTCCAATTTCAAGTCTTCAATGGATTATGTGAAGAAT
CTCTAAGTACCTTGCTCAAAGAACTCAAAATTTGAATCTTGATGTTCCCTTAGGAAAGATAAGAGTGGAGAGTTGTTGCAAAGGTCTCTTTGGAAAGAGAGCAACATACATAACTTTTGTATAAAATCGTGCAACTTAATAAGACCACATCAAGCTTTTATTACATGTTTCCACTAATCTTTGACTTAATGAGAAGAGAT
AGTAAGCCGCCCTTTTGGGTTTTTAACTTGCAAGTCAAGTACAAAAGTATAATCAACAAGAGACAAAGGCTATAGCCTAAAATGATTCGTTTTTAGCTACATATCTAGTGGTCTTTGTGGGCTTATTCTTTATCCAAATTAGCATGAAGAATCATAGATATTAAGTGCAGTTTAATCCTTTGCGAGCTTTGAGTGCAAGT
AATTTTTTATAGTAGGCTGTTGATTTATAGTACAAGTATCAACACTATGTGGATCATGAGTTGTAATATCTTAAATAGAATATTTAATTGTTTATGATAGTTTCTAATTTACTTTCATAATTAGCTTTGCAATAAATTTGAATATCATTAATCGCAAAAAAAACATGTAGCAACAATTAAATCTAGCTATAACTAGGAAA
TTGGAATAAAGCATATCAAAGCCTTAGTTATGCAACAACAAAACATAACAAGCTAAAAAATTAATCTTATTACATTCAATGAATGAAAGAAAGACAATATTTTAAAACAAAAGCGCAAACCACATGTAAAAATCTCCTTCCTTGACCTCCATTGTTTTTCTTTCTCCTTCAAATATGTTGTGGATCTCACCTAGAAAGCA
TAATTGCAACTAGGTTTGCAAGCGAAATTGACAACGTAAAGATACTCGAAATGTGGTTGAAAATCAATGAGAAAAGGGTTCAAATTATAGAAAAAATGATATTGATTGGATGACTAAGATTGAAAAGATTTTTTGATAGATGGATGAGCTTGATTGAGTGCACAATAGAGCTGTCATTTAGGGAAAGATGAAGATAGAAG
AAAGCAAAAGGGAAGATATCATGAGAATAAATAATAAATCCTACAACCATCCATGGACAAAGTCCAGAGTTGTGGCAAGTCACCCATTGTGCTGGGAAGATTCCTTAGCCCTGTACAACTCACCAAGTCCAGCAATTGTAGTTGAGCTAAATTACCTATGGTGTTGTGAAGGCTTCTTAGACTTGGACAACCTTTCAAAT
GCAACCGTTCTAGCCGCATCAAGTTGTCCACATTGTCAGGAAGGTTTGTTAAACTGGTACAGTCACTCAAATGTAACTCCTTCAATTGTGACAAGTTACCAAGTGTGTTTGGAAGTGTTGTGAGAGCCATACAATCTTCTAGATACAAGCACTGGAGGTACACCAAGTTGTCAACTGTTTTTGGGATTCTCGTAAGACTT
GACATTGCTCTACACTTAAAATCCTGACTCACGACCAATTACTATCCAACTAGAATCTGTTTCTCGATGTTAACCATGTATATGTATCATTTAATTCACAATTTCTAATTTTTATCCATAACAAATTCGAAGCTAAGTTTCCAATGTTGCCCACTACTTTTGTGTTTTGCACAACAAGGTAACGTAGGGAATGCATTCTA
TGCAAGCTAACAGGCTCTTTTCCATTCTCTATTGTGTAAACAAGCATGTTCACTCCATCTGCTATGTCTTTGCTCAAAGCTCTATGTGCACTCATTGGCAGCCACAGTCTGCTATTATTACCACCACTCTCTTAATTCCTCTTCCCATTCCCTGCACAAGGTCATGCATATCGAGGGGATCTTGAAGGTTGCAGTCATTT
ATAAGCATTTTTAGCAAAAGGTCCTTGATGGCTGTTTGAACTCTGCTTGGGTATAAAACTTCCCAGAAGGTAACAACATCCTTTTTCCTTTCACCACCAAAGCAACAAGCTATATCTAGAAATATTTCCTTCTCAACATGGCTAAGTCCATCATAACTGATTTGAAGGACTCCAGATATTTCTTGTTTTTCTCCAATGTT
ATAGAGAGCTTCTTCCTAGCATTGGATGTCGTTGGGCTCCTTATCAAGAAAATATGCTCCAATAACTTGTAATGAAAGAGGATCCCCTCGACAGGCTCTTGCAATTCCTGTAGAAAGCTCTTTGTAGGGGGTCTTAGGGACTGCCCTCGAGAAAGAGTGCCAACTAAACAATTGAAGAGCTTCATCCTCCCCGAGCCCAC
TCATTTTAACAACTGAGTCAACCTTAGCAAGATTGAGTATTCAATAATCTTGCATATTCTATCTTTCGATTAGTTCCTTTTCAAACTTCGAGTAATCAAAGTCTTACCATCTCGTCTCCATACTTCAAATTCTAAACAATAATACATTTTTCCAAGACCCTTCATTTCAAATGCCTGTGATAGATCTCATATGATTTCAT
CAGCCAACTCTATAGCATTTTCTATTATGAGTAAGTCATCCACATATGATGAAATTTAACCAACATTTTCATGTTGATCTTTCTTTATGTATACATATGGATTATTCCTACTCTTGATAATCACTTGTTGGAAGAAATTATCAATTTTCATATACACCTTGGTGCCTTTTTGAGACCATTTATTACTTTCTTTAACTTGT
TCTTTACAAAGTCTTCAGGTTGAACAATATATATATTTTTTAAAATCATCATTCAAAAATGTTGACTTAACATCCATTTGATGTAAACTCCAATTAATCCTAATAATAAGTGCAATCATAAGTCTATTAGTGTTTTTTTCAGCTACAAGTGCAAATGCATTTTCATAATCTATTCCTTCTTTTTGTGAATAACCTTTTGC
AGCCAATCAAGCTTTGAATTTGTCAATACTACCATCGGCATCAAACTTAGTTTTGAGCAACCATATAGAGCCTATAGGATTTTTTTTACAGGTAATTCAATTAGTTCACAAGTGCCTTTATCCATAATAAAATCAGAATCTTCTTGCAAAGCACTCATCCGTTCTTTATGATTCTTATATTCTTCAAAATTTTGAGGTTC
ATCTATACTCATTACTTGAGCCATTAGGACATATGCATTAGTCGTTATACCAGATTGGTGCCTTAATATTCCTCATTGATATTCTTAATTCTTCATTGCTGGAGAGATTAGCTTCACTTTGTCTTGTTTCAAGCCTGCTTTGATAATGAGTTTGCTGATCTACAATAACCATGCTCTCAATGTTTTCTTCAAGAAGTTTT
CATGAAGTAGCACTTTCTGGTTTTTCTTCCTCTTCTTGTAGAAGGATACTTGCTAATTTCTATTTTCCCCTGCAGCCAAACTAGTAGTAAATACTTGATAGTTGCTCAACATGCCATTCAAAGTAACAATAACTAAATTGGTACTCGAAACTTTTTCACCACTGTCAGTTAATTTATCCCTTAATTCCGTAACTCTGGAC
AAATAATTGTTGATTGTAATTAGGAGGGAATAGGCGGATTCCAGTTGCCTTAGGCAACATTGGAATCCGCCCAAAGGGCTGGCCCCTTCTTCAACGTGTAGGGTTGGGCCCTATAACTCACAACACTCCTTAAACCTCATGCCACACTCAACGTGTTCCTAAATAGGGCCGACCCTATTCTATCAAGGCAATTCGCTAAA
AGGGAAAATAATAAATAAAAGTTAATTATAAAGTAAAGCCGACCTAACTAAGACTTTGCTCCACATATAAATAAATGACAACTTCACATTATTATTCACTCACAAGATTCTTCTATGCGAAATATACATCTGCCTAAATGCGAACTTTGAAGGAGCAATATTGGCGAATTATATCTGTCATTAAAGGTGTGAACTTCAAG
TGCAAATACCATCATAAGGAGGGCGAACTGATCTAGGTCCAAGGTGCTAAGGTTGCAGTCCAGTCTCAAGCAAAGGTGCAGACTTAAGATGCAATAAAATGCAGATTTAGGGTGTGGACCTGATTGCTGTTTGATGTGTTAAAGGGGGCAGACTTGAAGCCTTGATGCTTATGAAAGTGCAGACTTGTTGAAGACCTTAT
CAACCCTAAGTGCAAATAGCTTCAAGTATGTAATAACCCACCATAATTAACTCAACAAAATTGACCATTCTTTTTTTTTTTTTTAATTTAATCATTGTGTTTGATTCAATCGCATACTCTGGGCATCCATCCATTTGGATTAGGCATTGATCCATCCGGGATGAGCATCTAACCATACGGGTTAGGCATCTATCCATATG
GGACATAAGATTTCATCTATCCAATACGGGATAGGCATCTACCCATACGAGGCAGGCATTTATCCAATCGGGATAGGAGGTACTCTGGCCAGAGACTTAGACTCATCGGGATCATTCGGGTCCTGAGCCACTCACTAAGTACTACACTCTTCTAATAGAAGTGCACCAAGGTCGCCGTCCTTAGGAGTAACTAAATAACA
TAATACAAGCTTGAATTCCGCCTCGGAAATTGGCTTAAAGCCTCGGGAAGTCAAGCGAATCCATATGGGAT
>CJprpt0024
TGATGCCCTAGTCCTGAAATGTGGCTAAGTCTGGAATGTCCTGAAATTTGGCTAAGTCTGAAGTCCTGACCTTGAAATTTGGCTAAGTCTGGAATGCCCTGATCCTGAATTTGACTAAGTCTGGAAACTGAAAAAACCTCCAAAAACTAGATTTTGCTATATAACTCCTGGAGGTCTGAAACCACTCTCAAACATCCTGA
AAGTATATATGGAATATAACTTAAAGTATAAGAAAGAAGAAACATAGAAGGAAATGTCACTTATAACTTAAATGTTATATTCCATTAAAATTGTCCTGATAGAGAGTTCGAAAAGTCAAATTTCGCTCCTGTCCTTCACTGAGGATCCAGAGCGAACTTCGCTCCTGTCCCTCCCAGGAGGACCAAGGCGAAGCGCTCCT
GTCCCTCGCCAAGGGTCTAGAGCAAAAATGCTTAGTTGAGCCATTCCTGACCTTGTTTGGACGAATTGAGACATCAAAGGCATGGTGAAGGGCAAAATGAGCATGATAGAGCATCCAGACTTGATCAAAAACAATGAAATGATGAAGTTTTTGCCTAGAAGGTCAAATTCGCTCCTGTCCCTCACTGAAGGACCAGAGCG
ATTTTATTCATATACACATTTTTAGACCTTGTTTGGACTCGAACTTTTATTCATAGCATTAAGTAAGATGATATCTTCCTTAGCCAAGACATTTTTTGATGAAAATTGTAACGATTTGGCCTAGAGAGCAAATTTCGCTCCTGTCCCTCAGTGAAGGACCAGAGCTTAAAATCAAATATTGCTTTGTCCTTGCAGGATTT
TAATGACTTGACGATTTGAAGAGGTCCAAGGAGATGCATTTTACCAAATGAATATAACTTGAAGTGCCGTCGTGAAGAAGAATGACCCAAAATGCAAAAATCGCTCCTGTCCCTCAGTCAGGGACCAGGGCGAAGTTCTTTGTAGCTCCCGTCCCTCTCCAAGGGACCAGAGCGAAGTTCTTCATAGGGCACGCACTGGG
CAAAGATCAAGTCAGTTTTACGTTCGAAGGCATGAAAGGAGGTATGATGAATCCGTTGAAGATAATTTTTGAAGGTGATAAGGTGAGATGAAGCCTACAGGACCAATATCGCTCCTGTCCCTTTCCAAGGGACCAGGGCGATATGATGATTATATTGCCGTTCCTCCAAATTTAAGACACTCCAAGGCGAAGAACAAGGT
GGCAAGGGCATTTCGAAGCGTCTTAGTCAAGCATAAAGTCGCAATGATCGTCCAAATCGAAGGATTTGCACTGAAATACCCCAGTTCGCTCCTGTCCCTCAGGAAGGGACCAGAGCGAAATTTGCATAAAGGCATAAATTTTGAAAATTTATCAAGCATCAAGCGACTAAGAAGGATCGAGGGACTTTATTTTGCACGAT
AAAAGTAATGGCAAGTTGGTCGAAACAAGGACAAGCTCAAAATGTTGAAGTTCGCTCCTGTCCCTCAGGAAGGGACCAGGGCGATATTTGCTAGAACACTTGTTATCCTTTGAAGATCACGTCAAAGCAAAGTTGCACAAAGTTTAAAACATCATTTGGAAGGCGATACAAAGGAGGAGAACGTTAAAATGTTACCAATT
TGAGCTTGAAATGGAGAAAACATCAAGATCGCTCCTGTCCCTCTCCAAGGGACCAGGGCGATGATCCTCTAAACATCAAATATGTCTCGTAGAAGTCAAATGAAACAAGCGTGGAGTGGAGAAATGATGTCATTATTCGCCTTATGATGAAGATTGGAGATCGAAGATGCAAAATCAAGGGGAAAGCATGAAGATCGCTC
TTGTCCCTCTCTAAGGGACCAGGGCGATATCACATCTAAAGGGCATTTATCCACCAAATCAAGTTAGTCAAGTTCGAAATTCCCAGCAAACATGCCAGTTTCAATGTGAGGATGGAGGTTTTGAACATAAAAGCAAGAAGAATCAAGATCAAGGTGATAATTCGCTCCTGTCCCTTAGTCAGGGACCAGAGCGATAGGTT
TGTGTCCTTACCTCTTCCAAATTTGGCGCTAAAACATTCTTTAGATTTTATTAAATGCTAGGAAAAAATCGATAAATTTGAAATTCAATTAAAATAGCATTTAAAATTAGCGCATGAGCCTTTATTAATTAATTTTTGCCTTTTAAAAATCGAGTTTTTTTAAATTATAGGCATTAAATTAATTAATTATAAATAAAAAT
GGGGCGCTTAATTTAAAATTTGTTTCATTTTACAAGGGTCGGCCTTTAAGTTTATTTTAAATTTGCCTTATTCACCAAAGTCGGCCTAAGGTAATGATGAGGGGTAAGCGTCTATAAAGGGGGAGGTGAAAATTTCATTTTCACATCATCATTTATCATCTTTTCATATGCGATTTGGAGTATACAAAGGAAGTGCGAAA
TTATCATTCAAGAGGAAGTGCGAATTGTGTTCAAGGTGCGAGTCTTATCAATAGGAAGGCACAAGCATTATCAAAGGAGTTCGAGTTTCAAGTTAGGCGAACTTGCCAAGGACATTGAAGAACACATCAAAGACTCCAAGGGTGGCGAATTGATAAAGAGGACGTTCCTTATCCTTGAAGATCACGTTGAAGGCTTCTAA
CGTTAATTTTGCCTAGGCAAATTCCTTGTTTTGCATGTTAGAGTTAAGCTCTCAAAAGAGGTATGGCGATGTGATCCCTTGTTTTGAATTTTGATCGTCATTGCCTTAAAATTTTGAATTTTTGAAATTTTGAATTATAATAGCCCAATCGTCGTTTAGGAAATGATAACTCAAGGACTTATTATGAAGTTTCCTAAATT
TAATCTCTAATCTATGTTATATATTGCAAAATCATGTTTCTAATTTTGAAATGTTGTGTAGGCATCAAATTGAGATCTCATCAAGGAAAATCAAGCCGGATCAAGGACGGTCTTCGCCGGGACGATCAAGCCAGGACAGGGGCGACCTCTTTCAATCCAGCGTTCCAAGGCGAGGTACATCGTCATCCTACACATCAAGG
ACACATGGAGTTAGGACAAGGGCTCGTTGAAGAAGCAAATAATTTTAGAAGAGTTAATCAAAGATAACTTCTCAACGCTACCAAATTGAGTATCAACCAAGTGTCAGATGAGGTGGCATCCCAGTCATCACTCCTCCAGTCAGTGTGGTCCACCTCAGCATGTCCAGATTCAATGTACTTAACTCATGGAAGGTGGCACA
AACTCCGATGTACCTACCCCGGCTATCCATTGGTCGATTTTTCTAGAGAGGACATGTGTCCAAGCAATACAATTTTATCATTGGTCAAGCATTAAATGTTATGTAATGGTTGTAACAAACCCTAATTAGGGTTTTCATTGTTGAATCTTGGCCATTGATCTTGAATTGATCTAAGCCATCAAATTGTATTGTGGGCACTA
TATAAGCCCAGGCATTTCATTTGTAAAGGCTAATTAGCAATAAATTAGAGAGAGTTGTAAATAATAGAAAGCAGTTAGTAGATAGAGAGTAGTTAGAAATTGATAGAATAGCAATTAGAGTAGAATAGGAGGACAAGGCAAGAAATTGTTGCCATTGATTGTAAACAAACTCCATTTTCATTGAAGTAATGGTGAAGTGT
GTCGTTTCTTGCAATTTGCATGGTTTCTTGTTGAGTCTTCAATCCTAGATGGTAGATGATTAGATGAATGGAGGAAATGTGATTGATTGATGGTGGAATTCGTATATCCATACTACTAGCAGTTTGTTGATTGCAGACTTGCCTTGTGTAGTCAACTGGAATTGTTCAACTTAAGCTCAATTTCAATTTGTCGCTTCTTC
ATTGATATGCATCAACTTGATGGTGTCTATGCTTGCAGTGATGATTTGAACATCATAAAGCTTCCCTTAGAAGATCGCACTAGCCTTGTGGAGATGGTCCATTGATGTCAAAACAAGACCTAGTTAGAGTTTCATCAAAAATCAATCATTGCTCCTACATTCTTAGTATTAGGATTAGATCCTCTCTTCGCCCTCACCCT
TTTTCCATTTTTTCAAATCTAAGTTAGTCAGAGCCTGTGTTCCAGCAAAGCAGATCGGAAGTTCAATCATCAAATGTAAGTCCCCATGTGATTCCAGCAAATCACATCATACCACGGCGAGCTTATCCACACGTAGAGACCCTACATCAAAGAACCTTGGAGTCATCCTGATTGATCCTTTTTCGCGATATCTTCAGCAA
TTAGAGACTTTATTCAAGAGAGGATAAGATGCCTTTAGGTATTTTATTCTGTGTATGATGGTGTACAAAATACACGTCAACAGCACCCAGACTTGTCCTCACTTCATCGAAATCACTCATACATCCCTTTAGCACTCTGTCCATCTCAATATACTTTCCAACAAAACCTTTCCAGTTCACCGTTCATTCAACTTTCAGCA
CACGGCTACCACAAGAAACGTATATTCCAGATTGAACATGCACAGGCTCATCAAATCATATTTTTTTTGAATACACTATTTCAATTGTTCATTCTCTTTCATTAACATCTTTTATTAGCCAATAAAAAACACACAGCAATCAGCATTCGGACCATATGATTTGAACCACATAAAGATCTGACAGCTTCCACAGTCACGTC
AGGTCCAATTAAAAAAAAAACGCATAGCACTTCACATAGGAAAACTAATCAAACCTGCAGAAGTATTCACTTACACAAGTGCGTTACACCCAAAGACATTGACCACTCCAGAAGGGAAAAATAAAATGCCACTTGTACAGGTCGAAAGATATCAATGTTAAAAGAAAACAACTAATATATTTGAAGCGATTATTTACCAA
GAATCGCACGACACATACCCAGCGAACAGCTACCAAATGCAAAGCCTTTTTCAATGGTAAAGAATTTTCATAAAGATTAACCATTGGCACTTTCTGAGTAATATCTTCAGAAAGAATAAAAACAAAACTGCCGCTAGATGAGGGACACTGTGGCATAAAAGACAAAACCTTTTGGCACGAACTACTCAGAAAGAATTTTT
TAATAAAACTCCCTCACAAATTGTAGCCACAACATAACCGGTAGAAAGGACAATTTCCAGAACAAAAAATCAATAGTAACGCCCAGCACTCCAGTAGTCGCCAGCTGAAGTAAATGCACCACACGTTGAATTATTGAGCCATCTGAGGTATACGTTACAGGCAGAGACTCAGAAATTCACCAAACAAAAACTCCAATCAA
ACAACCAACAGCATTCACTGCACAATACTGCAAAACCCTCTGCCAGAGACAAGATGGCACAAACAGAAGTAACACACAATCTGAGCACAACTGAAGAATACTCAGCCAAATGTCCCAACCAGAACTGGCGATCAACGCCACCATTCAACAGATCGAACAAGGCAAAGGAAGTGACATCAATGACATAAACAGCCAACACT
GCCTTAGTTACTCACACACATGTCAATCTGGCACAAAATGCAATCAGCAAAAGATCGATCATCTGAGTATACATAAAATGTTGACATCAATGACACAAGCCAACACAAATTGTATGGTACCATGTAGGTATTGAATCAGAATAACTCTCTTTGCTGTTTTCCAATGAGTCTCAAATGGTTTATCCATGAATTGGCTAAGT
GTGCTGCATTAATATGCAATATCAGGTCTTGTTGTGGTTAAGTAGATTAAATTTCCCACCTTTGTTCTATACAAAGTCCCATTGACTTCTGTAGTACCATTATCGATAGAAAACATTCCATTCTAATGGAATAGATCCGCTTCAATAATCTTGCATATTTTATCTTTCGATTAGTTCCTTTTCATACTTCGAGTAATCCA
AGTCTTACCATCTTGTCTCCATAAACAATAATACATTTTTCCAAGACCCTTCTTTTCAAATGCCTGTGATAGATCTCATATGATTTCATCAGCCAACTCTATAGCATTTTCTATTATGAGTAAGTCATCCACATATGATGAAATTTAAACAACATTTTCATGTCGATCTTTCTTTATGTACGCATATGGATTATTCCTAC
TCTTGATAATCACTTGTTGGAAGAAATTATCAATTTTCATATACACCTTGGTGCCTTTTTGAGACCATTTAGTACTTTCTTTAACTTGTTCTTTACAAAGTCTTCAGGCTGAACAATATAGATTTTTTTTTAAATCATCATTCAAAAATGCTGACTTAACATCCATTTGATGTAAACTACTATTAGTCCTAGTAACAAGT
GGAATCATAAGTCTATTAGTGTTTATTTTAGCTACAGGTGCAAATGCATTTTCATAATCTATTCCTTCTTTTTGTGAATAACCTTTTGCAACCAATCAAGCTTTGAATTTGTCAATACTACCATCGACATCAAACTTAGTTTTGAGCAACCATTTAGAGCCTATAGGATTTTTTTTACAGGTAATTCAGTTAGTTCCCAA
GTGCCTTTATCCATAATAAAATCATAATCTTCTTGCATAGCACTCATCAGTTAGTTCCCAAGTGCCTTTAATCATAATAAAATCATAATCTTCTTGGTGCCTTGATATTCCTCATTGATATTCTTAATTCTTCATTGCTGGAGAGAGTAGCTTCACTTTGTCTTGTTTCAAGCCTGCTTTGATAATGAGTTTGCTGATCT
ACAATAAGTTAATAACCATGCTCTCAATGTTTTCTTCAAGAAGTTTTCATGAAGTAGCACTTTCTGGTTTTTCTTCCTCTTCTTGTAGAAGGATACTTGCTAAATTATATTTTCCCCTGCAGCCAAACTAGTTGTAAATATTTGATAGTTTCTCAATATGCCATTCAAGTAACAATAACTAAATTGCTACTCGAAACTTT
TTCACCACCGTCAGTTAATTTATCCCTTAATTCTTAACTCTGGACAAATGATCACTAATACCTTTTTTTCTTCCATTTTGATTGAAAGTAATTTTCTCTTCAAAACAAATTCAACCTCTTCCACCAATCGCCTCTTAGCTTTTGTGGCTGCAAGCAATCTCCTTTTGATTCTGCTTCTGGGACAGCTGGACGGTCTCCCA
GTGGTGGCAATGGTTATACAAATCCAAAACATGCATTTGGATATAATGCCAATGTAGCTGGGGCCTATGGTGGTCCTAGACGTGGAGGTGTGACTCCAAACTATAATAAAGGCAATGCTGTGAACAGACAGGTTTTGGCATGACAGGAATGTCAATGTCTCCCTCGGCCTAGCATAGCCAAAGGGATTCACCATGGACCT
TTACTAGGAGGACTAGTGGTAGACTGCTCATAAACAACACTCAGACTGACCAAAACTCACCATAGAGGGCGGATCATAAGGAATTCTCACCATACCACCAAATATCAATTTCAATATCTCGGTTTACTGAGAGTTTGAAACTGCTGAATGGCTCTTTCTCACACCGTTCAAACATAGAAACAGAGATACAGAAAAATAAC
TTTTCAAACAGAAAAAATCAAGGAACACAATGGCTCTGATATTAAAACTTAGTTTGAAGAACAGCGAAGAGCTCACACATCTTATTCATCAACTGAGATTACAGATTTACAGGTACAAAAGACTTACATCTTCCTATAAATCAGCTAAGGAGATTGACAGCAAACTAAAACTATTGACAGCAAACTGGACACCTTGACAA
TCGCAATTGGCACAGGTTTGAATACTTATTGACACATACACTTTATGAGCATAATTCAGTTATGAAGTGTTCTCTAAGAGGAAGAACTACTCATTACGCATCCCTTCAAATGTAATAAATCCCATTTGTCTTGATTCTGGTTACCCTACTCAATTGTGCACCTATGACTGAACTATTTGCCGTTTCATGATTGTGTATCG
GTGCCCTCCAACATTTTAATTACTCTAAATTGAAATTGATGAGTACATTAAGGTGAGGTGTAAATCTCGTACTGAGCTTAAATAGTTTTAGATAATACTATTGAAGGGTATTTCTTAACTTTTCACAAATGTTCCATTATGCTTCTATCTTGTTGGTGCTGATTCTCTTTTAATTGCTGGACCGTTTTGTAACTTTCTGT
GGAAGTCATTTAACTTTGCTTTAGTGATATTGAAATTGCCACCCTATCTCAAATTGACAATGAAGATAAGAATGTTCTATTTTCTATCTGTTATTTATCTTCTGTGTGGAAGATATTGTTAGTTTTAATTAGGGTGAAGAGCGGATTCCAATTGCCTAAGGTAACATTGGAATCCGTCCTTTAGGGCTGGGCCCTTTCTC
ACACGCCATCCTCCAATAGGGCTGGGCACTTTCTCACATGCCACCCTCCAATAGGGCCGACCCTACTTCTCACGCCACTTGATGTGCCTCTCATGAAATGTGTTAAGGAAAATAATTAATAAATAAAATATAATTATTGCTAGCCAACTTAGAGGTTATCATCAAGAGGAAGATATATATGTGTGTGCTCCAAGATGAAG
TAAATCAATACATATCTTACACACATCAGCAAATGTGATCTGCTCTACTCCTAAATGTGATCTGCCCTCCTACACTTGGTGAATCTGCTCCTTGGTGAACTGGAAGAACATTTGGTTATATGCTGCCTCAGCCTGTTGAAGTCATCTTCTGCTGATTGGTGTCTTGGTCATCTACAGCTAGGGCATCATTCTACATCACC
TTGGCAACTTGCTGTTTGGATAGCAATCAGAGATAAGTACTGTAATCAGAACGTTATGCTTAATACATAATCAGATCTGAGGATCTTTCTTGCCGGGTTTTTCCTCCTAGGAGGTTTTCCCAGGGTACTTGTGTGTTGTGAGTTCATTCTATTCATTTTTCTTCTTTTGCTTAATTCTGGAAAATCCTAACACTAACAGC
AATCAATATTAATCTGGAAATTAATATAAATTTCTATTTTTTGAGTATTGTATTAATCTAAAAGACTAAATTCAATATGGTATCAGAGCTATAGGCTAGATCAACTTTCAGATTTCAGAATTTAGTACTCTTTTATTTCTAGATTGTTGTCTCATTCCCAGGTCAAGTCAATGGAGCTGAAAGTTGAAGATAGACTTGAT
GTAAATCTCAACTTTGCTGCATGGAAGGTTCGCATCATGGTTGCCCTAGAGGACGAAGATCTTCTTCTCTTCATAGAAAAGAAAGAGCTAACTGAACCTACAAATGCAGCTGAGCTAAAGGAATTCAAAAGGAATGCTATCAAGGCTAGAAAGCTCCTTATTGATTCAGTTAAAGATCGCCTAGTCATCTCCATCTCCTC
ATTCACTACTCCAAGAGAAATATTCAATCATCTACAAGGTACTTATGAAATTAACAATCTCAGTAGGGCAATTACCTTAAGGCAGCAATTACTTAATATCAAGATGTCAAAAGAAGATTCTGTTATGTTTTATTTCATGAGGATTTCAGAACTAAAGAATTAGCTAGGTACAATTGGACATAACATGGAAGACAAGGATC
TTGTTATGATTGCTCTAAATGGTCTACCACACTCATGGGAGTCTTTTATTCAAACCATAAGTGGAAGAACTGAATTACCTACCCTTGATCGTCTTAAGAATGATTGCATTCAAGAAGAGTCGCGTCCTATCACAAAGGGGCAACTCAAAAGTCCTCAAGTGGATGATTAACACATGCTTGCAACCCAATGCAAGAAAAGT
GGTAATTGGAAGAAGTATAATCCCAAGAGGAATAGAGATTTCAGGCCACCTAGTTCTCAGCATTCTTGGAAGAAGCCAAGAGATATCTCTCGTGTTTGATGTTTCAGATGTGACAAATTTGGTCACTATGCTAAAGAATGTCGGAATGATCTCTCGCAAAGAGAAGCCAACCTAAATGAAGTCTCTGAACAAAATGATGA
CTTCTTATTCATCTCTGCCCTATCAAGCAGCATACCCACAGACAGTAACACATGGTTGATTGACAGTGGTGCTTCTAGACACATCACAGGTTACCGTGATCACCTTTCAGACTTAGTAGAAAAGGATACCAGTCTACATGTAGTAATTGGTGACGATGCTCGATATTCGGTAAGAGGTTCTGGCACTACTTTAAATTTAG
ACTCTGGTATTTCACTTCACCTGAGTGATATTTTATTTGTTCCTGGAATTAAAAGAAATTTAATTTCTATTTTTGCTCTAGAAGATAAAGGTTATCAAGTAGCATTGTCTAAGGGTAAAGTACTTGCTTGGCCTAAGAAATCTAGTTTCAAATTTGCTCGTGCTATTGGAAATAGATATGACAGTTGTATAAACTCTCCA
CTAACCCTGCTCAAGCCCTCATTAATGAGGCTCCTGAATCTTGTGAGCTATGGCATAGAAGACTCGGACACTTACACTTTCAAGCTCTTCCCTCTCTTGGAAAGATAGTTAAAGGTATGCCTAAACTCAGTAAATTTCATGATGATTCATGTAAAGGTTGTGCTATGGGTAAAAATGTTAAAAGTCCTTTTGTAAAAGTG
AAAGTAGAACTAAAGAAAAACTAGAACTTGTTCATTCTGATTTATGTGGCCCTATGTCTATAGCTACTCCTAGTGGATTTCTCTATTATGTAGTTTTCATAGATGATTTCTCAAGGAAAACTTGGATCTATTTCTTAAAGTCTAAAGAATCTGATGAAGCCTTAAGTAAATTTAAAGAATTGGTTGAAAACATCTCTTGT
AAAAGAATTAAATGCTTAAGGTCTGACAATGGAGGTGAGTATACCTCTGACAGTTTTTATGACTTTTGTATTAAGTCAAGAATTAGGAGGGAGTTCTGTGTTCCCTACAATCCTCAGCAAAATGGAGTTGCTGAAAGAAAGAATAGGACTCTTGTTGAGGTTGCAAAAGCCATGATCAAGACTTACAAATTTTTCTTTGG
GCTGAGACTTCTAGAACAACAATCTACATTCAGATAGATGTCCCCACCGTGTTCTAAAAGATATGATGCCTGAAGAAGCTTTCTCAGGATTCAAACATGACATCAGCCACATGAGAATTTTTGGAAGTCTTGTATATGTTTATGTGCCTAAAGAAAAACGAACTAAGTTGGAGCCCTTTGGAAAGAAAGGAATGCTAGTT
GGATACAGTGAATCCTCCAAAGCCTTCTGGATCTACATTCCAGGTCAAAGGTATGTTGAGGTAAGTAGGGATGTCACTTTTGAAGAAGATATTGCCTTTAAGAAATCAAAAGGTTCTCTTGTTATTGATGAAGTTAATGACAATCAAGATATGAATGTTGATGCTAACCCTGAGATTCAGAGGGAGTCTGTCGTGTCTCC
ACCACAAGAAGAGCAGGATGATCCTCCTGAACCAATGAATCCCACTGATATACCTAGTGACATTGTTGTTAGCAAAAAGAGGCCACTTTGGGTAAGAAACACCATTCAAGAAGCTGAAAGATTTGCAGCTCCCAGTGGCACCTTCAGAGAAACCAAGAGACCTCAAGTATTCTCCAACTATGTTGCATTGATGAGCAATC
TCATTGAGTCTGAGCCATGCAATGTTGAAGAAGCCTTGAACCACCATGCCTGGGAGCTAGCTATGGATGAAGAGTATCAGTCAATCACCAAGAATGATGTTTGAGACATTGTGCCTAGACCCAAAAGTAAGTCTATTGTTTCCTCTAAATGGTTATTTAAAATTAAACATAATGCTGATGGTAGTATTGAAAAATATAAA
GCTAGATTTGTAGCTCGTGGTTTTTCTCAAAAGGAAGGCATAGATTATGAAGAAACTTTTGCTCCTGTTGCTAGATATACCTCTATTAGAACTATAATAGCTATTGATATAGCTAGAGGTTGGAAGCTACATCAAATGGATGTTAAGACTGCCTTCCTTAATGGTGTCATTGAGGAAGAAGTCAATATTGAACAACCTGA
GGGTTATAAGATTCAGGATAGAGAAACTCATGTTTGCAGATTGAAGAAAGCTCTATATGGCCTCAAACATGCCCTTTGTGCTTGGTATGAAAGAATTGATAAGTACTTGTTAAGCTTAGGGTTTTGTAAAAATGATGCTGACTCTAACATTTACCTTAAGGTATCTAATGATGAAATGCTAATTCTAGTTCTATATGTGG
ATGATTTATTTCTTACTAGGAAAGATGAGCTTATCATTAGATGTAAGAAAGAATTAGCTTCAGAATTTTAAATGAAGGACTTAGGTCTAATGCATTACTTTCTAGGTCTAGAAGTATGGCAAAGATTTAACGAAATTTTTCTAAGTCAACAAAAGTATACTATTGATATTTTGAAAAGATTTAGAATGATGGATTGTAAA
CCTATGTCTACTCCTATGGAATCTAACTCAAAGAAGTTGATTGTTTTTGAAGCTAATTCTAATTTTGCAGATCCATCGGAGTACATGCAGTTGATTGGATCATTGATGTATCTAGTTAACACTAGACCAGACATATGCTATGCAGTGAATGCTCTCAGCCAGTTCATGAGCATGCCCAAACATGTTCATCTTGTTGCAGC
CAAGCACATCCTAAGATACTTGCGAGGCACAGTTGGTTATGGGTTGAGGTATCCACTTAACACTTCTATAACCTTGGAAGGTTATTCAAATGCAGATTGGGCTGGAAGTGTCAAGGACAGGAAAAACACTTCTGGCATTTGTTTCAGCTTAGGATCCGCAGTGATCTTTGTTGCACTAAGTACTGCTGAAGCTGAGTATA
TTGTAGCTAGTGTTGCGTCTAGAGAAGTAGTGTGGCTTCGCAAGCTTCTTGCTGGGTTGTTTGGACAACCTTGGGTACCTACAGTTATACATTGTGATAATCAGAGTTGTATCAAGATGTTTGTCAATCCAGTGTTTCATGACAAGTCAAAACATGTCGAAACTCATTATCACTTCATTCGAGATATGGTGCAAAGAGGT
GCTATTCAGCTGAAGTATGTCAGCACTGATGATCAAATTGCAAATATCCTCACCAAGCCTCTATCCAAGGTGAAGTTTGTGTACTTCAAAGACAGGCTTGGGATTTTAGAAAATGAGACCTTGGTTGAGAGGGAGTCTCATCCCTAGTGATGCATTGTGTTGCATTAACCACCCTCTGCGGACAATGTAAGGTGGTAGTC
TTCTCAAGGAGAAGAGTAATTGTTACCATCCTCTGCGGACAATGTAAGGTGGTAGTCTTCTCAGGGAGAAGAGTAATTGTTACCATCCTCTGCGGGCAATGTAAGATGGTAGAAAAGATCCTCACCACTCTTGCGGGCAATATAAGGTGGCTCTAGTCTTTGCTTGTGTGCAAGATGAAAAGATCATTTGTTATGTAATT
CCAATTTTTGCTTGTGTGCAAGATGGAAGACCTCTAATTATGTAATTCCATTCTATGCTTGTGTGCAAGATGGAAGTCTACTATGTTTTGATTATGTAATCCATTCTTTGCTTGTGTGCAAGATGGAAGATAGCAATATTCTGATCATATTCTCTTCTCTCTAATTAAGAGGGAGTGTTAGTTTTAATTAGGGTGAAGAG
CGGATTCCAATTGCCTAAGGCAACATTGGAATCCGCCCTTTAGGGCTGGGCCCTTTCTCACACGCCACCCTCCAATAGGGCCGATCCTACTTCTCACGCCACTTGATGTGCCTCTCATGAAACGTGTTAAGGAAAATAATTACTAAATAAAATATAATTATTGCTAGCCGACTTAAGAGGTTATCATCAAGAGGAAGATA
TATATGTGTGTGCTCCAAGATGAAGTAAATCAATACATATCTTACACACATCAGCAAATGCGATCTGCTCTGCTCCTAAATGTGATCTGCCCTCCTACACTTGGCGAATCTGCTCCTTGGTGAACTGGAAGAACATTTGGTTATATGCTGCCTCAGCCTGTTGAAGTCATCTTCTGCTGATTGGTGTCTTGGTCATCTAC
AGCTAGGGCATCATTCCACATCACCTTGGCAATTTGCTGTTTGGATAGCAATCAGAGATAAGTGTTGTAATCAGAACATTATGCTTAATACATAATCAGATTTGAGGATCTTTCTTGTTGGGTTTTTCCTCCTAGGAGGTTTTCCCAGGCTACTTGTGTGTTGTGAGTTCATTATGTTCATTTCTCTACTTTTGTTTAAT
TCTGGAAAATCCGAACACTAACAGCAATCAATATTAATCTGGAAATTAATATAAATCTCTATTTTCTGAGTATTGTATTAATCTAAAAGACTAAATTCAACAGATATCATAAAAAATTGTGTTTTTGCATTTTATAAATCGTTCTCCAGCTTCCGTGTTGTCAAACTTCTGCTGATAGGTATAATGCTAAATTAAAAGCA
TAGCTTAAACCTTTGATAGCCCAGATGAGGCAAAGTTGTACTATATTGTCTTATGCTGCTATGTCTATTGAAAACATTGAGTTCGAAGTTCGAACAATGAAATCAGAAAATTCTGCCCTAATTTTTTATTGCTGCACACTGCTGTCAGTGATATAAACTGTGAATTGTGATATGTTTTGCAAGAAGACTGAATTTATGTT
TTACTTCAATTTTTTTTATTGCTGCTATACTGCTATTACCGATGGGTTCAGTTATATCTATTACATTTCGAATCTTTTATTTAATTTTAATATTGAATTTAACATATTATATGTATGTCTAAACATAAATTTTGATGTCATGTGTACTGTTGCCCCCTTGCTATTCCCAAAGCACATCCCACCATCCCCTGCCATCCTCT
GAAAGCCATGGAACATAACTTTAAAGTAAAAAACTACAGAAACTTGGTTTTTTCGCAGAAGACCAAACCACTCTCTGCTAAGACTGACAAGGTCCATCAGACCTGTAAAACACACAATTATTTATGTGTTATGTCATCACATCTGTATCTACATGTTCTTTCCATCCAATACTTTTATATTCTAATAAATGAGACATTCT
AACAATCTAAAGTGTGAAGAGTCATAACACTGAAACTTTGCAAAGTCATTCCTGATATTTTCAAGAATGGGAAAAAGTAATGTAGAATGGAAGTCATTTCCGATTTCACTGGTAAGGAAGAGCCAAAAAGTTATATCTTGCCATGTTGTTCTGTTTTTTGTTCAACAGATAATTTAGCAAGGAAGGTCATATATGTTGCT
TCTGTTTTTCACAATATTCATTTTTTTATAATGGCTATTTTGAAATTTGTTGCTATATAAGATTTAATATTTAAATATTGTTAATTTGATATCTTCTTTTATATCCGGATACCTAAATAGGTATGCCAGGGATGAGAATCTACAGACTAATCTCTCTTTAGCGTAGAGTGACTGTTATTTGTATTTCCTTGTTCAAATCA
GTGTATTCTATGCATATATTCTAAGTTAACGTAATCATATTGTTTTGATTCAATATAACTGCAACTTGCTTCTGCCAAGATAATAGGGAAGGGTACATCATGTTTGATTTTAACTATACAGATATAAATTCTGTTTTGTTCAACTTCCATGTAGGATATTTAAGTTCCTCAATCTTAAAATTCTGCATTTCTGCACTAGT
TCTCATCGCCACAGTGAGCATTCTGACCCACACGAACTAGTTTGCTTATGCTTTTGACGGTAAAATTCAATTTGAAATTGCATTCGAGTTGAATACAAGTATTTATGGGATTGAAATTCATCAAGAATACGAGGGGCAGAGGTTAGATGACAGGGTGTGCCAGAATTTTAAAATTCAGATTACATGCATGCCAACTCAGT
GATAACTGAGACAGCCGTGTGATCCTTGTATTTATCCTTGTAGATTGGAAGTCATTTTGCTAGCCTTCACAGTTATCTGATGTATAATATTATGCTCGAAGTTTTTAACTTTCAAAACTGCAATTTAATTTAAGCTAACACCTTGGGAAGGCCACCAAATGATCATTC
>CJprpt0025
AGGCAAAGTTGTACTATATTGTCTTATGCTGCTATGTCTATTGAAAACATTGAGTTCGAAGTTCGAACAATGAAATCAGAAAATTCTGCCCTAATTTTTTATTGCTGCACACTGCTGTCAGTGATATAAACTGTGAATTGTGATATGTTTTGCAAGAAGACTGAATTTATGTTTTACTTCAATTTTTTTTATTGCTGCTA
TACTGCTATTACCGATGGGTTCAGTTATATCTATTACATTTCGAATCTTTTATTTAATTTTAATATTGAATTTAACATATTATATGTATGTCTAAACATAAATTTTGATGTCATGTGTACTGTTGCCCCCTTGCTATTCCCAAAGCACATCCCACCATCCCCTGCCATCCTCTGAAAGCCATGGAACATAACTTTAAAGT
AAAAAACTACAGAAACTTGGTTTTTTCGCAGAAGACCAAACCACTCTCTGCTAAGACTGACAAGGTCCATCAGACCTGTAAAACACACAATTATTTATGTGTTATGTCATCACATCTGTATCTACATGTTCTTTCCATCCAATACTTTTATATTCTAATAAATGAGACATTCTAACAATCTAAAGTGTGAAGAGTCATAA
CACTGAAACTTTGCAAAGTCATTCCTGATATTTTCAAGAATGGGAAAAAGTAATGTAGAATGGAAGTCATTTCCGATTTCACTGGTAAGGAAGAGCCAAAAAGTTATATCTTGCCATGTTGTTCTGTTTTTTGTTCAACAGATAATTTAGCAAGGAAGGTCATATATGTTGCTTCTGTTTTTCACAATATTCATTTTTTT
ATAATGGCTATTTTGAAATTTGTTGCTATATAAGATTTAATATTTAAATATTGTTAATTTGATATCTTCTTTTATATCCGGATACCTAAATAGGTATGCCAGGGATGAGAATCTACAGACTAATCTCTCTTTAGCGTAGAGTGACTGTTATTTGTATTTCCTTGTTCAAATCAGTGTATTCTATGCATATATTCTAAGTT
AACGTAATCATATTGTTTTGATTCAATATAACTGCAACTTGCTTCTGCCAAGATAATAGGGAAGGGTACATCATGTTTGATTTTAACTATACAGATATAAATTCTGTTTTGTTCAACTTCCATGTAGGATATTTAAGTTCCTCAATCTTAAAATTCTGCATTTCTGCACTAGTTCTCATCGCCACAGTGAGCATTCTGAC
CCACACGAACTAGTTTGCTTATGCTTTTGACGGTAAAATTCAATTTGAAATTGCATTCGAGTTGAATACAAGTATTTATGGGATTGAAATTCATCAAGAATACGAGGGGCAGAGGTTAGATGACAGGGTGTGCCAGAATTTTAAAATTCAGATTACATGCATGCCAACTCAGTGATAACTGAGACAGCCGTGTGATCCTT
GTATTTATCCTTGTAGATTGGAAGTCATTTTGCTAGCCTTCACAGTTATCTGATGTATAATATTATGCTCGAAGTTTTTAACTTTCAAAACTGCAATTTAATTTAAGCTAACACCTTGGGAAGGCCACCAAATGATCATTCAATCCCATCAAGTAATGTATCTTACCTTGTTGGCTTTAATAACTCTTAAAAGTAAGTAC
GTTGAAACTATTTTGCTTACTTCATAAAATTAATCTGGTTTATGTTAGGGACAGCAATTAAAATAAACGGGAATCAGACTAGAAGCAAATATTCAATGAAAGGCTTAACCATTCATCTATTCAACAAAATGTCATATGAAATTATTGTTCGGTTCATCTTTTAAAGGACTATTCAACTTCTATCGTATCTAGGAATATAA
TATATAAGCCCACTGCACCTTAGATTATGTAGAATAGTGTTGCATACCCCCAATACGTAGGGAACTGGTAAAATTACTGTTTGTGTTGTTAAGTGGGTAACTTGTCTTATTTTCTTGATATAAAACATTAGTTTTGTGCAAAAGGTTTTCTCTAAATGATAGCTTATTCCTTTCAACAGTTGTAAAATGCTCAATATCCG
TTTGCTATTGACTTGGTAAACGTTTGAGTTTGTTTTTTAAGTTGGATCAGTTATCCATGATGTTATAACTCATTTTGATAGAACATAGCATTTGTTTATTGTAAAATTTGTGGATTCACTATAATTTTTTGTGCTAGTTGTAAACTCAACATTACTTTTGAATGATGGAATTTGTGAGTTTACCATCATTTTTTGTGTTG
ATTGAAAACTCAACATATTTCTCTTCGCTTCTCTTCTTCTCTTCCTTTGATCCGAAACATTGAGAAAATAAACTTACATAATTGAAACTAGAAACTATGCACAATAGCTCAACATTACCTCTAAATTATGAAATTTATGAAATCACCACCATTTTTTATACTGATCGAAAACTCAATGTTACTTTGAGTGATGAAATTTT
TAGAAAAGATTGTTCGACTTTGTCTTTGTCACTTTTTTCTCTAGGCTAATTGTACTTGTGTGACTTGAGAACTAGATTACCAAAGCTAATTATGTCTAGGATTAACCCAATAGTGTGCCAACTACACCATGACCTAGAAATTGGATAACATAGATTTATTGTTCCTATGAGTAACTCAAAATTGTGTTGAAGCATCCTCT
ATATGACCCAACATTTTATTGAGGTGAAAATATGAACTATTCTACATCCACAATGCCCTCAAACGAAGATGAAAATGTTTTGACATATTAAAAAATTGATCCTATGACAAAAAAATTGTATAAAAAATGAAAACTTATGATGGTCTCACTTCATGTGCAGTCCACAAAAACCAAAATGAAGTGTAATCAATTAAAGTGTT
AGGCAAACATTACTTGCTATTATGTTGCAGTGATAATCAACAATACGTTATAATTAGCATTATGTTCCAATTTCAAGTCTTCAATGGATTATGTGAAGAATCTCTAAGTACCTTGCTCAAAGAACTCAAAATTTGAATCTTGATGTTCCCTTAGGAAAGATAAGAGTGGAGAGTTGTTGCAAAGGTCTCTTTGGAAAGAG
AGCAACATACATAACTTTTGTATAAAATCGTGCAACTTAATAAGACCACATCAAGCTTTTATTACATGTTTCCACTAATCTTTGACTTAATGAGAAGAGATAGTAAGCCGCCCTTTTGGGTTTTTAACTTGCAAGTCAAGTACAAAAGTATAATCAACAAGAGACAAAGGCTATAGCCTAAAATGATTCGTTTTTAGCTA
CATATCTAGTGGTCTTTGTGGGCTTATTCTTTATCCAAATTAGCATGAAGAATCATAGATATTAAGTGCAGTTTAATCCTTTGCGAGCTTTGAGTGCAAGTAATTTTTTATAGTAGGCTGTTGATTTATAGTACAAGTATCAACACTATGTGGATCATGAGTTGTAATATCTTAAATAGAATATTTAATTGTTTATGATA
GTTTCTAATTTACTTTCATAATTAGCTTTGCAATAAATTTGAATATCATTAATCGCAAAAAAAACATGTAGCAACAATTAAATCTAGCTATAACTAGGAAATTGGAATAAAGCATATCAAAGCCTTAGTTATGCAACAACAAAACATAACAAGCTAAAAAATTAATCTTATTACATTCAATGAATGAAAGAAAGACAATA
TTTTAAAACAAAAGCGCAAACCACATGTAAAAATCTCCTTCCTTGACCTCCATTGTTTTTCTTTCTCCTTCAAATATGTTGTGGATCTCACCTAGAAAGCATAATTGCAACTAGGTTTGCAAGCGAAATTGACAACGTAAAGATACTCGAAATGTGGTTGAAAATCAATGAGAAAAGGGTTCAAATTATAGAAAAAATGA
TATTGATTGGATGACTAAGATTGAAAAGATTTTTTGATAGATGGATGAGCTTGATTGAGTGCACAATAGAGCTGTCATTTAGGGAAAGATGAAGATAGAAGAAAGCAAAAGGGAAGATATCATGAGAATAAATAATAAATCCTACAACCATCCATGGACAAAGTCCAGAGTTGTGGCAAGTCACCCATTGTGCTGGGAAG
ATTCCTTAGCCCTGTACAACTCACCAAGTCCAGCAATTGTAGTTGAGCTAAATTACCTATGGTGTTGTGAAGGCTTCTTAGACTTGGACAACCTTTCAAATGCAACCGTTCTAGCCGCATCAAGTTGTCCACATTGTCAGGAAGGTTTGTTAAACTGGTACAGTCACTCAAATGTAACTCCTTCAATTGTGACAAGTTAC
CAAGTGTGTTTGGAAGTGTTGTGAGAGCCATACAATCTTCTAGATACAAGCACTGGAGGTACACCAAGTTGTCAACTGTTTTTGGGATTCTCGTAAGACTTGACATTGCTCTACACTTAAAATCCTGACTCACGACCAATTACTATCCAACTAGAATCTGTTTCTCGATGTTAACCATGTATATGTATCATTTAATTCAC
AATTTCTAATTTTTATCCATAACAAATTCGAAGCTAAGTTTCCAATGTTGCCCACTACTTTTGTGTTTTGCACAACAAGGTAACGTAGGGAATGCATTCTATGCAAGCTAACAGGCTCTTTTCCATTCTCTATTGTGTAAACAAGCATGTTCACTCCATCTGCTATGTCTTTGCTCAAAGCTCTATGTGCACTCATTGGC
AGCCACAGTCTGCTATTATTACCACCACTCTCTTAATTCCTCTTCCCATTCCCTGCACAAGGTCATGCATATCGAGGGGATCTTGAAGGTTGCAGTCATTTATAAGCATTTTTAGCAAAAGGTCCTTGATGGCTGTTTGAACTCTGCTTGGGTATAAAACTTCCCAGAAGGTAACAACATCCTTTTTCCTTTCACCACCA
AAGCAACAAGCTATATCTAGAAATATTTCCTTCTCAACATGGCTAAGTCCATCATAACTGATTTGAAGGACTCCAGATATTTCTTGTTTTTCTCCAATGTTATAGAGAGCTTCTTCCTAGCATTGGATGTCGTTGGGCTCCTTATCAAGAAAATATGCTCCAATAACTTGTAATGAAAGAGGATCCCCTCGACAGGCTCT
TGCAATTCCTGTAGAAAGCTCTTTGTAGGGGGTCTTAGGGACTGCCCTCGAGAAAGAGTGCCAACTAAACAATTGAAGAGCTTCATCCTCCCCGAGCCCACTCATTTTAACAACTGAGTCAACCTTAGCAAGATTGAGTATTCAATAATCTTGCATATTCTATCTTTCGATTAGTTCCTTTTCAAACTTCGAGTAATCAA
AGTCTTACCATCTCGTCTCCATACTTCAAATTCTAAACAATAATACATTTTTCCAAGACCCTTCATTTCAAATGCCTGTGATAGATCTCATATGATTTCATCAGCCAACTCTATAGCATTTTCTATTATGAGTAAGTCATCCACATATGATGAAATTTAACCAACATTTTCATGTTGATCTTTCTTTATGTATACATATG
GATTATTCCTACTCTTGATAATCACTTGTTGGAAGAAATTATCAATTTTCATATACACCTTGGTGCCTTTTTGAGACCATTTATTACTTTCTTTAACTTGTTCTTTACAAAGTCTTCAGGTTGAACAATATATATATTTTTTAAAATCATCATTCAAAAATGTTGACTTAACATCCATTTGATGTAAACTCCAATTAATC
CTAATAATAAGTGCAATCATAAGTCTATTAGTGTTTTTTTCAGCTACAAGTGCAAATGCATTTTCATAATCTATTCCTTCTTTTTGTGAATAACCTTTTGCAGCCAATCAAGCTTTGAATTTGTCAATACTACCATCGGCATCAAACTTAGTTTTGAGCAACCATATAGAGCCTATAGGATTTTTTTTACAGGTAATTCA
ATTAGTTCACAAGTGCCTTTATCCATAATAAAATCAGAATCTTCTTGCAAAGCACTCATCCGTTCTTTATGATTCTTATATTCTTCAAAATTTTGAGGTTCATCTATACTCATTACTTGAGCCATTAGGACATATGCATTAGTCGTTATACCAGATTGGTGCCTTAATATTCCTCATTGATATTCTTAATTCTTCATTGC
TGGAGAGATTAGCTTCACTTTGTCTTGTTTCAAGCCTGCTTTGATAATGAGTTTGCTGATCTACAATAACCATGCTCTCAATGTTTTCTTCAAGAAGTTTTCATGAAGTAGCACTTTCTGGTTTTTCTTCCTCTTCTTGTAGAAGGATACTTGCTAATTTCTATTTTCCCCTGCAGCCAAACTAGTAGTAAATACTTGAT
AGTTGCTCAACATGCCATTCAAAGTAACAATAACTAAATTGGTACTCGAAACTTTTTCACCACTGTCAGTTAATTTATCCCTTAATTCCGTAACTCTGGACAAATAATTGTTGATTGTAATTAGGAGGGAATAGGCGGATTCCAGTTGCCTTAGGCAACATTGGAATCCGCCCAAAGGGCTGGCCCCTTCTTCAACGTGT
AGGGTTGGGCCCTATAACTCACAACACTCCTTAAACCTCATGCCACACTCAACGTGTTCCTAAATAGGGCCGACCCTATTCTATCAAGGCAATTCGCTAAAAGGGAAAATAATAAATAAAAGTTAATTATAAAGTAAAGCCGACCTAACTAAGACTTTGCTCCACATATAAATAAATGACAACTTCACATTATTATTCAC
TCACAAGATTCTTCTATGCGAAATATACATCTGCCTAAATGCGAACTTTGAAGGAGCAATATTGGCGAATTATATCTGTCATTAAAGGTGTGAACTTCAAGTGCAAATACCATCATAAGGAGGGCGAACTGATCTAGGTCCAAGGTGCTAAGGTTGCAGTCCAGTCTCAAGCAAAGGTGCAGACTTAAGATGCAATAAAA
TGCAGATTTAGGGTGTGGACCTGATTGCTGTTTGATGTGTTAAAGGGGGCAGACTTGAAGCCTTGATGCTTATGAAAGTGCAGACTTGTTGAAGACCTTATCAACCCTAAGTGCAAATAGCTTCAAGTATGTAATAACCCACCATAATTAACTCAACAAAATTGACCATTCTTTTTTTTTTTTTTAATTTAATCATTGTG
TTTGATTCAATCGCATACTCTGGGCATCCATCCATTTGGATTAGGCATTGATCCATCCGGGATGAGCATCTAACCATACGGGTTAGGCATCTATCCATATGGGACATAAGATTTCATCTATCCAATACGGGATAGGCATCTACCCATACGAGGCAGGCATTTATCCAATCGGGATAGGAGGTACTCTGGCCAGAGACTTA
GACTCATCGGGATCATTCGGGTCCTGAGCCACTCACTAAGTACTACACTCTTCTAATAGAAGTGCACCAAGGTCGCCGTCCTTAGGAGTAACTAAATAACATAATACAAGCTTGAATTCCGCCTCGGAAATTGGCTTAAAGCCTCGGGAAGTCAAGCGAATCCATATGGGATTCCTTCCGAGTATGCATTGAATTACTTT
TTTTCCATTTTAATTATCTTTCAAATTAGGATTCTATTCAATCCTTCTATACCAAGCCTAGACCCCACCCACGAATGTCTGAGTACGAGGGACAACTCTGTCCCAAGATTGCCTACATACCCGCTTCGACACGGGATCAAGGCGTAAAGTATGTAGTTCTATTTTCTACTCTATGGTTTGATGTAAACTGATTAGTGGAT
ACGCAACCCTTTCTAGGGTCAATGTCCGAGACAGTTTCTTTGCGGTTGCTACCCACAGTGGTAGCACTTAACAAAGGCTCAAGATGGCCTATTGTTTGTGGCCTAAAATAACTACATCCTAATACCTATCATAAGCGTCACCCTTGACCCAATTGTCAATCGCCAATATCTCTTCAAGATTAAATCAATTTCATAAAAAC
ACTTCATTCAATCAACCCTATCAGGGGTTTACTATGGTTTAATTCAGCGGATGTAAAATCATTTAAGGATTATCTTATTAGATTATCGATCCAAGGGGGATTACCCGCCCCCTTGGATTTTAACTTCCAAGTGTCCCTTATTACTCCCCGACGATTTATAGCCAAAGATAAAAGAGTTCATTTATATATATTAATTATAA
TAATTCATTACCTATCTTATATCTCTACATTCATTATTACATCCTATCCCTATTATCCTATATAATACATATAGGATAGCATTTATATATCTTAATGCAAAAACCAATATTATATTCAACTCCTTACCTAGTCTGCACGTAACCTTCTCTGCAGTCCCTCGTCACCTCTGCGCTCCCTCCTTTTTCTTCTCCCCCTTTGG
CAGCCTGCATTGGGTGGGTTAAATACCCTCCCGTGGGGAAAGGGGTGACGGTTTGCAGCCTAAGCTGCGGCTACCGTCACACCATTTCCCTTCCAAAGGAAGGGGTGTGGCGGTAGACGCAGCCTGGCTGCGTTTCCCATCCCACCGTTTCCCTACGGGGGGGGTGGGCCTTACCAAGCACTTTATTAAAGTGTGTTTCA
TAGTGCATAAAAAAATAAACTTTTAAATATAATAAATGAAATACTAATTTCTTAATCCTTAATCATTTAAAATATTAAATGGAATATATTTAATACACCTTAAACTTTTAATTAAATATCAATGTTAACATAATTAATTTTGTCTTTTATTTATATATATATATATATATATATATATATATATATTTTTTTATAAAAAG
CAACCTTATATTATGCGATGCGATGGGGATATCACATTCTTCCACCTGATGTTAGGCAGAATCTGAATTTTGATCAGTTTATGAGACAAAAACGTGAGGTAGAGAGAAACAGGCAGGAGAGGAGGCCTCGTTTCCAACATAGAGATCTTGAGTTTGCCACAAGCAAGCTCACTCTACCTTATTATGATGGCTGCGGTGCA
GTTACAGCTAGGTCCTGGATCCATAAACTGGATACATACTTCACACTGAGACCCATGATTGAAAGAGATGCAATTAAGTTTGCAACCTTACATTTGGACGGTACTGCACATGAGTGGTGGCATAATGGACTCATCACTCTCCAACATAATGAGATTACCACCTATCAAGAGTTTGCTGATTTGTTAGTGGAGAGGTTTGA
TAAAAAAGACCCAGAGTCTTACTTCCGTGAGTTAGCACAACTGAAACAAACAGGGAACTTGGAGGTGTATGTTTCAGAGTTTTTGAAATTGTCATGCATAGTAAATAACATGTCAAATCAGCGGTTAGTAGTCTTGTTTATAGAGGGACTCATGGAGCTTTTGAGAGGTTGGGTTAAAGCATTTGATCCCCCAACACTTC
TACTTGCCATTAAAAAGGCACGAAGTATGGATGTGACAGCCACACAGAATAAATTTGGGTCAAAAGGAACGACGTCTTACAAAGATAATAATAATTATAGCAAAGTGAAGGAAAAATCAGACTTTAGAAATGATTACAAAGGGAAGACTGCAGCTCCCCCCTTGGATCGTGAGACACTTAACGATTTGAGGCAGAAAAAA
CTATGTTTTTATTGCAAAAGTCCATATGATGCCAACCATGACTGTCCTTTGAGGCCTAAGGGCAAGGCAAACAGAGTAATATGGGCATATTATGAAGATTCAGAATCTGATCAAGAAGGTCAGCCTGCTGGTTATGATGATTTAGAGGCTGAAAATGACACACAGGGTCCTCCGAGACTTGACAAGATGGATGCAGAAGG
TGATGAACACCTTAAGGAGGCACTTCTCACTAGTATTCAGCAGGAAGGGTCATTCAGAATGAGAGATGTACTTGCTGGTCAGAAAGTTATTACCCTACTAGATACCGGAGCCACACATAACTTTATTGATGCCAGGTTAGTGGAGAAGAGAGGAATCCAAACAGAGGAATTTGAGGGTATCCATGTGAGGGTGGCAGATG
GTTGCACTTTAAAGTGTAGCAGGATGATTACACAACTCCCATTGCATGTAAACAATTATGAGTTCAAAACCGATTTCTATGTGGTTCAGATGGGTGATACAGATTTGGTCATTGGTATGAGGTGGTTGCATGAGCTAGGCAAGTTTACACTTGACTTGCAGGAGATGGAAATGTCTTTCACTGTTGATGGAAAGACACAT
GTGTTGAAAGCTATTAAGGACAGCAACTTTAGGATGATTACACTCAGGCAGATGGAGAGGCTTGCACGCCACGATCAGATTGAGTGGGCAGCAGAGTGTATGATTATGCCTATACAGCAGGATGCTCAGAAAGTTGAATATCATCCTGACATTCAGATACTGAGAACCAAACATAACAAGGTTTTTAGTGACATACCATC
AGGGAGGCCACCAGATAGGGGTTTTGAGCACATCATTGAGCTAGAGGAGGGTGCGAAGCCAATGATGATTTCTCCATACAGACATCCGAAGCGCCTGAAAGATGAAATAGAGCAAACCATACAGAAGCTTCTGGCTAGGGACATATTCAGCCTAGTAAGTCCCCCTTTGCTTCTTCAATTGTTTTGGTGAAGAAGGATGG
CACATTGCGGATGTGTATTGATTACAGGGTCCTTAATAAGCGGACAATCAAAAACAGATATCCCATTCCGCGTATTGATGAGCTCATAGATGAGTTACATGGTGCCTGTTATTTTTCAAATATTGATTTGAGATCAGGCTATCACCAGATTAGTATCTGTGAGCAGGATATTGAGAAGACTGCTTTTCGTTGTCATTATG
GACATTTTGAGTTTGTGGTTATGCCATTTGGGCTAACCAATGCACCTGTTACTTTCTAGTCCACAATGAACAAAGTCTTCAGACATCAGTTGAGGAAATTAGTATTGGTGTTCTTTGATGATATACTGGTTTACAGTCGTACTTGGGAGGAGCACCTCAGTCACTTAGATACAGTTTTGAGCATTCTGGGTAGGGAGTCC
TTGCATGCCAAGGAATCCAAATGTGACCTTGGAATGACTGAGTTATTGTACTTGGGCCATATTATCAGTGCAGAGGAAGTGCGGATGGATCTAGAGAAGATCTGTGCTATTGCAGATTGGCCTACTCCAGTGAACCTTACTCAATTGTGTGGGTTCTTGGGCCTATGTGGTTTCTATTGCCGTTTTGTTAACAGTTATTC
ACGCCATGCAGCACCTTTGACAAACTTGATGAAGAAGGGTGCCTTCTTATGGACTCTTGAGGCCCGGGAGTGTTTTGATAGGTTCAAAGAGCTCATGACTTCATGTCCAGTACTTGCTACACCTGACTTCTCGAAGTCATTTGAGTTACAATGTGATGCCTCTGGTGAGGGCATTGGGGTGGTGCTTATGCAGGACAAGC
ACCCTATTGCATATGAGAGTAGGAAACTCCGTGGACCTGAGAGGATTTACAGCATTTATGATAAGGAAATGTTGGCCATAATGCATGCACTGGCCAAGTTTAGACAGTACTCAATGGGCAGCAAGTTCTGCATTAAGACTGACCACAATAGTTTGAGACATTTCCTTGGGCAGCGTGACTTAAATGACAGGCAACAAAAG
TGGGTCAGCAAACTTCAGGCTTATAACTTTGATATTTCCTATATCAAAGGCACACAGAATGTAGTTGCAGATGCCTTGTCATGTCGTCCCCACCTGAGTTCTATGGTCCAGATAGCAGAGGATTGGCAACATATTATACTGGCAGAGTATGCCAAAGATAACTAGGTTGCAAGGTGTGATAGAGGGATCAGTAGTGGACA
GCAGGTATAGAGTTGTAAATGACTTGATCATTTACAAGGGGAGAGTGTACTTGATCCCAGGATTAGAGTTGAGGAGTAGAGTACTGCGGTTCTTTCATGATGAACCGATGGCAAGACATCCCGGGTTTTTCAAAACCTACAGATAGGTTCATGAGCGCTTCACTTGGAAAGGGCTCAAGGCGGATGTTCTACAGTATGTT
AGAGAGTGCCCTGTTTGTCAGCAGAATAAACAGGAGCATACATACCCTGCTGGTTTACTTCAGCCACTTCCAATTCCTGACAAGAAGTGGGAATGTCTATCTATGGATTTCATCACAGGGTTGTCGAGAGCACAAGGACGTGATTGCATATTTGTGGTTGTGGATCGTTTGACGAAGTATGCCCACTTCTATCCGATTAC
CACCACTTATTCAGCTATTCAGGTAGCAGAGTTGTTCTTCAGAGAGGTATTCAGACTACATGGCTTGCCTCGGACTATTGTCAGTGATAGGGATACCCGGTTTTTGAGCCACTTTTGGCAAGATCTTTTCAAACTCTGTGGGACCGAGCTTACACCGAGCATCAATTACCACCCTCAGATTGATGGTCAAACTGAGATAG
TTAATAAATCAGGAATTATATTTCAGGGCAGCAAAAGGCGTGGGTGAAGTGGATTTACCTCTGTGAGTATTGTTACAATAGCACTCACCACATGTCCATTCAGATGACACCATTTACAGCACTGTATGGGTATGAGCCTCCTAGTTTCATGGACTTATTGTTGAGTGACAGTAGGGTGCCTAGTGCAGCAGACATGCTAC
AGGAGAGCTAGGACATTGTGAAGACTCTTAAGGAAAATATAGCCAAGGCACAGAATCAGCAAAAGCAATATGTTGATCAGAAGAGGACAGAGAGGTCATTTGAGGTAGGAGACATGGTGTATTTGATGTTGTAGCCATATCGATAGCCTACTCTCAGGAGGAGTGGAGCAGAGAAGCTCAAGCCACGATAATATGGCCCT
TTCAGAGTGACTAGGCGTATAGGTGAGGTGGCTTATGAGTTGGATTTACCGATAGATAGCAAAGTACACAATGTGTTTCATGTGTCACGTCTCAAAAAGGCGTTGGGACATCGTATTGTTCCTTCTACAGTTTTACCACCCCTGGATGATGAGGGGAAGTTGATACTTGTACCTGAGGCTATCATTGAGTTCAAGGAGAG
GAATTTCAGGAGACGTACTATCACAAAGTACTTGGTGAAATGGAAGGATTTGTCGGTAGAGGATGCTACTTGGGAGTGCGAGGAGATTTTACAGCGTCCGGAGTTGAGATTGCTTGAGGACAAGCAATTTCAGGAGGGGCGGACTGTGATGTCCCCTTCTAGTTGACATCTGTTAGCTGAGTAGATTAGCCTATCACTGA
CCCTCGTAGGCTGATGAGGTTGGTTAGAGGGTCTCCCGGAGATTGATTCTTCATCTTCAGAGTGAGCATTACAAGACTGGCTTTCATTTGAGGTCTCTAGGACTCCGTTTGAGACACTTTCTATTTTTAGCAGTCCTACTATTTTTAGCCAGTGGGTTGGGCAGTGGCAGAGTATGGCTTGGCAGTCTCCAGTTCTGACG
GCAGGCAATTCTGATGGATACTTAGAGAGATATTAATATTTAATTACTTTAATTAAATATTAAATGGCAAACTTTAATGTTTTATTATTTTAAAGTCACTTTAAGTTATAACTTAAGTGAGGGTCTATTTCTCATCGGATGGGGCCACTTTTATATTAAACTGAAAAGAGATTTATTTTTTAAGTTTCAATGGTCAAAAA
TAAATATTAAAAGTTAAAACATCATTTAATGCCAAATCGTACTTTTCTTGGGATTAGCACCAAACCCTAAAGGGAAGAGATAAAAGAAGTTTTTAGGTCTTCTTTTCATTATGTGAAGATTTGATATTGAGTTTGCTCTGAAGAGACTTTGGCTTGAGGGTTTCAGTAGGGGTTTCTTCCTACAGATGATCTGAAAGTAT
CGGTACAAGAAAACGGTGGATTTTTGTGCATCAACATTAGAGGCTGTGAAATATCAGTTGATTTTGCTTTCAGTTGGTTTCATCCAGGAGCCAAGATTGGGCAGATTATAAAGGGTTTTATTCATTTTATGCAAAGGATTGTTTGCAGCCACAGAGTCTGAACAGAGGCAGAAATAAGTGTGTTTACAGCTAGGGCTTTT
TGTGCATGCACAGCTTGCAGATCTGCCGTACCTTTCTTCCTTGAAAGGGTACGATTTTGTTGAAGGAGGAGCCCACAAATTCTGGAATAAATCCTAAAGGAGACGCCTAGCTGGTAGCTTCAGTTTGAGCTGCTAAACTCACCATTCCGGGTAGTTTGGAGTCTGGACTGATAAGTAATTTGCTGTCATTGTTTGTTGTT
GTACGGCAGCAAGGATAAATAAGGGGTTTCATAAATTGAGGTATTTGACAATAAATCTTCCTAGTCTTGTCTGATTTCTTTATTGAAGGTGTTTATGCAAATTGGATGTAACAAGGGTTTGATAATCCTAATCTTATGAAATTCAATCAATTTCCAGCTCTTTCCAATGTTGCTTTTTGCATACTATTTGTTCAAAACTA
GCCTTGTTGTTAGAAATTGCAAAATACAAAACATAAAACGCAACAGGTTCAACTAAACCTCTGTTGTTTGAGTTGAGAACCCTTGGTAGGTTCTTACAGCGATCTCCAGGTGAAATCACTCTTAAGGATTTGTAGGTTTTCATCCTTCAATTCCTGCCATGAGGGGTTTCATCCCCATGGTAAATGAACCATGTTTCCAT
GCTTCAAAGGAGTCATAATCAGATAATAAAAAATGTATTCTTCGTATGGCAGTTACTTCTCCTTGTTTGTCTCTTATGTATCTTTTCCTTAAATAGCCTTGATTCTTCACATGCCCCTTGACTTTGATAAAATTAAACTTTAATTCTATATATGTATAAGGCAAACTGCTACCATGGGGGTAGCACCCTTTGTTTAATAT
CAAAATCAGTTACATAAGGTGTGCAGCAGATTACGAAAGGCTTCCACAATTTCCTGAAGCCAATCAATCTGTGCAGAAAATAATACATCTTTATTAACCTTGACCAAATAAGCATAGGTATCCATACGGTTTTGGAGCAAACCCACATACATGCTCCCAACAATTTCCACCATTGGACCGTTGTGATTCATTTCCTAAAT
GCAAACAGCATCCCCGATCAAGCCCATTTTTGGGTCCAAGCATTTACAGTGATCGGGTGTGACAGAAAACCCCAATATAATATAGCTCAGTCCCCACTTAAATTCTACCGCTCGAATTTTGAGTAGCCAAATAGCTACTCAAAATAGCATCGACGCCTATTCAAGTTTCTGTGCTGTCCGAAATCTGATTACTTGCCATA
TCGAGTGCCACCTTTGACAGGAAGTCTGTGGCCTGATTTGCCTCTCTGTAGACGTGTATCAGAGTATAGTCCATATCACTTAGGTGCTCCTGAATTGTCTTAACCCAAGGATTGAATTTCCAGTTCTTTTGTAAGTTTGAGGTTATAGCATTTATAACAAGCATCGAATCACCTTCAATATCAATTTTACTCAGATTTTT
CCTTTTACACCACCTCACACCTTCATATAGAGCCCGAAATTCAGCTTCATTGTTTGTACCATCCATAGGTTTGATCGCTCCTAGCCACAAAGCTTTTCCACGACTATCTCTTATTATGAAACCGCATCTGAAACAGCCAGGTTTAGATCGGGATGCCCCATCAAAATTAAGCTTCAATCTGCCAACGTGGGGCAATATAT
ATATGTATATATAATTAGATTTTTACTGTATTATTATTATAATCCCATTTTCGAAGGAGGACATTAAATATGCATCATCTAGGAGTGTAAAAGGTAGAAATTAGGTTACTAATGTTTTATGTTGTGAATTGGTTTTCTTCGAGGACGAATATGCATCATGGAGGAGAGTATTTGCTACTGTCTTAGTTAAGACTCTTGGA
GCATCTTGGGAAAACCTTACAAGAGAATTTGGAGGACCATAAGATTGCTGTTCTAACTGCACTTTACTCTTACTTTGTTGCTTTCCATACAAAAGCCATTTCACATGCTATGGAGCTCTTGTTAGACATGTTAGACTGTTGGTACTTGATACTCTAATTGGTTGTAGAAAGTAGATGCTGAGGATATTGTGATCAATGCA
AGGGTAGAACATAAAATAAAGACTCAAGCCACAAATTCAAATCCTATTCTACACCTAATGGACACCTTAGATTAAGCTAAGGAATTGCAAAAAAGATTAAAAAAAATAAGAGTTCTCACACGGTCACCCACAACTCATTGTTGCACACACAAGATGTGTGTGGTTGTAACAACCACTCTACATTTTTTTGAAATTTTTGA
TTGAAATAAACAACAAAGCAATGTCCTTATCAATTTTTTATCACCCAGTTCCCAAGATGGGCAAGGTGAGAGTATACAGTGTATAGGACCACACCAACTATCTAGAATGCAGCAACTTGAAAGAAACACACTTGGCAACAATGGCAGCCAAAAACTTCAATTCTTTAGTGGAGTGTGCTATGCAAGAACTGAAAAGAAAA
CACTTCAACACG
>CJprpt0026
TGATGGCTGTTTGAACTCTGCTTGGGTATAAAACTTCCCAGAAGGTAACAACATCCTTTTTCCTTTCACCACCAAAGCAACAAGCTATATCTAGAAATATTTCCTTCTCAACATGGCTAAGTCCATCATAACTGATTTGAAGGACTCCAGATATTTCTTGTTTTTCTCCAATGTTATAGAGAGCTTCTTCCTAGCATTGG
ATGTCGTTGGGCTCCTTATCAAGAAAATATGCTCCAATAACTTGTAATGAAAGAGGATCCCCTCGACAGGCTCTTGCAATTCCTGTAGAAAGCTCTTTGTAGGGGGTCTTAGGGACTGCCCTCGAGAAAGAGTGCCAACTAAACAATTGAAGAGCTTCATCCTCCCCGAGCCCACTCATTTTAACAACTGAGTCAACCTT
AGCAAGATTGAGTATTCAATAATCTTGCATATTCTATCTTTCGATTAGTTCCTTTTCAAACTTCGAGTAATCAAAGTCTTACCATCTCGTCTCCATACTTCAAATTCTAAACAATAATACATTTTTCCAAGACCCTTCATTTCAAATGCCTGTGATAGATCTCATATGATTTCATCAGCCAACTCTATAGCATTTTCTAT
TATGAGTAAGTCATCCACATATGATGAAATTTAACCAACATTTTCATGTTGATCTTTCTTTATGTATACATATGGATTATTCCTACTCTTGATAATCACTTGTTGGAAGAAATTATCAATTTTCATATACACCTTGGTGCCTTTTTGAGACCATTTATTACTTTCTTTAACTTGTTCTTTACAAAGTCTTCAGGTTGAAC
AATATATATATTTTTTAAAATCATCATTCAAAAATGTTGACTTAACATCCATTTGATGTAAACTCCAATTAATCCTAATAATAAGTGCAATCATAAGTCTATTAGTGTTTTTTTCAGCTACAAGTGCAAATGCATTTTCATAATCTATTCCTTCTTTTTGTGAATAACCTTTTGCAGCCAATCAAGCTTTGAATTTGTCA
ATACTACCATCGGCATCAAACTTAGTTTTGAGCAACCATATAGAGCCTATAGGATTTTTTTTACAGGTAATTCAATTAGTTCACAAGTGCCTTTATCCATAATAAAATCAGAATCTTCTTGCAAAGCACTCATCCGTTCTTTATGATTCTTATATTCTTCAAAATTTTGAGGTTCATCTATACTCATTACTTGAGCCATT
AGGACATATGCATTAGTCGTTATACCAGATTGGTGCCTTAATATTCCTCATTGATATTCTTAATTCTTCATTGCTGGAGAGATTAGCTTCACTTTGTCTTGTTTCAAGCCTGCTTTGATAATGAGTTTGCTGATCTACAATAACCATGCTCTCAATGTTTTCTTCAAGAAGTTTTCATGAAGTAGCACTTTCTGGTTTTT
CTTCCTCTTCTTGTAGAAGGATACTTGCTAATTTCTATTTTCCCCTGCAGCCAAACTAGTAGTAAATACTTGATAGTTGCTCAACATGCCATTCAAAGTAACAATAACTAAATTGGTACTCGAAACTTTTTCACCACTGTCAGTTAATTTATCCCTTAATTCCGTAACTCTGGACAAATAATTGTTGATTGTAATTAGGA
GGGAATAGGCGGATTCCAGTTGCCTTAGGCAACATTGGAATCCGCCCAAAGGGCTGGCCCCTTCTTCAACGTGTAGGGTTGGGCCCTATAACTCACAACACTCCTTAAACCTCATGCCACACTCAACGTGTTCCTAAATAGGGCCGACCCTATTCTATCAAGGCAATTCGCTAAAAGGGAAAATAATAAATAAAAGTTAA
TTATAAAGTAAAGCCGACCTAACTAAGACTTTGCTCCACATATAAATAAATGACAACTTCACATTATTATTCACTCACAAGATTCTTCTATGCGAAATATACATCTGCCTAAATGCGAACTTTGAAGGAGCAATATTGGCGAATTATATCTGTCATTAAAGGTGTGAACTTCAAGTGCAAATACCATCATAAGGAGGGCG
AACTGATCTAGGTCCAAGGTGCTAAGGTTGCAGTCCAGTCTCAAGCAAAGGTGCAGACTTAAGATGCAATAAAATGCAGATTTAGGGTGTGGACCTGATTGCTGTTTGATGTGTTAAAGGGGGCAGACTTGAAGCCTTGATGCTTATGAAAGTGCAGACTTGTTGAAGACCTTATCAACCCTAAGTGCAAATAGCTTCAA
GTATGTAATAACCCACCATAATTAACTCAACAAAATTGACCATTCTTTTTTTTTTTTTTAATTTAATCATTGTGTTTGATTCAATCGCATACTCTGGGCATCCATCCATTTGGATTAGGCATTGATCCATCCGGGATGAGCATCTAACCATACGGGTTAGGCATCTATCCATATGGGACATAAGATTTCATCTATCCAAT
ACGGGATAGGCATCTACCCATACGAGGCAGGCATTTATCCAATCGGGATAGGAGGTACTCTGGCCAGAGACTTAGACTCATCGGGATCATTCGGGTCCTGAGCCACTCACTAAGTACTACACTCTTCTAATAGAAGTGCACCAAGGTCGCCGTCCTTAGGAGTAACTAAATAACATAATACAAGCTTGAATTCCGCCTCG
GAAATTGGCTTAAAGCCTCGGGAAGTCAAGCGAATCCATATGGGATTCCTTCCGAGTATGCATTGAATTACTTTTTTTCCATTTTAATTATCTTTCAAATTAGGATTCTATTCAATCCTTCTATACCAAGCCTAGACCCCACCCACGAATGTCTGAGTACGAGGGACAACTCTGTCCCAAGATTGCCTACATACCCGCTT
CGACACGGGATCAAGGCGTAAAGTATGTAGTTCTATTTTCTACTCTATGGTTTGATGTAAACTGATTAGTGGATACGCAACCCTTTCTAGGGTCAATGTCCGAGACAGTTTCTTTGCGGTTGCTACCCACAGTGGTAGCACTTAACAAAGGCTCAAGATGGCCTATTGTTTGTGGCCTAAAATAACTACATCCTAATACC
TATCATAAGCGTCACCCTTGACCCAATTGTCAATCGCCAATATCTCTTCAAGATTAAATCAATTTCATAAAAACACTTCATTCAATCAACCCTATCAGGGGTTTACTATGGTTTAATTCAGCGGATGTAAAATCATTTAAGGATTATCTTATTAGATTATCGATCCAAGGGGGATTACCCGCCCCCTTGGATTTTAACTT
CCAAGTGTCCCTTATTACTCCCCGACGATTTATAGCCAAAGATAAAAGAGTTCATTTATATATATTAATTATAATAATTCATTACCTATCTTATATCTCTACATTCATTATTACATCCTATCCCTATTATCCTATATAATACATATAGGATAGCATTTATATATCTTAATGCAAAAACCAATATTATATTCAACTCCTTA
CCTAGTCTGCACGTAACCTTCTCTGCAGTCCCTCGTCACCTCTGCGCTCCCTCCTTTTTCTTCTCCCCCTTTGGCAGCCTGCATTGGGTGGGTTAAATACCCTCCCGTGGGGAAAGGGGTGACGGTTTGCAGCCTAAGCTGCGGCTACCGTCACACCATTTCCCTTCCAAAGGAAGGGGTGTGGCGGTAGACGCAGCCTG
GCTGCGTTTCCCATCCCACCGTTTCCCTACGGGGGGGGTGGGCCTTACCAAGCACTTTATTAAAGTGTGTTTCATAGTGCATAAAAAAATAAACTTTTAAATATAATAAATGAAATACTAATTTCTTAATCCTTAATCATTTAAAATATTAAATGGAATATATTTAATACACCTTAAACTTTTAATTAAATATCAATGTT
AACATAATTAATTTTGTCTTTTATTTATATATATATATATATATATATATATATATATATTTTTTTATAAAAAGCAACCTTATATTATGCGATGCGATGGGGATATCACATTCTTCCACCTGATGTTAGGCAGAATCTGAATTTTGATCAGTTTATGAGACAAAAACGTGAGGTAGAGAGAAACAGGCAGGAGAGGAGGC
CTCGTTTCCAACATAGAGATCTTGAGTTTGCCACAAGCAAGCTCACTCTACCTTATTATGATGGCTGCGGTGCAGTTACAGCTAGGTCCTGGATCCATAAACTGGATACATACTTCACACTGAGACCCATGATTGAAAGAGATGCAATTAAGTTTGCAACCTTACATTTGGACGGTACTGCACATGAGTGGTGGCATAAT
GGACTCATCACTCTCCAACATAATGAGATTACCACCTATCAAGAGTTTGCTGATTTGTTAGTGGAGAGGTTTGATAAAAAAGACCCAGAGTCTTACTTCCGTGAGTTAGCACAACTGAAACAAACAGGGAACTTGGAGGTGTATGTTTCAGAGTTTTTGAAATTGTCATGCATAGTAAATAACATGTCAAATCAGCGGTT
AGTAGTCTTGTTTATAGAGGGACTCATGGAGCTTTTGAGAGGTTGGGTTAAAGCATTTGATCCCCCAACACTTCTACTTGCCATTAAAAAGGCACGAAGTATGGATGTGACAGCCACACAGAATAAATTTGGGTCAAAAGGAACGACGTCTTACAAAGATAATAATAATTATAGCAAAGTGAAGGAAAAATCAGACTTTA
GAAATGATTACAAAGGGAAGACTGCAGCTCCCCCCTTGGATCGTGAGACACTTAACGATTTGAGGCAGAAAAAACTATGTTTTTATTGCAAAAGTCCATATGATGCCAACCATGACTGTCCTTTGAGGCCTAAGGGCAAGGCAAACAGAGTAATATGGGCATATTATGAAGATTCAGAATCTGATCAAGAAGGTCAGCCT
GCTGGTTATGATGATTTAGAGGCTGAAAATGACACACAGGGTCCTCCGAGACTTGACAAGATGGATGCAGAAGGTGATGAACACCTTAAGGAGGCACTTCTCACTAGTATTCAGCAGGAAGGGTCATTCAGAATGAGAGATGTACTTGCTGGTCAGAAAGTTATTACCCTACTAGATACCGGAGCCACACATAACTTTAT
TGATGCCAGGTTAGTGGAGAAGAGAGGAATCCAAACAGAGGAATTTGAGGGTATCCATGTGAGGGTGGCAGATGGTTGCACTTTAAAGTGTAGCAGGATGATTACACAACTCCCATTGCATGTAAACAATTATGAGTTCAAAACCGATTTCTATGTGGTTCAGATGGGTGATACAGATTTGGTCATTGGTATGAGGTGGT
TGCATGAGCTAGGCAAGTTTACACTTGACTTGCAGGAGATGGAAATGTCTTTCACTGTTGATGGAAAGACACATGTGTTGAAAGCTATTAAGGACAGCAACTTTAGGATGATTACACTCAGGCAGATGGAGAGGCTTGCACGCCACGATCAGATTGAGTGGGCAGCAGAGTGTATGATTATGCCTATACAGCAGGATGCT
CAGAAAGTTGAATATCATCCTGACATTCAGATACTGAGAACCAAACATAACAAGGTTTTTAGTGACATACCATCAGGGAGGCCACCAGATAGGGGTTTTGAGCACATCATTGAGCTAGAGGAGGGTGCGAAGCCAATGATGATTTCTCCATACAGACATCCGAAGCGCCTGAAAGATGAAATAGAGCAAACCATACAGAA
GCTTCTGGCTAGGGACATATTCAGCCTAGTAAGTCCCCCTTTGCTTCTTCAATTGTTTTGGTGAAGAAGGATGGCACATTGCGGATGTGTATTGATTACAGGGTCCTTAATAAGCGGACAATCAAAAACAGATATCCCATTCCGCGTATTGATGAGCTCATAGATGAGTTACATGGTGCCTGTTATTTTTCAAATATTGA
TTTGAGATCAGGCTATCACCAGATTAGTATCTGTGAGCAGGATATTGAGAAGACTGCTTTTCGTTGTCATTATGGACATTTTGAGTTTGTGGTTATGCCATTTGGGCTAACCAATGCACCTGTTACTTTCTAGTCCACAATGAACAAAGTCTTCAGACATCAGTTGAGGAAATTAGTATTGGTGTTCTTTGATGATATAC
TGGTTTACAGTCGTACTTGGGAGGAGCACCTCAGTCACTTAGATACAGTTTTGAGCATTCTGGGTAGGGAGTCCTTGCATGCCAAGGAATCCAAATGTGACCTTGGAATGACTGAGTTATTGTACTTGGGCCATATTATCAGTGCAGAGGAAGTGCGGATGGATCTAGAGAAGATCTGTGCTATTGCAGATTGGCCTACT
CCAGTGAACCTTACTCAATTGTGTGGGTTCTTGGGCCTATGTGGTTTCTATTGCCGTTTTGTTAACAGTTATTCACGCCATGCAGCACCTTTGACAAACTTGATGAAGAAGGGTGCCTTCTTATGGACTCTTGAGGCCCGGGAGTGTTTTGATAGGTTCAAAGAGCTCATGACTTCATGTCCAGTACTTGCTACACCTGA
CTTCTCGAAGTCATTTGAGTTACAATGTGATGCCTCTGGTGAGGGCATTGGGGTGGTGCTTATGCAGGACAAGCACCCTATTGCATATGAGAGTAGGAAACTCCGTGGACCTGAGAGGATTTACAGCATTTATGATAAGGAAATGTTGGCCATAATGCATGCACTGGCCAAGTTTAGACAGTACTCAATGGGCAGCAAGT
TCTGCATTAAGACTGACCACAATAGTTTGAGACATTTCCTTGGGCAGCGTGACTTAAATGACAGGCAACAAAAGTGGGTCAGCAAACTTCAGGCTTATAACTTTGATATTTCCTATATCAAAGGCACACAGAATGTAGTTGCAGATGCCTTGTCATGTCGTCCCCACCTGAGTTCTATGGTCCAGATAGCAGAGGATTGG
CAACATATTATACTGGCAGAGTATGCCAAAGATAACTAGGTTGCAAGGTGTGATAGAGGGATCAGTAGTGGACAGCAGGTATAGAGTTGTAAATGACTTGATCATTTACAAGGGGAGAGTGTACTTGATCCCAGGATTAGAGTTGAGGAGTAGAGTACTGCGGTTCTTTCATGATGAACCGATGGCAAGACATCCCGGGT
TTTTCAAAACCTACAGATAGGTTCATGAGCGCTTCACTTGGAAAGGGCTCAAGGCGGATGTTCTACAGTATGTTAGAGAGTGCCCTGTTTGTCAGCAGAATAAACAGGAGCATACATACCCTGCTGGTTTACTTCAGCCACTTCCAATTCCTGACAAGAAGTGGGAATGTCTATCTATGGATTTCATCACAGGGTTGTCG
AGAGCACAAGGACGTGATTGCATATTTGTGGTTGTGGATCGTTTGACGAAGTATGCCCACTTCTATCCGATTACCACCACTTATTCAGCTATTCAGGTAGCAGAGTTGTTCTTCAGAGAGGTATTCAGACTACATGGCTTGCCTCGGACTATTGTCAGTGATAGGGATACCCGGTTTTTGAGCCACTTTTGGCAAGATCT
TTTCAAACTCTGTGGGACCGAGCTTACACCGAGCATCAATTACCACCCTCAGATTGATGGTCAAACTGAGATAGTTAATAAATCAGGAATTATATTTCAGGGCAGCAAAAGGCGTGGGTGAAGTGGATTTACCTCTGTGAGTATTGTTACAATAGCACTCACCACATGTCCATTCAGATGACACCATTTACAGCACTGTA
TGGGTATGAGCCTCCTAGTTTCATGGACTTATTGTTGAGTGACAGTAGGGTGCCTAGTGCAGCAGACATGCTACAGGAGAGCTAGGACATTGTGAAGACTCTTAAGGAAAATATAGCCAAGGCACAGAATCAGCAAAAGCAATATGTTGATCAGAAGAGGACAGAGAGGTCATTTGAGGTAGGAGACATGGTGTATTTGA
TGTTGTAGCCATATCGATAGCCTACTCTCAGGAGGAGTGGAGCAGAGAAGCTCAAGCCACGATAATATGGCCCTTTCAGAGTGACTAGGCGTATAGGTGAGGTGGCTTATGAGTTGGATTTACCGATAGATAGCAAAGTACACAATGTGTTTCATGTGTCACGTCTCAAAAAGGCGTTGGGACATCGTATTGTTCCTTCT
ACAGTTTTACCACCCCTGGATGATGAGGGGAAGTTGATACTTGTACCTGAGGCTATCATTGAGTTCAAGGAGAGGAATTTCAGGAGACGTACTATCACAAAGTACTTGGTGAAATGGAAGGATTTGTCGGTAGAGGATGCTACTTGGGAGTGCGAGGAGATTTTACAGCGTCCGGAGTTGAGATTGCTTGAGGACAAGCA
ATTTCAGGAGGGGCGGACTGTGATGTCCCCTTCTAGTTGACATCTGTTAGCTGAGTAGATTAGCCTATCACTGACCCTCGTAGGCTGATGAGGTTGGTTAGAGGGTCTCCCGGAGATTGATTCTTCATCTTCAGAGTGAGCATTACAAGACTGGCTTTCATTTGAGGTCTCTAGGACTCCGTTTGAGACACTTTCTATTT
TTAGCAGTCCTACTATTTTTAGCCAGTGGGTTGGGCAGTGGCAGAGTATGGCTTGGCAGTCTCCAGTTCTGACGGCAGGCAATTCTGATGGATACTTAGAGAGATATTAATATTTAATTACTTTAATTAAATATTAAATGGCAAACTTTAATGTTTTATTATTTTAAAGTCACTTTAAGTTATAACTTAAGTGAGGGTCT
ATTTCTCATCGGATGGGGCCACTTTTATATTAAACTGAAAAGAGATTTATTTTTTAAGTTTCAATGGTCAAAAATAAATATTAAAAGTTAAAACATCATTTAATGCCAAATCGTACTTTTCTTGGGATTAGCACCAAACCCTAAAGGGAAGAGATAAAAGAAGTTTTTAGGTCTTCTTTTCATTATGTGAAGATTTGATA
TTGAGTTTGCTCTGAAGAGACTTTGGCTTGAGGGTTTCAGTAGGGGTTTCTTCCTACAGATGATCTGAAAGTATCGGTACAAGAAAACGGTGGATTTTTGTGCATCAACATTAGAGGCTGTGAAATATCAGTTGATTTTGCTTTCAGTTGGTTTCATCCAGGAGCCAAGATTGGGCAGATTATAAAGGGTTTTATTCATT
TTATGCAAAGGATTGTTTGCAGCCACAGAGTCTGAACAGAGGCAGAAATAAGTGTGTTTACAGCTAGGGCTTTTTGTGCATGCACAGCTTGCAGATCTGCCGTACCTTTCTTCCTTGAAAGGGTACGATTTTGTTGAAGGAGGAGCCCACAAATTCTGGAATAAATCCTAAAGGAGACGCCTAGCTGGTAGCTTCAGTTT
GAGCTGCTAAACTCACCATTCCGGGTAGTTTGGAGTCTGGACTGATAAGTAATTTGCTGTCATTGTTTGTTGTTGTACGGCAGCAAGGATAAATAAGGGGTTTCATAAATTGAGGTATTTGACAATAAATCTTCCTAGTCTTGTCTGATTTCTTTATTGAAGGTGTTTATGCAAATTGGATGTAACAAGGGTTTGATAAT
CCTAATCTTATGAAATTCAATCAATTTCCAGCTCTTTCCAATGTTGCTTTTTGCATACTATTTGTTCAAAACTAGCCTTGTTGTTAGAAATTGCAAAATACAAAACATAAAACGCAACAGGTTCAACTAAACCTCTGTTGTTTGAGTTGAGAACCCTTGGTAGGTTCTTACAGCGATCTCCAGGTGAAATCACTCTTAAG
GATTTGTAGGTTTTCATCCTTCAATTCCTGCCATGAGGGGTTTCATCCCCATGGTAAATGAACCATGTTTCCATGCTTCAAAGGAGTCATAATCAGATAATAAAAAATGTATTCTTCGTATGGCAGTTACTTCTCCTTGTTTGTCTCTTATGTATCTTTTCCTTAAATAGCCTTGATTCTTCACATGCCCCTTGACTTTG
ATAAAATTAAACTTTAATTCTATATATGTATAAGGCAAACTGCTACCATGGGGGTAGCACCCTTTGTTTAATATCAAAATCAGTTACATAAGGTGTGCAGCAGATTACGAAAGGCTTCCACAATTTCCTGAAGCCAATCAATCTGTGCAGAAAATAATACATCTTTATTAACCTTGACCAAATAAGCATAGGTATCCATA
CGGTTTTGGAGCAAACCCACATACATGCTCCCAACAATTTCCACCATTGGACCGTTGTGATTCATTTCCTAAATGCAAACAGCATCCCCGATCAAGCCCATTTTTGGGTCCAAGCATTTACAGTGATCGGGTGTGACAGAAAACCCCAATATAATATAGCTCAGTCCCCACTTAAATTCTACCGCTCGAATTTTGAGTAG
CCAAATAGCTACTCAAAATAGCATCGACGCCTATTCAAGTTTCTGTGCTGTCCGAAATCTGATTACTTGCCATATCGAGTGCCACCTTTGACAGGAAGTCTGTGGCCTGATTTGCCTCTCTGTAGACGTGTATCAGAGTATAGTCCATATCACTTAGGTGCTCCTGAATTGTCTTAACCCAAGGATTGAATTTCCAGTTC
TTTTGTAAGTTTGAGGTTATAGCATTTATAACAAGCATCGAATCACCTTCAATATCAATTTTACTCAGATTTTTCCTTTTACACCACCTCACACCTTCATATAGAGCCCGAAATTCAGCTTCATTGTTTGTACCATCCATAGGTTTGATCGCTCCTAGCCACAAAGCTTTTCCACGACTATCTCTTATTATGAAACCGCA
TCTGAAACAGCCAGGTTTAGATCGGGATGCCCCATCAAAATTAAGCTTCAATCTGCCAACGTGGGGCAATATATATATGTATATATAATTAGATTTTTACTGTATTATTATTATAATCCCATTTTCGAAGGAGGACATTAAATATGCATCATCTAGGAGTGTAAAAGGTAGAAATTAGGTTACTAATGTTTTATGTTGTG
AATTGGTTTTCTTCGAGGACGAATATGCATCATGGAGGAGAGTATTTGCTACTGTCTTAGTTAAGACTCTTGGAGCATCTTGGGAAAACCTTACAAGAGAATTTGGAGGACCATAAGATTGCTGTTCTAACTGCACTTTACTCTTACTTTGTTGCTTTCCATACAAAAGCCATTTCACATGCTATGGAGCTCTTGTTAGA
CATGTTAGACTGTTGGTACTTGATACTCTAATTGGTTGTAGAAAGTAGATGCTGAGGATATTGTGATCAATGCAAGGGTAGAACATAAAATAAAGACTCAAGCCACAAATTCAAATCCTATTCTACACCTAATGGACACCTTAGATTAAGCTAAGGAATTGCAAAAAAGATTAAAAAAAATAAGAGTTCTCACACGGTCA
CCCACAACTCATTGTTGCACACACAAGATGTGTGTGGTTGTAACAACCACTCTACATTTTTTTGAAATTTTTGATTGAAATAAACAACAAAGCAATGTCCTTATCAATTTTTTATCACCCAGTTCCCAAGATGGGCAAGGTGAGAGTATACAGTGTATAGGACCACACCAACTATCTAGAATGCAGCAACTTGAAAGAAA
CACACTTGGCAACAATGGCAGCCAAAAACTTCAATTCTTTAGTGGAGTGTGCTATGCAAGAACTGAAAAGAAAACACTTCAACACGTATTCAACGATATGTACAATTACAATGAACACATAACCTTCTTGCTTATTCAATGGAGTGTGCAATTACATAACATAGTCACTTTCACTTATTCAATGGTGAGTGCAATTACAA
CAGTCATAGCTATTTCAATTTATTCAATGGTGAGTGTAATCACAACAGTCACACCCACTTCCACTTATACAATGTTGAGTGCAAATACAACAGTTACAGCCACTTCCACTGGTGAGTGCAATTATAAAAAGATGCCAAGTTGAGACCACTAGCGGACTGCCATTGAGGGCATTACAAGGTTAGATCAAATGCACTACAAA
CATAATATAGAAAGATTGATTGTTGTATGTGCTGATATGAAGTGTTGATCGTAAATAAAGACTGTTGCAACAACACAAAATTGAACCAAATTGCATAGAAAAACAAGCATTCATTACCCAACATGAAATATATCTCTAGAAGATGAAACAAGGCAGATTGCAGGTCTGCTAGCACTTTGTTGCTATTGACTAACTGTCAT
AACAGAACTAAACACACACTGAGAGCACACTAAAAACTGCTAATTACTGAAATTTGACCAAGACTGAAAAATTATAAAATCCTCAAAAACTAGAATTTGCATTGTAACTTCTAAAGATCCAAAACCCATCTCAAACAGCCTGAAACTATAGACATGAAATATAACTCAAAGTATAAGGAAGTAAATGTCACTTGCAATTA
AATATTTATTTAATGTGTGGTCTACCAATATGGTGTGGCCCCTCAAAAGGAGTGAACCCCTTCCTCACTTCACACACCCCCTTCATCAACTAGTATGACCAACCCCTGCAATGGTACAGCCTGCTAAAACTTCACACTTCACTCCTTGCAGCTTAGGTGGCAAGTCTAGGTTTGTACAACCAAGGAACAATGATGATTTG
CATCAAAACTTCCAGCAAGAACATGAAAATCTTGCATCTATGAATCATGAAGAAGTGCGACCAGCATGCGGGATAGTATGGCTAGCCTAACAACTCCATCACTTCAAAACTTCCCTAAAAAGAAAACTCACCAAAACGACATCAAACATACTAAGCAAATCAACTCATCAAAACACATCATGTGTACCCATTGTCAACAA
GATTGGAAACTTCACTTGCAGGCACTGTGGTGGCACCTATCTAAAACTACCAAGACCAACTAGGGGGGTTTTCATCCCAGAAATCAGTATTTTCAAGAGGGTTTTCATCCTCAAAAAAATCAGAGATGAACACAGGTTCTCTCAATTGCAGAAGCAAAA
>CJprpt0027
GACATTGCCAACTCTGAATCTAGGCTCATCCCTTGTGTGAATTAATAAAAAAATGGCAGGAGCATTGGAGTTTGGGAAGGTTGGCACCTCAAACATTTTTCATCTTGAGCTACAATTTTTCTATAAATATGTCTTTTCAGACATTATTTTGTACATTGCTAGCTTCAATGATGGAGTTTCTTCAACCATGGATACTCCCA
TTAGGCTTGTCAGCAGCAAAGCACAGGTCGCTCTCCTTGGAAATATCTCTGATCGGAGGCTGCAGTTGATGACGCGGTGGAAGATTCCTCTGTTAATTGCTTCTATTAAGTGGGTGCTCAAAGAGGACTTCATCGACAATGCAGATCGATATCGTGTGAACGTGGATATCTGCTCGCACTTCATAGCCTCACTGCTAGAT
TGTGGTCTGGCTGGGCTACTAGCTTTGCAGCTTACCAAGGCCCTCTTTTCCTAAGACTATCTGGGCAGATCGAAGGATGTAGTTGCATATCACGTCCCTTTCAGGGGGATCCCTTTATTTTCTGACCTCAGGTGGTTCATCACTTCCAGCGAAGAAGTAACTTGGCGTCCACTCATCGGTGGGATGACGATAATGACATT
GTTTTCCCATCAGCATTGCACTGAGCTTGCTGCAAAATTCCTCTTGCAAGTCAATATGATAGTCCCTATCCCTGAAGGGACCGAATGCTATTCTGATTTTAGGGACTCTATTTTCCTTCAGGTCCTAACGCCACACATACAACCAAATATAGTTGTTATCTTTATGGATGGGGTACCTAGAGGTGATCACGACCACAAGT
GGTCAAAAGGAGATGACACTCCTGATGATAGCAGAGACCGAGACTTTGTGATGGAGGAAGATGAGGACGTGGAAGACCAATGAATCAGTGATGGCCCACCTTTGCTAGATTTTGTCTTATCATTTTGTAAAAAATGGGAGGAGCCTAGAATCCTGCTTTTAGAATGTAAAAGAAAAACAAAATGTTCATAATACGATAAA
TTTTCTCTTTCTGTTCAATCATGGCATATTTTGTAATTTCAATTACCTTGTTGGATTTTAGCTAGAGAATAAATGGAATAAATTAGGCACTCGAAAGAACTATTTATAATATATACACCTTAAGGAGGAAAAACACTTAGTGGAATGACTTAAGGTGGAAACCATTAACTGGGATCCAGAGGGGGCCTCCATTCATGTCT
TCGAGATTGAATGCATTAAAACCCCTGCAATTTAAAATGCAGAAAGGCCCCTCCCATAAACAATCAAACTTGGTGTGTTGTTCGAGCTTCGTCTCCCTTTCATTGTACTTCAGCACGAGATCTCTATGGCTGAAAACTGGATTAGAGCTCTTTTTACTATCAAACCACCTTTTGATGGTTTCCTACCTGTCCTGGAGAGC
TGCAAAGGTTATCTCTCTGGCCTCTTCCAACTCCATAATTTATACCAATCTTACGGCCATGGGGCCATTTTCTGCCACCTCCATAGACTTAAGTAGTTGCAGGGCTGGGATCTCTAAAGAGGTAGGGAAAAGTGCATCTTTTCCATAAACCAGCTTATATGGGGAGGTTTTTAGGACCTGCTTGGGTGTTATTCGGTCCA
CCCATAATGCGCTTCTCAAATGATGGTGCCATTCCCTCTTATATTTTGAACC
>CJprpt0028
ATTGACTCATAGAAGCGATTTATTGTTGCAATCATGACACAGTTTGAGCAAGATTATTAATGGTTGCTTTGCTTGAAGAATTAATATTAGACATGTTTGATTGAGAGGGTGGTGTGATGTTATTGAAAGAAGGCATTGATTGAGAGTAAGGTGGAGGAAAACAATGGTAAGTAGGCATAGGAGATGATTGAGTAGGAAAT
GGGACACTAAAAGGAGGAATAGAATGATTGGATGAATTTCCCCCTTCCATAACATTGATTGGGTGAGAGGCAAGGAGAATACTTATTAAAGGCATGGGTAAGGATGAAGGACTGAATGAAGAAGAGGGATTGCCCCCATGACTAATGGTTGTATGTATGACATTTTGAGTTGATGTAGCCATGATGTTTGAAGTGAAAGT
AGAAATACTAACCATTGGAGTGGTCAAAGGAATAGAATGATTGATTTGTGTAGAAGGCTGTGAATAACCTAAGTTCTCAGCACAAATCTTTATAAGCATGACATTAGAATCAATAATATGAGCAATGCCACACAATATATCAATTCCATTCTTATCACTTTAAATCATGCACTTGAGACCTTCAATTAATGGAAGAGCTT
CACTATTAAGGTATTCTTGAGACATCCATTGTTGAAAGTTGTCAAATTAATTATCCAATTTTTAAAGTTGATCAGTAGATACTCTATTCAAAGCTTCTTCTTCATCATTGGATAAATAGAGATGTTGCTAGGATGGGAAGAATTAGTATTATCCTCATTGAATAAGTAACCCAAATTAGGCACCATCTTCTTGATAATTA
AACCTTGGGAAGCCTTAATTCTAATGCTTTGTCTAACAGGGATAGTGTAGGTAGGACTAATAGTGGTAAAACTCATGCACTAGAGGGAAAATTTGAATTTGGAATTTGAATTTTAAATTTTAAGAATAAAGTTTGTAAAATTGAATAATGCAAGATTCAAGGAAATTATGATTACACAATTTAAACTTTGTTGAAAGGAG
AAATGACACAATTTCCAAAACAATTTATTAAATTGAGCTTTAAAAATTAAGGCCAATGGAATGCCACTTAATTTCAAAATAAAATTTGTCAAAATTTGAATTTTTAAAATCAGGACAGATTATAATTAAGCACTTAATTTCAATTTTTTCCTTGAAATTTGTGATATTGAAATTGGGAAATATTTTTTATTTAAGAGAGC
AAAATTCGAGAAAATCAACCAATTTTCTGGATTTAAGCAATTAAATAAAGTCATAACAGTCTCTCAAAATTTCGCGAAAAAAGTTAGGGACCTTGTTGAAAGTACACACGGTCCTCCCAACTTTTTCACAAATTTTCAGGGATGAAAGTTACGATGGTTTTAAAGCTAACCCCGAAAAATTGGTTGATTCTATGAAGTTT
AAGATAGGCAAAATTAAGGTTTGAATGTGAAAATAAGACCTTATTAGGGTTTTGATAAATACAAGAAATCGAATTGCAAATGTGAAATAGGTCAAACCTAATGGATAAGGTCGCCTTAAATAATGTTTGAAAAACTGAAATTGATTGAAATTGATTGAAATTTACACAAAATCCAATTAATTTTAAAAATTAGGATTTTA
GGACCTAACCACTGAATTTTAAAATTTTTAATTTTGGAAAAGGGAGGGCAATTTAAAATTTGAATTTTAAACAAGAAGACAAATCTGAAAATAGTCCTAAATCTTAAAATTAAATGTGAATTCAATTTTTTCACAAGTTCAAGTTGATTTTTGAAAATTAGGGTTTTGACAACTAACCACTTAATTTTCTGAATTTGAAT
TTGCAAAATGAACAAGACAATGATGAAATTGAATTTTTCAAGCAAAGAAATTTTCAGATCTCAAACAATAGATAGCAATTTTTTACAAGAAACAAGTTCAATTCCAAATTTTGAAAACTAGGGTTTTGATTGAATTAACCACTAAATTTTGTAAATTTGTAGGAAAATTAAACTTGTAAATGCAAATTATGCAATTATTT
GTAATGTCAATCATGTAAGACGTTGGTTTCACCCAAATGTAATGGTGGTGAAAGAGGGTGATAAAGAAATCAAGAGGAAGGCTTTTCTCTCCTCAAGAGAAGTAGTGAAAGTTTCACAAAAGACTCTCCTTAACCTTTTCACGCACATTACATTAAAAGAGGGGGGAGAATTCACTAGATCCAATCTCAATAGGAGGTGA
TTGAATGCTAAGTGAATTGACAATGGATTTGGAAAGTAAAGGTAACCCCTCTTTTAGAATGTAAAAGGTTGGATTATGCAATTTAAGACTAAGTGTAAAAGAGACAAAGAAATGGCTATAACTTGAGATAGGAATGGGATGAACTTGTGCACCTAGAATTGGTATAAAATGTCGAGATAAAGCTCCCCTGCAAATTTAAG
TGAAAGTTGTTGGGACAGTGTTGAAAGTCCACATGGTCCTCCAAAAAATATGCACGCCAAAAAGGGTTTTTCCGCCTTTGAAAAATGGAGTCTGAATCTGTAAATATAGATGTGCACCTGCAACCTACACATAGAAAAGAGAGAAAATTTAGTTGGGATTGGAGGTTTGCCTTCAGGTCAGACCCTAGTTTTGGAATTAA
CCAAATGATGAAAAGTAGTACTTGCAAGTAAATGTAAATGAAAGACTAAAATAGAATTCACCTTAAGGGAGGATGCAAATGAAATGTAGATAGAGTTGCTTGTGTGGAATTGAATGATGAAGGAGATCTCCTCTTTCATGGTTGAATCCTTGACTTGAATGCAACACCTAGCCTTGAAAGGAAACTTGAGAATGCTCAAT
GCTTGAAAGGATACTTGAATGCTTGAATGCTTGATTTCGCTTAGGATCGCAATTTCCACGTCATGTATGCTTTTTGAACTTATCTTCTCTTATACAAATAAGAGGGAGAATGTGTCTTATATATTCGTGAATTAGGGTTAACTGACTAATTTTTCATCATAGGCCGACATAGGGAAACTTTTCCCGCTTTCCAAATGCAA
AGCCCAATGAAGGATAAATGTAGAGGGGGCCCAAAATAGGGCAAGGACAAGGGCGCCACGCCCCTGTCCTGCCCTAACTCAAGATAGGAAGCAGCATAAGACAGTGCGAAGTGTGAGGAGATGCAAGCTTTAGGTAGTGTGAGCATGTCTCAGGTCTCCAATCGGGCTTAGGGATTCGATTAGCCAATATGAAGACCCAA
ATTTGGTTGAAAATTTCAAGATCACAATTTTATGACACTAAGTTGAATCCGAGAAATTCCTGCCCCATGGTGAGCACTAGAAATGTACACAAGGAATGTGACACCTAGTTGTACCAATGATACATTAGTATGAGGGAATTCAAATAAGCATGTAAATCATAAAAATGCAAAAAGAACTTCCTCAAAAGCATCCCATTGTC
TTCTATCTCCAAAGACCTATTGAATATGCAAGATAGTTCTCTCAAATTGTGCACAACACTCAATTAGATGACAACCTAGAGAATGAGATTTACAAAATGATGTGCAATTTAAACTACAATGGCAGCTAAATACAAGATATAAAAAAACTAAGACGGTAATGGTTAGTAAGTATAAACAAGATGCTATGAATATTTAACTA
CAAATGAAACTATGATTATATGCTAAAACATGCTAAAAATGTTAACTAGATAAAATGGATGCACAAGCTAGAGGTAATTTAGCATTAGTATGATGCACAAAAGATGGATGATTTACATGTTAGAAAATGCCTCTATTTATAGACTTTCCAAGGCCAAAGGTGGTGTAGCAAGAAATTGTGTTGAAATTCAATCCTTAAAA
ATGGATGGTGAGGATGCAAAGATCATTTATGATGGAAATCCAAGTATATGGAGGTTGATAATTTATTGCCAAGTCATGTGTCAATGAGACAACCTAGATTAAATGAGCATGGAGACAAGCAAGGTCCATGTACCCATGATGTAAGGGTCAAGTACCAAGGGAGTATGGTCCAAGTACTTATGATGATGTGAGTATTTTTT
ACTAATATTATTTACAAAATAGTTAATTTCACTTGTCACATGTTGATGTGGTGATGAGGTGGAAAAGGTGAGGATGTGGATTTTGAATTAATTAATTAATTAAGCTAGTTACATTTTTACTAATACATTTTTGACTAATACATTTTTTGAAGAATAGTTAATTATTTAAGCTAGATTTATGTGTCTATAATTAAATTGAA
TGAATTAAGGGGTGAGTAGAATACACATTAATAAGATAACTTTTGGTGTCTCACTCATGGTCAAGAGTTCATGTTTAGACTCAAGATGAGATTGGAAAGGCATGTATTGTAGATCAAACTATTTTGGTTCCACATGTGCAGTCAAATGGTTATCAAGGTCTAGAGTTTGGAGAGAGTCATACTACCACGATAGCTCATGT
TGATTCCATGTGATAACACTCTCCCTAATTGTATCTTAGAACCATATTCTATGTGGTGTTGTAGAAGCCTTTGGTGAAACCTGGTAATAAGACCTATTTGCTCATATGTATCCTTGTGTCCTTGTATCTTCTTTGATATTGGTTTGTCAACCTAGTTTTCTTGTGTTGTGTGGGGCGTTGTGTTTATCTCTTGAGCATGG
TGGGGTGGACCCAAGGGTTTGTCAAGGCCAGATGGTTGTTGCCAACCTCCATTAGGGACCAGTGGGCATGTTTGTGCGTTGGATGGATCCTATGTCTTCCTTCTAGTTTTCTATCAGTATTTGGTGCAGATGATTCAGTGATGTATTAGAATGTGTTATATATTTAATTATCATTATTATTGTATCATTGTAACTATTTC
ATTATCATTGTAATTTGGATAATCCCTTAGGGAGGTTGATGTAATGTAAATTAATTTGATGGAATCTAAAGAATGTAATTATAGATTACTGTTAAGTGGTTTGGTGTTGGTATCGACCACTCTTGTGTATTTGGATTTACCATTATATATTTTTAAAGGTTATCTTAGGGATACTTAAATTTTTCAATAAAATAAATATA
ATGTTAGATATGTTTGCTCATGTAAATGCTATGTCATGATGATTATAATGTTTTGAGTTATTTATGTTGTTTAGAGTATTGCTTAGGTAGCAACGTTAGGGAACCCACACGAGGACATAGTTAGGAGAATCATTATCTTTTGCATGTGCAAATGTAATATAAATAATTTCATGTTGAGTTTGTAATGTTATTGAATTTTA
TTTTATTTTAAATATTGCTATGTTTAATTGTTTAGTTATTTGTTGTCCTTTGGAGTTCCTTGGTGGGGTATTACACTCTACTTCCACTTCACTCATGAGAGAATATTGTTCCTAGATCCTTCCTCTACAACCTTCTAGTTGTCAAGGTCAGTGGTCTCCACCAAGCTACATTATTCTTCATGTCTTCATAATGATGTGGA
TGGATGCTTCGTGATTGAGTAAAATTGTCTTGGATCTAGTTGGTTATCTCTCAACTTAAAACTATCAAGATTCTTGAGCAAGAGGTTTAAGAAGGAAGAAGTTGTTAATGTTGGATGGGAGAATTTAAATAGTGGTAGAGATTTGCATGGTGGTAGGTGGAATAATTCAATGATTAGAACCATGCTCCTACTTTTGGAAT
AGCCCTTGTGGCTTAGTGTGTGTTTTCATTTCATGACAATCAAGATTGTAATTTAATAGCTCTTTCTTTGTTAGAGTTGTAAAATTTCTCATTGTGTGGGAGGCCCTTCTTTAAGGCCATCTTCCTTCTTTTTTTTTATTCTCAATTTTAGAAGTTTAACTTTGAGACATGATCTTATACTGCCCACTATTTTGAATATT
TATTCCCAACATGGTGAATTTAACTTTGAGACATGATTTTATTTGAAAACTTAACTATATATTTACATCAAGAGGCATTCTACAATGATATCAAGAATTATCATGTCATTAATTTGTACATAAAAATTAAAATACAATTGACTTATTTATTTATTTTTTAAGCTAAAACTATAAACTTAATAAAATAACATTATTCTAGA
ATAAAATAACCTTTTAAGTAAATAATTCTTAATAAACTAAAATAATTTTTTAATAAAATAAATTATAATAATTATTAAGAATTATTATTATAACAATTATTCTTGACTAGTTGTATGTGGCCTTTCTAGCCTATTATTGTATAGGGTAAATGCCCTTGTTTTGTTGCTATTTAATTTCAGAAATAATTATTCTTACCTAT
TATAATAAATAAATATTAAATAGATTTAAAGTAAAATACAAGTAAATAAATAAAACAATTATGAATTAACTGGGACTCGTAGTCAATAAAAGTCTCTAGATGGCCATGCTCAGGTTATCAAAGAGGTTATGGTTATACATGACAATATTATTCACAAGGACATGGAAGCTACAAATTTTTTGAAAGTATTACAATAGGTT
GGTTCAGGCTTTGTCCCTATTTTGTTTGTGGTTGTGTCTATTTTTTGGATAATGTTGTTGGTTTGTTGTTGATTTCAATCTGTTTTACCTAATCAAAAACTATCTTAAATAAATTAATGTTAAAAAAATTACATTTATTCTAACTAAATATAATTTAAAGCATTTGTTTTAATATTTTTTTGAATTATTTTAATACAATT
TTTACATCAATAGACATAAGTATATAGTGGTAGTGAGTTTGTGTATATTTTCATTTATAAGCAAATTAAAAGTCGGGCATGAAAGAAAACATGATTGTAAGTGGGCACTCTATGCACTACGAACCCCCCCACCCCCTATTAATATCATAGCTGACAACATTGAATAACAAATGACTTATAACTATTCAAGGAAATTGCAA
AATACTTATATTTAGTCTTTGGTGACTAAGAGTATAAAAATATAATTATTTTTATAAATTTAATTAATTATAGAATATAATATAATATCGATTATAGTAATATAATAATATAATAATAATTATAATATAATAGCTAACTTTAATATGTGTATTATAAATTATTGTAATAAATTATATAATTTTAATTTATTGTTAAATAA
ATAAATTATATAATTTAAATTTATTGTTAAATAAATAAATTATATCATTTTAATTTATTGTTAAATAAATAAATTATATAATTTTAGTTTATTGTTAAATAAATAAATTATATAATTTTAGTTTATTGTTAAATAAATAAATTATATTAATACATATAGAAAATTACATATAATTGTGTTTTGTGGGATGACTAGAGAGT
TTGATGATGGAACCTTTTTTTCAAATTAGATTGGGATTACATAATGTTTGGGTTCCACTCCAATCTATTATGTGACATTTCCACTTTAACCTCACTTGTGGGCAAGCTGATTTTCACATTGGAGTATAAAGTGATCAATTGAGAAACATTTTCTATAATAGTAAGCTATTTTTTTGTAGTCCATAGACTGCTTCCAAAAA
TAGTCCCACAACTTTTGTAGAGAGACCTTTGGATAGAATAAATGACCATGCTTAGGTTATCAAAGAGGTTATGGTTATACATGACAATATTTTTCACAAGGATATGGAAGCTATAAATTTTTTGAAAGTATTACAATAGGTTGGTTCGGGCTTTGTACCTATTTTCTTTGTGGTTGTGTCTATTTTTTTGCTAATGTTGT
TGGTTTGTTGTCGATTTCAATCTGTTTTACCTAATCAAAAACTATCTTAAATAAATTAATGTTAAAAAAATTACATTTATTCTAACTAAATATAATTTAACACATTTGTTTTAATATTTTTTTAAATTATTTTAATATAATTTTTACATCAATAGACATAAGTATATAGTGGTAGTGAGTTTGTGTATATTTTCATTTAT
AAGCAAATTAAAAGTCGAGCATGAAAGAAAACATGATCGTAAGTGGGCACTCTATGCACTACGAACCCCACCACCCCCTATTAATATCATAGCTGACAACATTGAATAACAAATGACTTATAACTATTCAAGGAAATTGCAAAATACCTATATTTAGGCTTTGGTGACTAAGAGTATAAAAAATATAATTATTTTTATAT
ATTTAATTAATTATATAATATAATATAATATCAATTATAATAATATAATGATATAATAATTATTATTATAATATAATAGCTAACTTTAATATGTGTATTATAAATTATTATAATAAATTATATAATTTTAATTTATTGTTAAATAAATAAATTATATTAATGCATATAGTAAAATTACATATAATTGTGTTTTTTGGGAT
GACTAGAGAGTTTGATGATGGAACCTTTTTTTTAGATTAGATTGGGATTACATAATGTTTGGGTTCCACTCCAATCTACTATGTGAGATTTCCACTTAACCTCACTTGTGGGCGAGCTGCTTTTCACATTGAGTGTAAAGTGATCAATAGAGAAATATTTTCTACAATAGAAAGCTATTTTTTTGTAGTCCATAGGCTGC
TTCCAAAAATAGTCTTACAGCTTTTGTAGAGAGACCTATGGATAGGTCTATTTCCACATAAATGTACACACAGGAGAAATTTTTATAATCGATTATTTCATTTGATTGTGATGCTTCCACAACATGTGGCCCTTAAGCATGCCAATTACTAGAATTGAAATGGATAAAAGGGTAAGTGTACCCAAAAAAAGCCAAGGTAA
AAGTCTATATTCACAAATGAAATGAAGGATACCAGGGTTTAAAGCATAAGAAGCCACCTTGAAAAACCCAAGGACCATTTTCCAACACCCTTTCTTTGTTGAAAAGAGATTCAAATTTGAGAATAGGAAATCCTCTGGTGCAGGGAAATAAACATACTTCTTCCTCCATAAGTTCTTTCTAGATCTTAGAAATCAAGGCA
TGTAAGTCAATTTTGCTCACAAGTTCATGAATTTGTAGATTAAAGAAATTTTGAGCAAGAAATCCTCTCAGTCACAAACTAATCCATCATAACCAATTTCTATAATAGAGGTTGACTAGCACAACCAAACAATGAAGCCATGATGTACAACATTTTCAATCTAAATAGTGGTTTTTATCAAAATGGAGGGGGAAAGAATT
GCATCCTTCCACCCTAAATTGGAATCTCCAATGCCATGGAATAGGGCTTGTTACCTGAAGACTAAGGGTGAGGGAGATGTCACTAAGATGGGGGCACTATGGAATTAGTGCAAACCCTAGCTCCATGTCACAACACATTCGAGAAATTCTTCTTGTCACCTATGTTTAGCAAAGAAACCTTACATTGGGGAGCATAAGAA
TTCAATCTTCTTGTCCACCCAGAGAGTTGAAGCAAGGAATTTAGGAGCCCTTGCAAGGAGAGAAAAACTTGTTATCACTAGAGGAGTAAAATGAAGCATGGTGAAAATTTTCAACACTACAATATTTTATTTTCTTATATTGTAATTAGTATTATTATAATATAATATAATATTATTATTATAAGTATTAATATAATATA
ATATATAATATTATTATTATATTATGGGATCGAGCTACAACTGTATTATAATAATTATAATAAATCTATTGAATTATTTATATTATATTGTTAAACTTTTTGTATTCATAAGAAGTTGTGGAAATGGGGTTTACTTCTATATATAAAATAGTATGAAAAACCAGAATCACAACCCTCTAATAAGGGTGCATCCAATAGGT
CCCTAGGTGGGGACAATAAAAGAAATGGGTCATATTGGACCAAATCTAAATGATTATTGTTGTAACTTATAAAAACAAAACTCCTACTCATAACCAAAAAAGTAATATACCTACTAGCCCATATGGTTGAATTAATGTAATTATGTTTCCACATCTTTCCACTTCGTAGGGGACCTCAAATTCATTTGATGTTGAGAGAC
TTTGTGTTTTCTCTTCTTCACCAGCATCCATCCATGATCATTTGGATGGAAGATCTCTACTTCACTACTAATCACAATTGAATTCTGCAACAACATAAGGAATATCACCGTGACAAAACCCTTCAAGGAGAATGTCATCTATGAGGTTTGGGAGACCACCATGAAGCAATTCTCAAAGAAAACATCAAACAGAGATGATG
GATGAGCACTAGGTTAAGGAGGGGAGAAAGCCTTAGTATCTTTAGAATAAGCATGGAGTTGATCTAAGTCTTGAGGAGAGTTGGGAGGAATGACATAGTGATGTGTCCCAACTACCTCCCACTATGATGGTTTGCTAGATGATGATGAATTGCCCAATACTTGTATTATTTGGCATTGGGGTGTAAAGTGGTCCATGGAG
AAGCATTTCCTACATTTGAAGACAATTCTCTCATAATCAACAGGTTGCCCCATGCTTCTATTGCCCACATTCAATATTATTTATATAGGGAAGTTGTTAGATAAATCCATTTAAACACATATTCAAGTATAAGTAGAATTTTGATAATCAATAGTTTCCTTGGAAGTGAAATAATACTTCCCTAAGACATTTGTAATGGC
TCACAATTAGTCATTTTTCTATAAATTTATAGGAAGATATAGTAACCACGCCCATAAATATGTTGTACTAAAGATTTATGTACACAAATGAAAAGTAGGAAACCATGGTTTCATATATAGAAAGTCACCTTGAAAGATCCAAGGACCGTTCTCTAGCACCAACTCCTTATCCTCCCAAGAGTTAAATTCTAAATAAAGAC
CTCTTTCGCATATAGGTAATCCAAATTTCCCCCTCAATATATTCTTTCTATTTCTCAAAAACCCATGAGAAAATATCACATAATTCTGGTTGTCTTTGTGAATCAACAAATTAGGGCCTGATCCTACATACAATTCTCCTTATCCTTTACAAAATCATCCAAAAGCGCTTCAAGGATTATAGATAGGGGTGAACAAGAAG
AGGGGGTTATGTTGAGTATCGTCACCAAAGTTGGAGGATCTCAATTCACCTAAGGAACCCTCGACTCTCACTCTGCCATCTTGCATTACCAAACATAGCACCCCTTGAAATTTTTGATAGTTACAGCAAAAACTACTAGTATCATCATTAGTTTGGCAAGCTTAGGGTTAGATAAAGAAACCTCAAAATTCACCTAGGGT
CGAGGGCACCAATGATTTATGTACATTGAGAGCATCCAACCTTTCCCCACACAAATTGTGACACTTGAGCCAAGTAAATCCCCACAACAACAAAGCCATCACATCACAACATAGTTCACAAGCCCAAACGATTTGAGCAAAAACCATGGCTTTCCTAGACTTTAAACAAATCTAAGTGTGTGCAAGTGCAAAGGAGTGAG
CAAAGTGAACCATTTATCCTATCTTTTTTTAATATCTAATTCTTGTTGAACTTTGATGTCTATATTATATTGTTATTATAATAATTTTTAATATTACTACAGTATTATTAAAAGTGGACTTTAAATTTGTTATTATTATTTTTTATTTATGCTTTTTTTTGCTAAATTTTATAATACACATTGTTTTGTTTTTATGTCTA
CCAAATTATAAATAAATTTTATTTAATTCTAGATAATTTTTTTAGCCTTTTTTAAAAAGAAGGTTGAAATAAAACTTTAAGAAAACTTTTAATTTTATATTTCTCCCTATTGTTTTTATTTTTTTTCAATATATATGTTTTTTCTAACTTTTTTAAATACAATCAGTGAATTTTTTCATATCTACTAAATTATAAATAAA
TTTTATTTAACTATAGATATAAATTGATTTAGTCTCTTTTTTAAAAATAACATAAAAGAGTGTCTATGTGTCCCAAAGTAAGAGAATTGATTTGGCGAGTGAGGGTGTGGCTCTTCAACTACATCATGAGGGTTGGACAACAACATTCATCAATAGTACATGGAGGAGACCAAATCCTCCTCCATGAGGTTCTAGAAAAT
AAAAATAAAACCCTATTGACAAAACATATAAAGAGATCATCTCTAAAGATAGACCCCAAGTCAACCATAACATGAAGTTTCTAGTCCTAAACCATGGTGGGGAAGGGGAAGGAGAGGATGGAGGAACCATTGGAGGGCTCTTCAAACACTCCTAAATATTTCTCTCTCTATTTCTTTCAATTTGGAAATGTCTCAAGCTA
TAAAAATGAAAGTAACAAGTCAAAGAATATAGCTATTTTTATGGTGACAATGGATGCCACTAAGTTACTAGCCCAAAAATTCCTAGATAACTAGATCTCTAATGTATGGCATAACAAATGAGCAATACAAGTTTCATTTTGCCACATACTTCAAAAGGGGATTTTCTTTCATTTACTTAGGAATCGCGAAATGTAAAAAA
TAGTTACATCAAAATAGTTCTAGAATGTTGGAAAATGCATTTTCCATGCCCTATCTTGGACACTCGGAGCTATAAATGAAGAAATTATTTCCTTATTATGCCCTATATAGATCACAATTAGGAATGTACCTCCCTTTTGTGGAGATTTTCTTCCAGAGTTAAAATGGATTATTTTGGTAATATGCTCAGAGTGGATAAGG
CCAACACAACCCTCCCACATATGAATGCTACAATCTTGATTTCCCTCTCACTAGGGGTATAAATTCCTATCTCTCTTGAGATTAATCTTATTAAGGGAACCCACACTTGTAAAATTGAACTTTTAGGTTGGATTAACACTTGTTATTTGTGTCAAAAAGAGGGTCATATACAGGGGAAATATCCTATGATCCTCAATAGA
AGAAACCAAGCTAAGGGAAAAGGTAACAATGAGCTTCTGAGTAATAAAAATAATTAATAACAACAACCCATTTGGGTCTGGATCTCATTATAAATCTCTAGTTTTTGTATTAGATAACCATAATCATAATAGATCATTGGACCTAAAAAGTACTTCTATATCTCAGAATAATACTCAATCCAATACTATGAATACTATGT
CTAGGAACGATACTTAATCCAATACTCTTGTCTAATAAGGATCCTATGTATTATAGAGATTTCAAGCTTACTAATAAGTTTTTTAAACATGTCAGCATTAACAATAATAATGCCAACAACATAATCTCTTCCACCAAAGAGTTATCTAATCCTAAAGGCACAAAGGGGTTTGTTAGAGCACTAAAAGATAATACCCCTTT
TGATTGGGTGCTTAAAAAAAAATAGTGTCTTGAATAAGACATCCAACGACCCTGATAATAAGTAGATTCTTGAGGATCTTGGTATGAAGAAGTCCCTTGGATCTGATGTAAATGAACTTAGTGTCAACCTTCCTAATGTTGGTTCGATTAAAAGGAATGCTCAGCAAATATTTTTGGAGAGAATTACTGTAAACATTGCT
AGAAACAAAAATTGAACCCATTCTTAGAAGTATGTTGATTCTAAAAGAAATGTCTCTAGTTACACTATTAAAGGCTTTAATGACAATTGTAGCAATAAAAAGCTAAATGAAAATGATAACCTTAATGAAAACCATTGCAACATCCAAAATGGTATTGATACTACTGCTAACCATAATCATAACTGTAAAAAGAAGTTAAA
TGAGAACCCACTCGTAGAGACTAACAATTACAACAAAAACATAATCAAATCTAGTTAAGGAAATGGTGTTTGAGGTTTAAGTTAAACACTAGATTTTTAGCAATCTCATTGGAAGTATTAGGAATTTTGATCCCCATCCCCTAATTGGTGTTGAGAAAATAATTTTAATTGTGTCAAAAAGTGTCGGTCATACACATGCA
TGGTATGGTCCTAAAATAGCCATTTTTAAAACATAGTTTTTAGAAATCCATTCAAAAGTTTATTTTTTATTATGTGGGTATTAAAATAAATTACATATTTGGAAAGTAGACTCAAAGGGATATCTTTTATGTTGCTGACTCTTTCCAAGATTCAATCTCCAAGTGTTTCAAAATTTAATCTCAAATGAGACCAAACCTGA
AAAATCAAGGAAAACGCTTCCACTTTTTGGCCAAAAAGTGGACTCATCTTCTTTCAGTGACCCGACAAGGATGCTATTGAAAGATGGAATAACAATGCAAATGGCTAGAAGATTTTATTCAAAACAACTGGAAAAAAGAAAGCAATGGATAGGAGGAAAGAAGAAAAAAAAATTGCAAGGAAAGCTACTTGTTTTAGATA
ATCAAGTTTAAATAGATCCCTACAATGAGGAGTTGTGTGAGGATCTTGTTACTACAAAAAAAATTCCTTAAGAAATATTCAAGTACATATGATTTAGGGTCTAAAATGTAGAACCAAACTTAACTGGTTGATTAACATAGAGAAAGGTACTAAATTTTTCTTATGGTACTTAAATGAGAGGGGAAAAAGAACACATTGAT
AAGATATGGCATGGGGATAACTTTCTTATTGAGCAAGGGAACATTAAAAGACAATTCTACCTATTCTATAAAGACTTTTTTTACTTTTGAAGACAATATAATTGAAAGTGATAGATTAAGAGAGAAGATCAGATAAAAGATCCCTAAGAAAATTGAAGAGGAAGATGTTGGTAAATTAGCTAATACCATTACTATTGAGG
AGATTAGAAAAAGAATAATGAACCTCAATAATGATAATACCCAAGAGGGTATGAATTGGGTATTGAATTTTATAAGAATAATATACACCTTGATATGTGATGATTTGTTGTAAGTTTATAAAGAAGCCATCAAAAAAGGGTCCTTGGGGTCTAATATCCAGAATGAAATCATTAAATTTCTCCCTAAAGAAGGGGATAAA
ATACTTATTAAAAATTGGACCAATAACACTACTAAATGTCTCCTATAATATTTTGGTTAAGATCTTAGTTACAAGGCTGATAAATGTATCGCAAAAGATTATTAACATCATAGTTTGTATTCATTGAAGGTAGATACATCTTAGAAAACTTGATCTTCATTTGGGAAGCTATCAATTGGGCTAAATACTCAAAACAAAAT
CTAGCAATGCTCCTAGATTTTGAGAAGGCTTATGACAAGGTGGAATGACCCTTCAACAAAATGACCTTGAATGCTTTTGGATTCCCATAACATATTTGTAAGATGGTTAATATTTTGTAGAATGTTGTTGTGGTCCAAGTAGATGTGAATGAGTTACTTTCAGAGGTTCTTGTACTAGGAATATCAATAAGGAAAGGATT
CTCATTGACTCCCATTTTTTCATAATTTCCTCCGATGCACTACACTATCCTAAGAAGCGCAATCAAGTCTCCTAAAATTAAAGGTATTGTTCTTCCTAACAATAGTGAGGTTATGAACATTCAATTTGTAGATGACATTACAATTTTTGTGGATCTAGAAGGAAATGAGGATAACATGATGGAAAAAATTGAAGTCTTTT
GCAAAGCTTTGAGTGCTAGAGTTTAATAGGTTACATCTATTATTCTTGGTTGGAATGATAGCCTCCCTAGCTAGCTACAAAAGTATATAGTTTTCAATGGGGTGTCCTAAAAACAAGATACTTGGGGATTCCCTTTGCAATCAACCCCAATATTAGATATATGTGGACATGGATTAAAACTAAAATTGAGAATAATATTG
ATAGAACGAACAACCAATATCTTTCTCTAGTTGGTAAAATTCAAGTCCGTCTTAAGATCCTATACCTTGTACTATGCCTCAATATGGTTATTTGGTAGCTATCGAATTAATGAAATTAAAAAGAAAATCAAATGCTTCCTTTGATCTGATGGGAAAGGAAATAGAAAGAAACACTTAGTTAAATGGGATTGGTGTTGTAA
AGAAAAGCTACAAGAAGGAATGTGCCTTAAGGATCTAAAAAAATATAGAATTGCCTTCACTACTAAGTGGATCATCAATCTTTGGAAGAGGAAGAAACATAGAAGATTTTGGTAAGGAACAATGTATACAACTTGCAATTCCTTTAAAACAAGGAAAAACATGGAGGAATTTTTCCTTCTATGACCTTCTTACTAGTAGA
TATCTTGTTGCCCATGCAAGCTCTGTAGTATTCAAGATCCTTTGGAAAGCTTGAGAGATGGTTACAACAAAGGTAAGAAGGGATCAACATGTTGAAATATCCACCAAGTATATTTTTGCACATAGATCTATTTGGTGGAATCGAGAACATAGAGGCAAACCTCTTACACTTTTGCAAGGATGGTCAACCAGAAGATAGGA
CCAAAAAGACATCAAATTATTTAGTCATACTTTCCATAATGTCACATTGAAATATTGGACTTCACTTTAAAGTTCTTACTTTAATCTTCCCTCTACCCAATTGAGAACATACTCCATCATGAGAAATTCTTGTAAGGATCTTCCCTTCCCTATTAATTGTGTGATATATATATATATATGGTTGCTTAAAAATGTTTTAA
ATGGGAAGATGGTTCTATGTTGAACAATGCTAAAGTTAAAAACTATATATAACTCCTTATCTAATGATGACTCTATGTTTGAATACCTTGACCACTGCTAGAATATTAGGCTCAATATCAAACAATGACTAAATAATTTCAAGAGAATATGGTCTAACATTTTGGAGCCTAAAAAGGCTTGTTTTAGATGGTTGCTTTTA
CTACAGAAACTTCCATATAAAACAAAGAACAATGATATTGAAATATGTTGTCTATGTAAGAAATTTGAATCATTACATCATTTTTATTT
>CJprpt0029
TTTTTGGAAGTCTTGTATATGTTTATGTGCCTAAAGAAAAACGAACTAAGTTGGAGCCCTTTGGAAAGAAAGGAATGCTAGTTGGATACAGTGAATCCTCCAAAGCCTTCTGGATCTACATTCCAGGTCAAAGGTATGTTGAGGTAAGTAGGGATGTCACTTTTGAAGAAGATATTGCCTTTAAGAAATCAAAAGGTTCT
CTTGTTATTGATGAAGTTAATGACAATCAAGATATGAATGTTGATGCTAACCCTGAGATTCAGAGGGAGTCTGTCGTGTCTCCACCACAAGAAGAGCAGGATGATCCTCCTGAACCAATGAATCCCACTGATATACCTAGTGACATTGTTGTTAGCAAAAAGAGGCCACTTTGGGTAAGAAACACCATTCAAGAAGCTGA
AAGATTTGCAGCTCCCAGTGGCACCTTCAGAGAAACCAAGAGACCTCAAGTATTCTCCAACTATGTTGCATTGATGAGCAATCTCATTGAGTCTGAGCCATGCAATGTTGAAGAAGCCTTGAACCACCATGCCTGGGAGCTAGCTATGGATGAAGAGTATCAGTCAATCACCAAGAATGATGTTTGAGACATTGTGCCTA
GACCCAAAAGTAAGTCTATTGTTTCCTCTAAATGGTTATTTAAAATTAAACATAATGCTGATGGTAGTATTGAAAAATATAAAGCTAGATTTGTAGCTCGTGGTTTTTCTCAAAAGGAAGGCATAGATTATGAAGAAACTTTTGCTCCTGTTGCTAGATATACCTCTATTAGAACTATAATAGCTATTGATATAGCTAGA
GGTTGGAAGCTACATCAAATGGATGTTAAGACTGCCTTCCTTAATGGTGTCATTGAGGAAGAAGTCAATATTGAACAACCTGAGGGTTATAAGATTCAGGATAGAGAAACTCATGTTTGCAGATTGAAGAAAGCTCTATATGGCCTCAAACATGCCCTTTGTGCTTGGTATGAAAGAATTGATAAGTACTTGTTAAGCTT
AGGGTTTTGTAAAAATGATGCTGACTCTAACATTTACCTTAAGGTATCTAATGATGAAATGCTAATTCTAGTTCTATATGTGGATGATTTATTTCTTACTAGGAAAGATGAGCTTATCATTAGATGTAAGAAAGAATTAGCTTCAGAATTTTAAATGAAGGACTTAGGTCTAATGCATTACTTTCTAGGTCTAGAAGTAT
[truncated: 1,752,016 more chars]
