# Supplementary material for: Comprehensive analysis of small RNAs expressed in developing male strobili of Cryptomeria japonica
Source: PLoS One. 2018 Mar 12;13(3):e0193665. doi: 10.1371/journal.pone.0193665 (PMC5846777; doi:10.1371/journal.pone.0193665)
Supplement: S1 Table — a. Also see S1 Fig for details about the developmental stage. b. Sample was not subjected to sequencing analysis. (XLSX) [file pone.0193665.s008.xlsx]

## Sheet: S1 Table
S1 Table. Major developmental stage observed in each individual.
Sampling datea	Stagea
(MM/DD/YYYY)	MS4	MS5	F33	F34
09/30/2011	Early microsporocyte stage	Early microsporocyte stage	Early microsporocyte stage	Early microsporocyte stage
10/04/2011	Pre-meiotic stage	Pre-meiotic stage	Pre-meiotic stage Meiotic stage	Pre-meiotic stage Meiotic stage
10/07/2011	Pre-meiotic stage Meiotic stage	Pre-meiotic stage Meiotic stage	Meiotic stage Tetrad Stage	Meiotic stage Tetrad Stage
10/19/2011	Microspore stage	Microspore stage	Microspore stage	Microspore stageb
a. Also see Figure S1 for details about the developmental stage.
b. Sample was not subjected to sequencing analysis.
