# Supplementary material for: Comprehensive analysis of small RNAs expressed in developing male strobili of Cryptomeria japonica
Source: PLoS One. 2018 Mar 12;13(3):e0193665. doi: 10.1371/journal.pone.0193665 (PMC5846777; doi:10.1371/journal.pone.0193665)
Supplement: S2 Table — a. Montes et al. 2014. b. Nystedt et al. 2013. (XLSX) [file pone.0193665.s009.xlsx]

## Sheet: S2 table
S2 Table. Origins of reproductive organ sRNA data.
Species name	Classification	Source
Cycas rumphiia	gymnosperms	Male cone
Ginkgo bilobaa	gymnosperms	Male cone
Pinus abiesb	gymnosperms	Male cone
Aristolochia fimbriataa	basal angiosperms	Flower
Nuphar advenaa	basal angiosperms	Flower
Capsicum annuma	dicots	Flower
Cucurbita maxima (Pumpkin)a	dicots	Flower
Carica papaya (Eudicots)a	dicots	Flower
Citrus sinensis (Valencia Orange)a	dicots	Flower
Gossypium arboreum (Tree cotton)a	dicots	Flower
Lactuca sativa (Cultivated lettuce)a	dicots	Flower
Mimulus guttatus (Spotted monkey flower)a	dicots	Flower
Nicotiana Tabacum (Tobacco)a	dicots	Flower
Silene latifolia (White campion)a	dicots	Female flower
Solanum lycopersicum (Tomato)a	dicots	Flower
Solanum tuberosum (Potato)a	dicots	Flower
Vitis viniferaa	dicots	Flower
Hordeum vulgarea	monocots	Inflorescence
Musa acuminataa	monocots	Flower
Miscanthus giganteusa	monocots	Flower
Persea americanaa	monocots	Flower
Panicum virgatuma	monocots	Flower
Sorghum bicolora	monocots	Flower
Setaria italicaa	monocots	Flower
Triticum aestivuma	monocots	Spikelet
Zea maysa	monocots	Male inflorescence(Tassels)
Zostera marinaa	monocots	Mix of female and male flowers
a. Montes et al. 2014.
b. Nystedt et al. 2013.
