# Supplementary material for: Comprehensive analysis of small RNAs expressed in developing male strobili of Cryptomeria japonica
Source: PLoS One. 2018 Mar 12;13(3):e0193665. doi: 10.1371/journal.pone.0193665 (PMC5846777; doi:10.1371/journal.pone.0193665)
Supplement: S3 Table — (XLSX) [file pone.0193665.s010.xlsx]

## Sheet: S3 table
S3 Table. Repeat element sequences of coniferous species used in this study.
species	Acc. No.
Abies alba	AF152535, AF152536, AF152537, AF152538, AF152539, AF152540
Abies concolor	AJ290598, AJ290599, AJ290600
Abies veitchii	AJ002620, AJ002621
Agathis brownii	DQ054430
Araucaria araucana	AJ290651, AJ290652, AJ290653, AJ290654, AJ290655, AJ290740, AY959285, AY959286, DQ054429
Cedrus atlantica	AY015668, AY015669, AY015670, AY015690, AY015691, AY015692, AY015693, AY015694
Dacrycarpus dacrydioides	AJ290646
Juniperus communis	AY959256, AY959284, DQ054428
Larix decidua	AJ290635, AJ290636, AJ290637, AJ290638, AJ290639, AJ290719, AJ290720, AJ290721, AJ290722, AY015674, AY015675, AY015676, AY015677
Metasequoia glyptostroboides	AY860318, AY860319
Picea abies	AF152545, AF152543, AF152541, AF152546, AF152544, AF152542, AY032680, AF367771, AF367769, AF187293, AF187289, AF187287, AF187285, AF187283, AF187281, AF187279, AF187277, AF187275, AF187273, AF180937, AF180935, AF180933, AF180931, AF180929, AF180927, AF180925, AF180923, AY212278, AY032681, AY032679, AF367770, AF367768, AF364405, AF187290, AF187288, AF187286, AF187284, AF187282, AF187280, AF187278,…
Picea glauca	AF229251, AF229252
Picea omorika	AJ290596, AJ290597, AJ290677
Pinus brutia	AF182201, AF182202, AF182203, AF182204, AF182205, AF182206
Pinus cembra	AY015689, AY015687, AY015685, AY015683, AY015681, AY015688, AY015686, AY015684, AY015682, AJ290679, AJ290680, AJ290678
Pinus echinata	AJ290709, AJ290707, AJ290705, AJ290703, AJ290710, AJ290708, AJ290706, AJ290704, AJ290702
Pinus elliottii	AJ290685, AJ290683, AJ290681, AJ290684, AJ290682, AJ290601
Pinus lambertiana	AJ004946
Pinus palustris	AJ290614, AJ290612, AJ290615, AJ290613, AJ290611
Pinus pinaster	DQ394069, AJ290694, AJ290692, AJ290690, AJ290610, AJ290608, AJ290606, AJ290604, AJ290602, AJ290693, AJ290691,, AJ290689, AJ290609, AJ290607, AJ290605, AJ290603
Pinus pumila	AJ290616, AJ290617, AJ290618, AJ290711, AJ290712, AJ290713, AJ290714, AJ290715, AJ290716, AJ290717, AJ290718
Pinus radiata	AF337655, AJ004945, AY959231, AY959287, AY959296, AY959305, DQ054436, DQ054448
Pinus roxburghii	DQ219383, DQ219384
Pinus sibirica	AJ290623, AJ290624, AJ290625, AJ290626, AJ290627, AJ290628, AJ290629, AJ290630, AJ290631
Pinus strobus	AJ290619, AJ290620, AJ290621, AJ290622, AJ290695, AJ290696, AJ290697, AJ290698, AJ290699, AJ290700, AJ290701
Pinus taeda	AJ290632, AJ290633, AJ290634, AJ290686, AJ290687, AJ290688
Podocarpus nivalis	AJ290731
Podocarpus totara	AJ290647, AJ290648, AJ290649, AJ290650
Pseudotsuga menziesii	AY015678, AY015679, AY015680
Sciadopitys verticillata	AY959232, AY959233, AY959234, AY959257, AY959258, AY959259, AY959260, AY959288, DQ054417, DQ054431, DQ054432, DQ054449
Sequoiadendron giganteum	AJ290723, AJ290724, AJ290725, AJ290726, AJ290727, AJ290728, AJ290729, AJ290730
Taxodium distichum	AJ290657, AJ290658, AJ290741
Taxus baccata	AJ290640, AJ290641, AJ290642, AJ290643, AJ290644, AJ290645, AJ290732, AJ290733, AJ290734, AY959235, AY959236, AY959261, AY959262, AY959289, AY959290, DQ054433, DQ054468
