# Supplementary material for: Comprehensive analysis of small RNAs expressed in developing male strobili of Cryptomeria japonica
Source: PLoS One. 2018 Mar 12;13(3):e0193665. doi: 10.1371/journal.pone.0193665 (PMC5846777; doi:10.1371/journal.pone.0193665)
Supplement: S4 Table — (XLSX) [file pone.0193665.s011.xlsx]

## Sheet: S4 Table
S4 Table. Primer sequences used in qRT-PCR.
Name	Sequences (5' to 3')
DEsRNA1	GAGAATAGAACTGAGAAACTG
DEsRNA2	CTGAAATAATGATATCCCGGA
DEsRNA3	CGATGACAGACTGTTCTTGT
5.8s rRNA	CACGTCTGCTTGGGCGTCGCA
cjSHT_F	TTTATCCATTGGCAGGGAGA
cjSHT_R	ATGAAGACGAGTCCCAATGC
cjEF1a_F	GCCTGGTACAGTGGTCACCT
cjEF1a_R	GAAGTTTGCAGCTTCCTTGG
