# Supplementary material for: Comprehensive analysis of small RNAs expressed in developing male strobili of Cryptomeria japonica
Source: PLoS One. 2018 Mar 12;13(3):e0193665. doi: 10.1371/journal.pone.0193665 (PMC5846777; doi:10.1371/journal.pone.0193665)
Supplement: S5 Table — (XLSX) [file pone.0193665.s012.xlsx]

## Sheet: S5 Table
S5 Table. Novel and phylogenetically conserved miRNA candidates.
sRNA sequence	length	putative origin	total cpm	Location
TTCATGGACGTTGATAAGATGCT	23	chloroplast	266.648	intergenic region
GCCTGCCTGACTGTGAGACT	20	mitchondria	85.4812	ND
TTGCGTCGTTGTGCCTGGGC	22	chloroplast	55.7135	intron of tRNA-Ile
