# Supplementary material for: Comprehensive analysis of small RNAs expressed in developing male strobili of Cryptomeria japonica
Source: PLoS One. 2018 Mar 12;13(3):e0193665. doi: 10.1371/journal.pone.0193665 (PMC5846777; doi:10.1371/journal.pone.0193665)
Supplement: S6 Table — a. Locus name for Arabidopsis genes homologous to predicted target genes of C. japonica. (XLSX) [file pone.0193665.s013.xlsx]

## Sheet: S6 table
S6 Table. DE sRNAs and their target genes involved in pollen development.
sRNA sequence	length	total_cpma	sRNA cluster	Target gene homolgs in TAIR10
GAGAATAGAACTGAGAAACTG	21	80.1411	Cluster 1264792	AT1G27600, IRX9-L, I9H
AATAAGTGGGAGCCGTTTCGGCGCA	25	158.542	Cluster 2387	AT3G06430, EMB2750
ATTGGACTCTGAATCCAGTAACCCGAG	27	246.815	Cluster 3043	AT1G65470, FAS1
ATTGGACTCTGAATCCAGTAACCCGA	26	338.632	Cluster 3043	AT1G65470, FAS1
TTGAAATTGCAGTTTGAAGGT	21	111.988	Cluster 3508398	AT2G37040, PAL1, ATPAL1
CGATGACAGACTGTTCTTGT	20	92.1577	Cluster 452025	AT2G19070, SHT
TTACTTCCATTAGATCTCT	19	180.636	Cluster 5070	AT3G05530, RPT5A, ATS6A.2
TTACTTCCATTAGATCTCTT	20	642.109	Cluster 5070	AT3G05530, RPT5A, ATS6A.2
ACACATTATCATAGAGAGACT	21	106.918	Cluster 564154	AT3G55610, P5CS2
CTGAAATAATGATATCCCGGA	21	66.8269	Cluster 688475	AT1G27600, IRX9-L, I9H
a. Locus name for Arabidopsis genes homologous to predicted target genes of C. japonica.
